# Supplementary material for: An integrated genetic-epigenetic analysis of schizophrenia: evidence for co-localization of genetic associations and differential DNA methylation
Source: Genome Biol. 2016 Aug 30;17(1):176. doi: 10.1186/s13059-016-1041-x (PMC5004279; doi:10.1186/s13059-016-1041-x)
Supplement: Additional file 2: — Supplementary Tables S1-S11. (XLSX 6.83 mb) [file 13059_2016_1041_MOESM2_ESM.xlsx]

## Sheet: Legends
Supplementary Table Legends
Table S1: Schizophrenia-associated differentially methylated sites from EWAS without inclusion of a smoking covariate. Listed are all DMPs associated with schizophrenia (P < 5x10-5) with the corresponding P values and regression coefficients from smoking EWAS conducted by [22]. Abbreviations: nt- not tested.
Table S2: Schizophrenia EWAS results for sites previously identified as associated with tobacco smoking. Listed are the regression coefficients and P values from our EWAS of schizophrenia with and without controlling for smoking behaviour at these sites.
Table S3: Schizophrenia-associated differentially methylated sites. Listed are all DMPs associated with schizophrenia (P < 5x10-5) with the corresponding P values and regression coefficients from the phase 1 discovery cohort and two independent replication cohorts. Probe location and gene annotation are taken from Illumina reference files, and transcription factor and DHS overlap is taken from[36…
Table S4: Schizophrenia-associated differentially methylated regions identified using CombP. Listed are all multiple testing significant (Sidak corrected P < 0.05) differentially methylated regions centred around the top schizophrenia EWAS signals.
Table S5: Schizophrenia-associated differentially methylated regions identified using a sliding window approach. Listed are all non-overlapping set of differentially methylated regions (P < 3x10-7).
Table S6: Enrichment of schizophrenia-associated differentially methylated sites in functional regulatory domains. Listed are Fisher’s exact test results from an analysis of whether DMPs are either over- or under- representation in DHS and transcription factor binding sites. Abbreviations: DHS – Dnase I hypersensitivity sites; DMPs – differentially methylated positions.
Table S7: Gene ontology analysis of schizophrenia-associated differentially methylated sites. Listed are all pathways significantly over-represented (P < 0.05) in the set of DMPs. The most significant independent pathways have been identified and are presented alongside the additional functional terms whose significance they explain.
Table S8: Schizophrenia-associated differentially methylated sites from a meta-analysis of the three independent cohorts. Listed are all DMPs associated with schizophrenia (P < 5x10-5) in phase 1 considered for the meta-analysis with their corresponding P values and pooled effect sizes for both fixed and random effects models, as well as heterogeneity statistics.
Table S9: PRS-associated differentially methylated sites. Listed are all DMPs associated with schizophrenia PRS (P < 5x10-5) with the corresponding P values and regression coefficients from the phase 1 discovery cohort and independent replication cohort. Probe location and gene annotation are taken from Illumina reference files, and transcription factor and DHS overlap is taken from [36]. Abbrevi…
Table S10: Differential methylation across schizophrenia-associated GWAS regions. Listed are 76 genomic loci identified in the largest GWAS of schizophrenia to date containing at least 2 DNA methylation sites profiled in this study. Presented are combined and empirical P values for each region based on results from either the EWAS of schizophrenia status or schizophrenia PRS. Abbreviations: PRS –…
Table S11: Bayesian co-localization of schizophrenia and DNA methylation GWAS signals. Listed are all pairs of schizophrenia-associated GWAS regions and DNA methylation quantitative trait loci (mQTL) considered for the Bayesian co-localization analysis. Presented are the posterior probabilities for 5 the hypotheses tested (see Methods) from analyses of mQTL in blood and brain (previously publishe…

## Sheet: TableS1
Probe ID	Chr.	Base position	Gene annotation		Schizophrenia EWAS		Smoking EWAS
					DNA methylation change (%)	P value	DNA methylation change (%)	P value
cg05575921	5	373378	AHRR	Body	-13.7227	5.33179e-44	-0.22	6.07e-23
cg01940273	2	233284934			-6.46871	6.82505e-29	-0.04	3.74e-11
cg26703534	5	377358	AHRR	Body	-4.45519	5.3656e-27	-0.09	3.43e-09
cg03636183	19	17000585	F2RL3	Body	-6.48956	8.2729e-26	-0.14	2.51e-15
cg21161138	5	399360	AHRR	Body	-5.80355	1.95844e-23	-0.2	5.95e-05
cg05951221	2	233284402			-5.8693	8.46995e-21	-0.04	1.34e-14
cg25648203	5	395444	AHRR	Body	-3.92792	1.29215e-20	-0.14	0.497773
cg06126421	6	30720080			-5.8711	2.21224e-20	0.85	3.92e-06
cg25189904	1	68299493	GNG12	TSS1500	-5.57341	4.35841e-16	-0.07	9.37e-07
cg09935388	1	92947588	GFI1;GFI1;GFI1	Body;Body;Body	-6.69662	1.98414e-15	-0.11	0.43211
cg00501876	3	39193251	CSRNP1	5'UTR	-1.94765	2.5074e-15	-0.01	0.00464231
cg10750182	10	73497514	C10orf105;C10orf105;CDH23	5'UTR;1stExon;Body	-1.69025	1.98149e-14	-0.03	0.00191934
cg03450842	10	80834947	ZMIZ1	5'UTR	-2.26945	5.74029e-14	-0.05	0.000741505
cg21322436	7	145812842	CNTNAP2	TSS1500	-2.21702	1.75521e-13	-0.04	0.000391001
cg20059928	15	40361485			-3.82327	2.04613e-13	-0.04	0.067378
cg03295554	11	128395450	ETS1	Body	-3.59897	5.67296e-13	-0.1	0.00315867
cg26529655	5	424371	AHRR	Body	-1.70008	7.01988e-13	nt	nt
cg09022230	7	5457225	TNRC18	Body	-2.71407	1.18516e-12	0.89	0.00375188
cg14753356	6	30720108			-2.88803	2.16679e-12	-0.03	0.000412655
cg01901332	11	75031054	ARRB1;ARRB1	Body;Body	-2.56367	6.76208e-12	-0.11	0.0018987
cg05304729	1	158800024	MNDA	TSS1500	2.82111	7.94417e-12	0	0.686232
cg19798735	7	110730805	IMMP2L;LRRN3;LRRN3;LRRN3	Body;TSS1500;TSS1500;TSS1500	-1.9791	1.46361e-11	0.05	0.110971
cg24859433	6	30720203			-1.79427	1.47536e-11	-0.08	3.5e-06
cg01294327	19	2291373	LINGO3	Body	-4.95428	2.05069e-11	0	0.574435
cg15159987	19	17003890	CPAMD8	3'UTR	-2.25239	2.89402e-11	-0.04	0.0166907
cg02451831	7	26578098	KIAA0087	Body	-2.1796	3.10801e-11	-0.09	0.66318
cg21611682	11	68138269	LRP5	Body	-2.09473	3.65871e-11	-0.05	0.0164561
cg21869609	19	2291613	LINGO3	Body	-5.19577	4.08026e-11	-0.01	0.34145
cg07339236	20	50312490	ATP9A	Body	-1.7792	7.3609e-11	-0.01	0.087667
cg12803068	7	45002919	MYO1G	Body	5.48706	7.53061e-11	-0.69	5.34e-06
cg14817490	5	392920	AHRR	Body	-3.10185	8.56345e-11	-0.02	3e-06
cg22132788	7	45002486	MYO1G	Body	3.67477	8.64862e-11	0.03	0.000801219
cg01513913	14	106329158			-2.17746	9.35805e-11	-0.03	1.44e-05
cg10311104	7	23053899	FAM126A	TSS200	0.757798	1.05665e-10	0	0.865895
cg07986378	12	11898284	ETV6	Body	-2.91848	1.61881e-10	-0.12	0.756867
cg00336149	3	53700195	CACNA1D;CACNA1D;CACNA1D	Body;Body;Body	3.1497	2.33672e-10	0.03	0.0579019
cg16237191	12	55945613	OR6C4	1stExon	1.86187	3.11647e-10	0.06	0.00611763
cg23902550	8	144681106	EEF1D;EEF1D;TIGD5;EEF1D;EEF1D;EEF1D;EEF1D	TSS1500;TSS1500;1stExon;TSS1500;TSS1500;TSS1500;TSS1500	-1.45819	3.7521e-10	0	0.350904
cg03746015	16	11141000	CLEC16A	Body	-3.27224	4.01989e-10	-0.01	0.984894
cg15342087	6	30720209			-1.59407	4.35761e-10	-0.08	2.42e-06
cg04885881	1	11123118			-2.98817	4.44726e-10	-0.08	0.00278919
cg05957567	12	122467228	BCL7A;BCL7A	Body;Body	1.52998	4.99309e-10	0.01	0.0311566
cg21113478	3	36782467	DCLK3	TSS1500	2.23686	5.17296e-10	0.04	0.153635
cg08633665	8	128972829	MIR1205;PVT1	TSS200;Body	1.34821	6.24615e-10	0	0.956874
cg05726118	3	41265374	CTNNB1;CTNNB1;CTNNB1	5'UTR;5'UTR;5'UTR	2.06743	6.5919e-10	0.01	0.363521
cg15586341	10	73899798	ASCC1	Body	-2.5071	8.37991e-10	nt	nt
cg16671238	13	20987145	CRYL1	Body	1.32994	9.5673e-10	0.01	0.0518082
cg22213614	X	21861065	MBTPS2	Body	-2.43165	1.07092e-09	0.02	0.398297
cg05126095	12	50351980	AQP2	3'UTR	1.91866	1.08884e-09	-0.04	0.115293
cg05995496	6	30126535	TRIM10;TRIM10	Body;Body	1.82424	1.19384e-09	0.01	0.307306
cg03020424	3	148581801	CPA3	TSS1500	1.71247	1.61613e-09	0.05	0.00696523
cg26337070	2	85999873	ATOH8	Body	-3.56375	1.62332e-09	-0.05	0.87998
cg27118035	16	31891978	ZNF267	Body	1.88276	1.62335e-09	0.01	0.0241594
cg26361535	8	144576604	ZC3H3	Body	-2.85305	1.69006e-09	-0.1	0.00187067
cg10255761	3	49210029	KLHDC8B	5'UTR	-1.99779	2.00413e-09	-0.04	0.459997
cg25700513	6	17907035	KIF13A;KIF13A;KIF13A;KIF13A	Body;Body;Body;Body	1.63568	2.19343e-09	-0.02	0.770012
cg11207515	7	146904205	CNTNAP2	Body	3.34739	2.35404e-09	0.07	0.000266787
cg23161492	15	90357202	ANPEP	5'UTR	-2.40221	2.56122e-09	-0.01	0.00109599
cg15417641	3	53700141	CACNA1D;CACNA1D;CACNA1D	Body;Body;Body	4.18951	2.56998e-09	0.07	0.288878
cg22891595	3	193570256			2.11243	2.71951e-09	0.06	0.239486
cg11971423	17	46653711	HOXB4	3'UTR	-2.04231	3.01205e-09	0.04	0.877366
cg07830855	6	56524142	DST;DST;DST;DST	Body;Body;Body;Body	1.78513	3.04928e-09	-0.01	0.893466
cg05290708	7	140372864	ADCK2	TSS200	0.857578	3.24612e-09	0	0.872025
cg20451986	11	133928302			2.40098	3.33722e-09	0.01	0.0667595
cg24054898	3	148721868	GYG1	Body	1.48425	3.50884e-09	-0.05	0.0850651
cg05310309	2	109257429	LIMS1	5'UTR	-3.10107	3.52641e-09	0.03	0.295287
cg06036471	10	93861385	CPEB3	Body	1.67198	3.70406e-09	0	0.444956
cg04387347	16	88537187	ZFPM1	Body	3.06674	3.76851e-09	nt	nt
cg20994118	1	209780966	CAMK1G	Body	1.62729	3.92805e-09	-0.01	0.809738
cg03991871	5	368447	AHRR	Body	-3.03654	4.1363e-09	-0.15	2.62e-05
cg21120249	9	139921971	C9orf139;C9orf139;ABCA2;ABCA2	5'UTR;1stExon;Body;Body	-1.91681	4.44935e-09	0	0.42623
cg04738673	3	177482968			-1.77748	4.47091e-09	nt	nt
cg02452500	11	13161927			1.83059	4.48557e-09	0.01	0.0791858
cg18842157	14	68825875	RAD51L1;RAD51L1;RAD51L1	Body;Body;Body	2.77088	5.06457e-09	-0.01	0.177942
cg20737259	4	95038723			-2.99285	5.25836e-09	0.01	0.945628
cg23233742	5	139077894			-1.83583	5.65694e-09	-0.05	9.21e-05
cg01243312	2	136422981	MIR128-1;R3HDM1	Body;Body	2.44121	6.23258e-09	0.06	0.000102145
cg11660018	11	86510915	PRSS23	TSS1500	-2.34267	6.67566e-09	-0.02	0.0249846
cg02968508	3	9956698	IL17RE;IL17RE;IL17RE	Body;Body;Body	-1.55196	6.73586e-09	0.08	0.0303768
cg14397231	4	124940041			1.80764	7.19611e-09	0	0.252795
cg17829914	5	72385895	FCHO2;FCHO2	3'UTR;3'UTR	-2.63999	7.23034e-09	-0.01	0.76564
cg03329539	2	233283329			-3.03181	7.42797e-09	-0.03	8.58e-05
cg04800503	17	46648533	HOXB3	5'UTR	-1.19303	8.28884e-09	-0.01	0.478868
cg12876356	1	92946825	GFI1;GFI1;GFI1	Body;Body;Body	-4.95666	8.62238e-09	0.29	0.0222967
cg15063951	11	13692615	FAR1	5'UTR	-1.19578	8.79896e-09	0.01	0.366566
cg26271591	2	178125956	NFE2L2;NFE2L2;NFE2L2	Body;5'UTR;5'UTR	-2.34259	8.94902e-09	-0.04	0.0920624
cg17250929	1	153513810	S100A5	Body	2.30677	9.10761e-09	0	0.263933
cg13074055	14	106329206			-4.14764	9.90396e-09	-0.05	0.025676
cg00835193	19	2291780	LINGO3	5'UTR	-2.14048	1.06442e-08	-0.03	0.87945
cg19956914	7	56147257	SUMF2;SUMF2;SUMF2;SUMF2;SUMF2	Body;Body;Body;Body;Body	2.88064	1.08267e-08	0.03	0.20538
cg21598389	15	59584281	MYO1E	Body	-3.00769	1.1892e-08	0.04	0.402259
cg27656459	12	116796562			2.18514	1.2348e-08	0.03	0.417877
cg25618424	1	2989307	PRDM16;PRDM16	Body;Body	-2.20597	1.23833e-08	0.01	0.336533
cg24688690	5	345850	AHRR	Body	-1.25541	1.2562e-08	-0.01	0.061851
cg16795184	16	56777257	NUP93	5'UTR	1.75684	1.28728e-08	0.04	0.288738
cg02836478	17	46652501	HOXB3	TSS1500	-1.52722	1.33102e-08	0	0.699679
cg07326387	4	44543613			-1.98929	1.3318e-08	0.02	0.0672302
cg19859270	3	98251294	GPR15	1stExon	-1.14108	1.52595e-08	-0.03	1.26e-06
cg24002522	3	105247852	ALCAM	Body	-1.63652	1.5645e-08	0.01	0.333482
cg17924476	5	323794	AHRR	Body	3.41466	1.69938e-08	0.11	2.78e-05
cg20975182	1	32207700	BAI2	Body	-1.97606	1.80075e-08	0	0.915922
cg01208318	14	106329652			-4.41424	1.87912e-08	-0.1	0.000218811
cg23480341	20	43883705	SLPI	TSS1500	1.29896	2.04917e-08	0	0.865692
cg16639691	13	28597227	FLT3	Body	1.94995	2.35033e-08	0.08	0.146983
cg01177470	6	27870695			2.07376	2.39282e-08	nt	nt
cg10787197	6	11779941	C6orf105;C6orf105	TSS1500;TSS1500	1.91743	2.5093e-08	0.02	0.0897949
cg01750221	12	109985316			-2.71838	2.51178e-08	-0.03	0.242916
cg24469412	2	133430523	LYPD1;NCKAP5;NCKAP5	TSS1500;3'UTR;3'UTR	-2.20045	2.58484e-08	0.03	0.212134
cg06186155	17	46648582	HOXB3	5'UTR	-1.17959	2.60417e-08	-0.01	0.0656434
cg03190891	10	97201172	SORBS1;SORBS1;SORBS1;SORBS1;SORBS1;SORBS1;SORBS1	5'UTR;TSS1500;TSS1500;TSS1500;TSS1500;5'UTR;TSS1500	1.91665	2.61242e-08	0.02	0.0963719
cg02787737	11	133928346			2.28879	2.92745e-08	0.03	0.0662867
cg18675847	4	87865779	AFF1	5'UTR	-1.36435	3.00445e-08	0	0.38247
cg10965178	1	43766752	TIE1	1stExon	-1.61146	3.09281e-08	-0.01	0.157242
cg24090911	5	400732	AHRR	Body	-2.20011	3.38548e-08	-0.08	0.117865
cg17327171	2	161156221	RBMS1;RBMS1	Body;Body	1.41641	3.54051e-08	0	0.809816
cg10944833	6	17702460	NUP153	Body	1.34858	3.63128e-08	0	0.648769
cg06540458	1	226951747			2.09185	3.68831e-08	-0.01	0.753941
cg09099830	16	30485485	ITGAL;ITGAL	Body;Body	-2.36491	3.75646e-08	-0.02	0.0528992
cg22851200	7	100465833	TRIP6	Body	-2.30492	3.81109e-08	-0.04	0.0440789
cg21645089	6	39072458	C6orf64	3'UTR	1.45068	3.93215e-08	0.01	0.221838
cg03411579	12	76552736			2.18165	3.99275e-08	0.01	0.49825
cg17452625	1	145663297	RNF115	Body	-1.56517	4.09193e-08	0	0.593183
cg18961281	7	3083773	CARD11	TSS200	0.994715	4.15224e-08	0	0.29128
cg27541604	1	159046451	AIM2;AIM2	5'UTR;1stExon	1.48136	4.2642e-08	0.03	0.864073
cg16297993	3	183484947	YEATS2	Body	1.18921	4.43119e-08	0	0.357447
cg18518074	11	64642316	EHD1	Body	1.94516	4.5642e-08	0.01	0.123878
cg09130043	8	11561283	GATA4	TSS1500	1.36595	4.69088e-08	0	0.629984
cg00829438	9	136213035	MED22;MED22	Body;Body	-0.909879	4.8056e-08	-0.01	0.473022
cg16107640	17	79803698	P4HB	Body	-0.932658	4.97867e-08	-0.04	0.041972
cg10218777	3	133180261	BFSP2	Body	-2.81228	5.03954e-08	-0.02	0.83903
cg06844012	3	159944430	LOC401097;LOC401097	3'UTR;1stExon	0.622266	5.08469e-08	0	0.844972
cg07452799	10	35103869	PARD3	1stExon	0.768681	5.51275e-08	0	0.124902
cg10171125	8	27850315	SCARA5	TSS200	1.16041	5.62738e-08	0	0.776439
cg14178364	9	37529128	FBXO10	Body	1.28532	5.66914e-08	-0.04	0.0499591
cg12469257	3	25761040	NGLY1;NGLY1;NGLY1;NGLY1	3'UTR;Body;Body;Body	-2.58729	5.95849e-08	nt	nt
cg02183564	7	76874892	CCDC146	Body	1.58927	6.51055e-08	0	0.701496
cg00711496	19	50191497	C19orf76;PRMT1;PRMT1;PRMT1	TSS1500;Body;Body;Body	-2.40456	6.56896e-08	-0.02	0.322092
cg12632097	22	17849926			0.728852	7.02518e-08	0	0.641905
cg26959655	8	103379529	UBR5	Body	1.28	7.14315e-08	0.01	0.496902
cg08964756	8	132924803	EFR3A	Body	-2.76248	7.31429e-08	nt	nt
cg26076905	5	67522298	PIK3R1	TSS200	1.42194	7.36755e-08	0	0.606515
cg05180258	14	73921198	NUMB;NUMB;NUMB;NUMB	5'UTR;5'UTR;5'UTR;5'UTR	-2.95139	7.43834e-08	nt	nt
cg14130119	2	121341233			-2.33697	7.47302e-08	0.04	0.0195974
cg15087178	10	61946556	ANK3	Body	-0.716596	7.59295e-08	0	0.251628
cg09706133	15	68659758	ITGA11	Body	1.04008	7.81192e-08	-0.01	0.199388
cg06985880	7	108525723	C7orf66	TSS1500	-2.72995	7.84571e-08	nt	nt
cg24838345	8	125737353	MTSS1	Body	-2.17893	7.98286e-08	-0.1	0.080297
cg22648996	10	63946213			1.62345	8.03473e-08	-0.01	0.724264
cg17594003	2	145278808	ZEB2;ZEB2;ZEB2	TSS1500;TSS1500;TSS1500	-2.59191	8.0676e-08	0.01	0.340772
cg21463790	7	14025907	ETV1;ETV1;ETV1;ETV1;ETV1;ETV1;ETV1;ETV1;ETV1;ETV1	1stExon;5'UTR;Body;1stExon;Body;5'UTR;5'UTR;1stExon;Body;Body	-1.62594	8.18892e-08	0.02	0.108248
cg06736148	15	52416833	GNB5;GNB5	Body;Body	1.85969	8.22468e-08	0.01	0.761885
cg23432673	10	75549286	KIAA0913	Body	-1.09562	8.44275e-08	0	0.818359
cg21188533	3	53700263	CACNA1D;CACNA1D;CACNA1D	Body;Body;Body	4.51943	8.46999e-08	0.07	0.657908
cg12032655	19	43856746	CD177	TSS1500	2.73462	8.59975e-08	-0.04	0.499614
cg07816095	16	88501727	ZNF469	Body	-1.07121	8.89524e-08	0	0.484243
cg24918798	2	103432687	TMEM182	3'UTR	-2.46948	8.90516e-08	-0.05	0.332262
cg20469744	13	43949447	ENOX1;ENOX1	Body;Body	1.58941	8.98367e-08	0.06	0.0550994
cg21845400	4	160098011			-2.97171	9.1467e-08	nt	nt
cg12806681	5	368394	AHRR	Body	-1.94556	9.34151e-08	-0.03	0.00163393
cg23916896	5	368804	AHRR	Body	-2.47818	9.75528e-08	-0.01	0.106899
cg08871467	9	104161367	MRPL50;ZNF189;ZNF189;ZNF189;ZNF189	TSS1500;1stExon;5'UTR;5'UTR;1stExon	0.684072	9.76112e-08	0	0.485649
cg06483802	13	43169237	TNFSF11;TNFSF11	Body;Body	0.968096	1.04092e-07	0	0.660395
cg04656070	8	116661063	TRPS1	5'UTR	-2.06872	1.04645e-07	0	0.743931
cg05009047	16	4659466	FAM100A	3'UTR	-1.11558	1.06317e-07	0.04	0.229695
cg15584968	4	102154513	PPP3CA;PPP3CA;PPP3CA	Body;Body;Body	-1.68082	1.07637e-07	0.01	0.571932
cg04463911	6	168073237			-1.81062	1.10972e-07	nt	nt
cg05512620	4	80775399	GDEP	Body	-1.24493	1.11441e-07	-0.02	0.753969
cg24803637	21	15444237			-0.861239	1.1396e-07	-0.01	0.192626
cg16549994	22	36854045			-1.30841	1.16019e-07	-0.02	0.201448
cg03449414	10	118765174	KIAA1598;KIAA1598	TSS200;TSS200	1.25799	1.16732e-07	0.01	0.0990106
cg23615741	10	101297642			-3.49007	1.17511e-07	0.02	0.426846
cg23594345	14	106329607			-4.17478	1.1922e-07	-0.17	0.00305673
cg00945209	17	76801579	USP36	Body	1.56995	1.22357e-07	0	0.5961
cg21733098	12	127931219			-4.17619	1.24255e-07	-0.15	5.42e-05
cg16553435	16	89267943			0.931022	1.26544e-07	0	0.686104
cg27151122	12	50447407			1.35129	1.26647e-07	0.01	0.175546
cg23178364	2	165425105	GRB14	Body	-1.41087	1.29299e-07	0	0.975819
cg13280788	17	46652179	HOXB3	TSS1500	-1.1335	1.30643e-07	0	0.903798
cg15508749	4	109115092			-2.31168	1.31595e-07	0.01	0.892739
cg20077042	11	65582810			-0.900545	1.32593e-07	-0.01	0.811579
cg11860203	17	32582516	CCL2	Body	1.12472	1.36165e-07	0	0.980919
cg19089201	7	45002287	MYO1G	3'UTR	2.65754	1.36184e-07	0.09	2.67e-07
cg15099037	2	219246468	SLC11A1	TSS1500	1.70677	1.4398e-07	-0.01	0.383461
cg06669036	4	184124473	WWC2	Body	-0.913229	1.45773e-07	0.01	0.364037
cg03619256	7	105515219	ATXN7L1;ATXN7L1	Body;Body	1.59845	1.48522e-07	0.01	0.925222
cg06802985	5	179341359			1.52441	1.52158e-07	0	0.21936
cg19561007	5	3288637			-1.42624	1.53399e-07	-0.02	0.720513
cg02036430	5	80992249	SSBP2	Body	-2.56507	1.54278e-07	0.06	0.0393894
cg07356123	6	154558509	IPCEF1;OPRM1;IPCEF1;IPCEF1	Body;Body;Body;Body	-2.71675	1.59165e-07	-0.01	0.446435
cg06180389	1	111436823	CD53;CD53	Body;Body	1.90783	1.64628e-07	0.03	0.137926
cg08390786	10	135334061			2.09408	1.65337e-07	0.01	0.616558
cg23434090	11	5019849	OR51L1	TSS1500	-2.0803	1.687e-07	0.06	0.0251242
cg16145216	1	42385662	HIVEP3;HIVEP3	TSS1500;TSS1500	2.55093	1.70986e-07	0.05	0.000578682
cg11902777	5	368843	AHRR	Body	-0.96145	1.73638e-07	-0.01	0.00088047
cg22878054	11	99397252	CNTN5;CNTN5	5'UTR;5'UTR	1.65343	1.7467e-07	-0.03	0.678776
cg08752433	12	111016566	PPTC7	Body	2.12195	1.81124e-07	-0.02	0.43211
cg26013992	1	61520099			2.5723	1.81187e-07	-0.01	0.93444
cg05508862	17	18885437	SLC5A10;FAM83G;SLC5A10	Body;Body;Body	1.37363	1.81863e-07	0.03	0.00121451
cg13720278	3	180702012	DNAJC19	3'UTR	-1.14086	1.8281e-07	0	0.794628
cg15542713	1	42385581	HIVEP3;HIVEP3	TSS1500;TSS1500	3.61815	1.85536e-07	0.1	0.00090119
cg02375409	12	4488749	FGF23;FGF23	5'UTR;1stExon	1.56439	1.85539e-07	0.01	0.053853
cg16314369	4	185655609	MLF1IP	TSS1500	0.553292	1.85889e-07	0	0.706401
cg02739853	6	159398502	RSPH3	3'UTR	-1.77067	1.88017e-07	0.02	0.403992
cg02488934	1	156422580			1.84792	1.88737e-07	-0.02	0.12798
cg14214460	2	144703795	GTDC1;GTDC1;GTDC1	3'UTR;3'UTR;3'UTR	-1.73916	1.89657e-07	0.01	0.714574
cg05287817	3	186080015	DGKG;DGKG;DGKG;DGKG;DGKG;DGKG	1stExon;5'UTR;1stExon;5'UTR;1stExon;5'UTR	0.554141	1.91455e-07	0	0.167557
cg06568880	17	2166583	SMG6;SMG6	Body;Body	-1.25898	1.91745e-07	0	0.409177
cg09387914	6	53187374	ELOVL5	5'UTR	1.44384	1.95899e-07	0	0.564874
cg04983349	6	80381447	SH3BGRL2	Body	2.68361	1.95966e-07	-0.01	0.935919
cg04222933	1	160783181	LY9	Body	2.42805	2.01171e-07	-0.01	0.26754
cg22569154	5	147088445	JAKMIP2	5'UTR	-2.08458	2.06737e-07	-0.01	0.924175
cg22453791	5	77772321	SCAMP1	3'UTR	-2.1669	2.14772e-07	nt	nt
cg20683445	10	12853879	CAMK1D;CAMK1D	Body;Body	-0.98222	2.1601e-07	0.01	0.186849
cg25436157	18	21018562	C18orf45	TSS1500	1.44626	2.2014e-07	0.01	0.298392
cg04802238	16	87873610	SLC7A5	Body	-1.07739	2.2552e-07	-0.02	0.318105
cg05419385	12	27352945			1.10267	2.32234e-07	-0.02	0.648188
cg23051559	11	119015827			1.35355	2.33466e-07	0	0.675133
cg09935766	7	25219892	C7orf31	TSS200	0.731449	2.33785e-07	0	0.2534
cg05325699	17	39890756	HAP1;HAP1;HAP1	1stExon;1stExon;1stExon	0.676982	2.35571e-07	0	0.675563
cg03341377	3	39309355	CX3CR1;CX3CR1;CX3CR1;CX3CR1	Body;5'UTR;5'UTR;5'UTR	1.89441	2.37887e-07	0	0.587009
cg20730966	3	33095886	GLB1;GLB1;GLB1	Body;Body;Body	1.54354	2.39019e-07	0	0.824479
cg06995966	5	137204467	MYOT;MYOT	5'UTR;5'UTR	-2.7051	2.39787e-07	nt	nt
cg11550064	2	240148191	HDAC4	Body	1.51487	2.40736e-07	0.04	0.169571
cg21113318	14	92983645	RIN3	Body	1.41954	2.42391e-07	-0.01	0.302009
cg05463155	3	58419697	PDHB	TSS200	0.546206	2.46996e-07	0	0.390243
cg21890646	14	91816120	CCDC88C	Body	1.70755	2.49027e-07	0	0.544814
cg25063631	7	155025500			-1.03496	2.50053e-07	-0.03	0.282135
cg08898569	11	125760891	HYLS1;HYLS1	5'UTR;5'UTR	-1.3145	2.50607e-07	0.01	0.711132
cg22873165	8	143459992	TSNARE1	5'UTR	1.20358	2.51971e-07	0	0.00914752
cg01556246	8	8204802	PRAGMIN	Body	1.53723	2.52938e-07	0	0.148188
cg12178432	1	26049105	MAN1C1	Body	-2.38719	2.58714e-07	nt	nt
cg17523840	X	55513079	USP51	3'UTR	-2.00805	2.66587e-07	nt	nt
cg24003273	1	46112691	RPS15AP10;GPBP1L1	TSS1500;Body	-2.17419	2.72372e-07	-0.01	0.741573
cg21522988	12	29376872	FAR2	5'UTR	1.67854	2.73458e-07	0.06	0.504587
cg08335583	16	28857735	TUFM	TSS200	0.435949	2.74184e-07	0	0.120844
cg09083279	6	29454873	MAS1L	1stExon	1.82611	2.80869e-07	0.09	0.0931366
cg24715815	2	183642235	DNAJC10	3'UTR	-1.41705	2.84113e-07	0.06	0.000223959
cg15948836	11	36114126	LDLRAD3	Body	1.6392	2.85477e-07	0	0.0212396
cg08551248	1	40255129	BMP8B	TSS1500	0.795366	2.86626e-07	0	0.102524
cg01579884	7	37004390	ELMO1;ELMO1;ELMO1	5'UTR;Body;5'UTR	1.87006	2.89352e-07	0.06	0.0177689
cg00715988	14	96968640	PAPOLA	TSS200	0.759276	2.99125e-07	0	0.115996
cg23079012	2	8343710			-1.78041	2.9919e-07	-0.03	0.00268837
cg08715914	12	26278128	BHLHE41	TSS200	1.14831	2.99645e-07	0	0.645257
cg23351584	11	86512100	PRSS23	5'UTR	-1.29729	3.00091e-07	-0.01	0.25858
cg21508639	17	54667590			1.69688	3.00799e-07	0.04	0.336389
cg01338658	1	182992728	LAMC1;LAMC1	1stExon;5'UTR	0.685792	3.03192e-07	0	0.993379
ch.20.209864F	20	9344219	PLCB4;PLCB4	Body;Body	1.14538	3.22977e-07	nt	nt
cg09661809	11	74953082			0.988129	3.24231e-07	0	0.501159
cg22365446	7	1885050	MAD1L1;MAD1L1;MAD1L1	Body;Body;Body	-1.36654	3.26799e-07	0	0.221412
cg04409872	6	167432504	FGFR1OP;FGFR1OP	Body;Body	-1.86232	3.28168e-07	0.04	0.20738
cg23598089	1	203652079	ATP2B4;ATP2B4	5'UTR;5'UTR	1.75198	3.29969e-07	-0.01	0.295479
cg01161725	18	32924152	ZNF24	5'UTR	0.505326	3.3229e-07	0	0.381197
cg17404760	7	110658544	IMMP2L	Body	-2.32789	3.33342e-07	nt	nt
cg17372806	11	63448356	RTN3;RTN3;RTN3;RTN3	TSS1500;TSS1500;TSS1500;TSS1500	2.00952	3.39737e-07	-0.01	0.908382
cg10833838	17	61042718			1.47037	3.45246e-07	-0.01	0.838962
cg07018577	1	180831396	XPR1;XPR1	Body;Body	-1.26016	3.46427e-07	-0.02	0.373682
cg07739398	12	24365132	SOX5;MIR920	5'UTR;TSS1500	-2.09302	3.47564e-07	0.01	0.636072
cg23014425	17	46648525	HOXB3	5'UTR	-0.639776	3.58971e-07	0	0.653008
cg20021513	14	24438136	DHRS4	3'UTR	-0.793471	3.60859e-07	nt	nt
cg14938410	1	150521562	ADAMTSL4;ADAMTSL4	TSS1500;TSS1500	0.551863	3.63578e-07	0	0.901456
cg04141141	5	54777774	PPAP2A;PPAP2A	Body;Body	-3.14634	3.69606e-07	nt	nt
cg11046602	17	47695458	SPOP;SPOP;SPOP;SPOP;SPOP;SPOP	Body;Body;Body;Body;Body;Body	1.56004	3.6994e-07	-0.02	0.825287
cg01708236	6	44233446	NFKBIE	1stExon	1.12417	3.70518e-07	0	0.307634
cg07490124	8	131368922	ASAP1	Body	-2.5666	3.73028e-07	0.04	0.220345
cg21172159	6	130342381	L3MBTL3;L3MBTL3	5'UTR;5'UTR	0.652473	3.75206e-07	0	0.161165
cg16809457	6	90399677	MDN1	Body	1.91056	3.77566e-07	-0.01	0.058204
cg01966117	3	52528714	STAB1	TSS1500	-1.34198	3.79623e-07	0	0.665683
cg06579354	19	41618922	CYP2F1	TSS1500	1.7823	3.88667e-07	0.03	0.813765
cg10919522	14	74227441	C14orf43;C14orf43	5'UTR;TSS1500	-1.77256	3.90282e-07	-0.02	4.61e-05
cg12894371	6	109812795			1.87994	3.96317e-07	0	0.346994
cg03339016	22	19279085	CLTCL1;CLTCL1	Body;Body	0.627373	4.10463e-07	0	0.0101158
cg00748072	2	174862824			1.32456	4.13115e-07	0	0.631329
cg26635346	5	106453699			-2.6814	4.35585e-07	nt	nt
cg05515099	3	69482656			1.4774	4.36395e-07	0.01	0.0135165
cg22450342	1	181007669	MR1	Body	1.51308	4.38672e-07	0.01	0.603922
cg00573770	2	145278485	ZEB2;ZEB2;ZEB2	TSS1500;TSS1500;TSS1500	-2.33224	4.44247e-07	0	0.13927
cg15346898	5	2094996			-1.03741	4.48739e-07	-0.01	0.78208
cg01185345	13	99218287	STK24	Body	-1.38556	4.53103e-07	-0.02	0.0830623
cg03149593	3	136988095			-1.03242	4.53315e-07	0	0.973872
cg08709672	1	206224334	AVPR1B;AVPR1B	5'UTR;1stExon	-1.5979	4.61735e-07	-0.04	0.0005619
cg00793432	20	7997443	TMX4	Body	-2.65697	4.62829e-07	0.01	0.789704
cg16734795	19	47839187	GPR77	TSS1500	1.76062	4.641e-07	0	0.717586
cg00092992	1	33596100			1.51246	4.65385e-07	0.01	0.827755
cg00378510	19	2291020	LINGO3	Body	-3.59216	4.71555e-07	-0.04	0.0455748
cg07718813	1	6640976	ZBTB48	Body	-1.28189	4.71632e-07	0	0.249135
cg03598112	17	28691021			1.32553	4.71721e-07	0	0.276318
cg11594131	2	61765360	XPO1;XPO1	5'UTR;1stExon	0.615722	4.72012e-07	0	0.107882
cg24556382	4	174173455	GALNT7	Body	-2.47036	4.73649e-07	-0.16	1.5e-06
cg04359840	16	17563300	XYLT1	Body	-1.99164	4.73653e-07	-0.06	0.10396
cg06305048	19	53466199	ZNF816A	TSS200	0.960321	4.83321e-07	0	0.599864
cg13193497	6	159344810			1.29774	4.93304e-07	-0.04	0.817275
cg14580211	5	150161299	C5orf62	Body	-2.03222	4.95005e-07	0.89	0.0116247
cg20321756	11	111848400	DIXDC1;DIXDC1;DIXDC1	1stExon;5'UTR;Body	0.957583	5.03378e-07	0	0.425077
cg12411858	22	20863268	MED15;MED15	Body;Body	-1.25919	5.12628e-07	-0.03	0.119626
cg19361615	7	80372286	SEMA3C	3'UTR	-1.74336	5.14971e-07	0.03	0.0982684
cg09555947	3	19440409	KCNH8	Body	-1.74711	5.20689e-07	-0.01	0.906196
cg23771366	11	86510998	PRSS23	TSS1500	-2.27641	5.20798e-07	-0.03	0.000392011
cg06589161	5	180618230			1.23447	5.21741e-07	0	0.868841
cg25811526	2	74570564	SLC4A5	TSS200	1.3385	5.24511e-07	0.05	0.137992
cg26800525	13	113411519	ATP11A;ATP11A	Body;Body	-1.94341	5.25877e-07	0.02	0.0844
cg23684410	11	116897558	SIK3	Body	1.85198	5.27646e-07	-0.01	0.0384693
cg06635952	2	70025869	ANXA4	Body	1.8976	5.29947e-07	0	0.032614
cg20811145	1	23885769	ID3	1stExon	0.489692	5.32206e-07	0	0.567041
cg27362222	4	124317901	SPRY1	TSS200	0.991538	5.32332e-07	-0.01	0.484067
cg07442040	5	169289365	DOCK2	Body	-2.1042	5.38341e-07	nt	nt
cg06451479	5	131999237			1.41629	5.40943e-07	-0.01	0.544112
cg10362113	14	96978537	PAPOLA	Body	-2.41682	5.42304e-07	0.01	0.799735
cg21196942	4	140357489			-1.51222	5.48784e-07	0.11	0.0562511
cg22827290	16	30960753	ORAI3	1stExon	0.718045	5.53845e-07	0	0.0936391
cg15727507	17	80981575	B3GNTL1	Body	1.52547	5.58789e-07	0.03	9.81e-05
cg18007641	4	74641828			-2.82029	5.66736e-07	0.03	0.355989
cg11961495	10	80873797	ZMIZ1	5'UTR	-1.71262	5.72621e-07	0.01	0.765981
cg14177925	14	22465676			1.74711	5.73878e-07	0	0.797816
cg02236941	8	1734990			-2.57599	5.86641e-07	0.04	0.246996
cg25928521	11	14893339	PDE3B	3'UTR	-2.33672	5.89307e-07	0.05	0.0806538
cg13955423	2	133037153			1.78393	5.91296e-07	-0.04	0.100982
cg12729894	11	1774378	HCCA2;CTSD	Body;3'UTR	-1.31202	6.02644e-07	-0.03	0.0932147
cg23396403	5	94890852	ARSK;ARSK;TTC37	5'UTR;1stExon;TSS200	0.5019	6.09055e-07	0	0.443953
cg13057055	17	36572011			0.665577	6.10743e-07	0	0.566807
cg17493391	2	223809219			-1.57015	6.14204e-07	0.01	0.230493
cg14747813	8	23848786			1.9303	6.16022e-07	0.05	0.257819
cg08798307	7	141190187			1.66353	6.19803e-07	0.03	0.619777
cg20862447	2	691064			-1.72253	6.24237e-07	0.01	0.210033
cg10763953	7	114741115			-1.83072	6.26648e-07	0.01	0.723643
cg27473073	8	67996256	CSPP1;CSPP1	Body;Body	-2.38668	6.28491e-07	-0.02	0.776066
cg20846148	13	103412503	LOC643677	TSS1500	-2.08149	6.43888e-07	0.02	0.363585
cg09470958	6	31055471			0.994349	6.48924e-07	0	0.513148
cg14937059	7	94248343	SGCE;SGCE;SGCE	Body;Body;Body	-2.80399	6.55296e-07	nt	nt
cg22007739	1	155305329	ASH1L	3'UTR	-2.2754	6.57685e-07	-0.01	0.248007
cg00359868	21	40752339	WRB	1stExon	0.495709	6.64607e-07	0	0.793942
cg12044923	4	5207312	STK32B	Body	1.19682	6.67779e-07	-0.01	0.233835
cg03839714	10	31361534			-1.90749	6.75373e-07	-0.01	0.794796
cg09306340	1	161068039	KLHDC9;KLHDC9;KLHDC9	TSS200;TSS200;TSS200	0.636314	6.82319e-07	0	0.868162
cg14712058	19	16988083	SIN3B	Body	-1.55575	6.96581e-07	-0.01	0.174945
cg10938899	13	45710931	GTF2F2	Body	-2.07422	6.98072e-07	nt	nt
cg17680696	10	116192887	ABLIM1;ABLIM1;ABLIM1;ABLIM1	3'UTR;3'UTR;3'UTR;3'UTR	-0.832718	7.00276e-07	0	0.201083
cg16416152	16	67193901	FBXL8;TRADD;FBXL8	1stExon;TSS200;5'UTR	0.722918	7.13429e-07	0	0.493354
cg22053945	17	46651360	HOXB3;HOXB3	5'UTR;1stExon	-1.74107	7.16533e-07	-0.02	0.606911
cg20942162	17	32741121			1.60697	7.28292e-07	0.04	0.285484
cg08655071	1	209928895	TRAF3IP3	TSS1500	1.40895	7.46343e-07	0	0.871494
cg10076954	8	136777484			-1.62441	7.46515e-07	0	0.825902
cg11753100	1	22069417	USP48;USP48	Body;Body	-1.72549	7.64802e-07	0.01	0.93163
cg07258627	20	4721683	PRNT;PRNT;PRNT	TSS1500;TSS1500;TSS1500	1.07711	7.6623e-07	0	0.431872
cg17814814	1	222060676			1.44824	7.78118e-07	0.01	0.131123
cg19106968	2	135149666	MGAT5	Body	1.72397	7.95286e-07	0	0.353578
cg23738708	1	206240661	C1orf186	Body	1.65906	7.99661e-07	0.04	0.122013
cg00460818	14	105453021	C14orf79	1stExon	-0.896215	8.00191e-07	0.01	0.279352
cg10519680	8	37707506	BRF2	TSS200	0.816932	8.12931e-07	-0.01	0.137557
cg05284742	14	93552128	ITPK1;ITPK1;ITPK1	Body;Body;Body	-1.54355	8.17852e-07	0	0.107088
cg02118840	14	103811364			-1.74913	8.17864e-07	nt	nt
cg14038731	6	110732536	DDO;DDO	Body;Body	1.15766	8.19422e-07	0.01	0.633622
cg19755435	14	88473001	GPR65	5'UTR	2.30013	8.24382e-07	0	0.658292
cg03252499	11	124324477			2.62475	8.35677e-07	-0.02	0.48011
cg10117884	1	166955898			-1.81426	8.36942e-07	-0.02	0.915413
cg18954479	6	20834224	CDKAL1	Body	2.12441	8.38635e-07	-0.01	0.597711
cg25949550	7	145814306	CNTNAP2	Body	-0.984239	8.4137e-07	-0.01	0.000197717
cg01835319	2	236900893	AGAP1;AGAP1	Body;Body	-0.554733	8.4479e-07	0	0.213564
cg09367198	14	23541523	ACIN1;ACIN1;ACIN1;ACIN1;ACIN1	TSS1500;TSS1500;Body;Body;Body	-2.48108	8.55984e-07	0.02	0.270815
cg07600998	1	147146108			1.2162	8.61557e-07	0	0.321051
cg16590991	7	155437209	RBM33;RBM33	5'UTR;1stExon	0.596862	8.64472e-07	0	0.219825
cg12833451	3	33729800	CLASP2	Body	-2.54703	8.80689e-07	0.03	0.681689
cg17372101	7	147500722	CNTNAP2	Body	2.27061	8.84634e-07	0.07	0.000838071
cg12688788	11	22644864	FANCF;FANCF	3'UTR;1stExon	-2.18767	8.94631e-07	0.02	0.524824
cg27365426	2	143886372	ARHGAP15	TSS1500	0.76456	8.99029e-07	0	0.633223
cg16704703	10	3509710			1.87096	8.99255e-07	-0.01	0.352143
cg12906740	13	48612050	NUDT15	Body	0.405921	9.12439e-07	0	0.696103
cg01956717	19	55866635	FAM71E2;COX6B2	3'UTR;TSS1500	0.640611	9.18082e-07	0	0.973903
cg26470175	8	126540934			1.41773	9.25309e-07	0	0.402326
cg22225298	1	179339155	C1orf125;C1orf125	Body;Body	1.79046	9.29531e-07	0.01	0.453999
cg24828322	10	96830111	CYP2C8	TSS1500	-2.33804	9.30384e-07	-0.03	0.803228
cg11719784	1	203058954			-0.933716	9.32523e-07	0	0.351591
cg05248321	14	20898128	KLHL33	Body	1.82377	9.45047e-07	0	0.820855
cg17389813	11	122060265	LOC399959	Body	-2.4366	9.45636e-07	nt	nt
cg11519725	7	69175743	AUTS2;AUTS2;AUTS2	Body;Body;Body	-2.07005	9.48802e-07	0.03	0.255071
cg11821200	5	40685989	PTGER4	Body	1.75207	9.53266e-07	-0.02	0.44222
cg03402926	11	27340767			1.40669	9.60069e-07	-0.01	0.253903
cg23378144	11	61659518	FADS3	TSS1500	0.629141	9.62121e-07	0	0.0559772
cg22777249	22	50319194	CRELD2;CRELD2	Body;Body	1.98454	9.73257e-07	0	0.689379
cg26129353	18	55316927	ATP8B1	Body	1.70903	9.75701e-07	0	0.487961
cg23653444	17	19284627	MAPK7;MAPK7;MAPK7;MAPK7	Body;Body;Body;Body	-0.878587	9.79992e-07	0	0.212831
cg12619504	5	179232533	SQSTM1;MGAT4B;SQSTM1	TSS1500;Body;TSS1500	-1.96858	9.87389e-07	0	0.357304
ch.5.92182126F	5	92156370			1.16514	9.97952e-07	nt	nt
cg24389054	7	27194013	HOXA7	3'UTR	-1.87672	1.00182e-06	0.01	0.678412
cg13293296	2	99216068	C2orf64	3'UTR	-2.42085	1.00465e-06	nt	nt
cg26341831	1	226036279	TMEM63A	Body	1.26708	1.00837e-06	0	8.13e-05
cg19071367	11	66036015	RAB1B	TSS200	0.355833	1.01289e-06	0	0.139727
cg15275393	6	162067688	PARK2;PARK2;PARK2	Body;Body;Body	1.41911	1.01385e-06	0.02	0.762589
cg06129084	16	58034153	C16orf57;ZNF319	TSS1500;TSS1500	0.613221	1.01643e-06	0	0.183956
cg09682727	5	139953966			1.34537	1.02092e-06	0.01	0.233361
cg03276422	17	80655668	RAB40B	Body	0.958501	1.02219e-06	-0.01	0.0852286
cg01071159	2	129492198			1.50185	1.0276e-06	0	0.536116
cg25562664	3	119529148	NR1I2;NR1I2;NR1I2	Body;Body;Body	0.785584	1.0339e-06	0	0.297025
cg24707889	21	46341304	ITGB2;ITGB2	5'UTR;TSS1500	2.08213	1.03895e-06	0.03	0.487289
cg05916783	16	81348309	GAN	TSS1500	0.436623	1.04131e-06	0	0.972143
cg25033993	16	31022372	STX1B	TSS1500	0.972002	1.0437e-06	0	0.1939
cg14655858	8	37978472	ASH2L;ASH2L	Body;Body	-1.70545	1.05196e-06	0	0.752595
cg19003304	8	60029914	TOX	Body	1.11001	1.05235e-06	0	0.231678
cg02375201	1	27114675	PIGV;PIGV	5'UTR;1stExon	0.762332	1.05723e-06	0	0.548799
cg04686763	11	64655583			1.1416	1.06766e-06	0	0.560126
cg15319470	12	62546183	FAM19A2	5'UTR	1.53765	1.07228e-06	0.04	0.152319
cg23307858	7	144533454	TPK1;TPK1	TSS1500;TSS1500	1.0945	1.08067e-06	0.01	0.442354
cg02013841	13	49159767			-2.40042	1.08162e-06	-0.05	0.140411
cg01062937	16	88537260	ZFPM1	Body	0.899119	1.08304e-06	0.02	0.00364887
cg05257202	13	99934873	UBAC2;UBAC2;UBAC2	Body;Body;Body	1.5096	1.08344e-06	0	0.194646
cg00073090	19	1265879			-1.69097	1.08425e-06	-0.01	0.0013382
cg06081917	16	14762377	BFAR	3'UTR	-0.73036	1.11204e-06	0	0.281163
cg10799327	3	170484840			0.977402	1.12903e-06	0.01	0.100879
cg26943399	4	76649977	USO1;USO1	1stExon;5'UTR	0.637217	1.12963e-06	0	0.417265
cg14163706	9	95089361	NOL8;CENPP;NOL8	TSS1500;Body;TSS1500	-1.28173	1.12995e-06	0.01	0.249164
cg14969094	3	156848003			1.3619	1.13243e-06	0	0.930196
cg08934286	12	123463762	ARL6IP4;ARL6IP4;OGFOD2;ARL6IP4;ARL6IP4	TSS1500;TSS1500;Body;TSS1500;TSS1500	-1.01404	1.15234e-06	0	0.789611
cg24526843	6	32081263			-0.972418	1.15799e-06	-0.01	0.19162
cg11065271	6	159070607	SYTL3	TSS1500	2.47413	1.16214e-06	0	0.900025
cg18809126	3	11623526	VGLL4;VGLL4;VGLL4	Body;Body;Body	-1.08094	1.16358e-06	-0.05	0.00453319
cg11412468	2	84433405			1.81621	1.1636e-06	0.05	0.0479538
cg14151440	1	90478723	ZNF326	Body	-0.818522	1.16423e-06	0	0.409264
cg06883868	18	13643516	C18orf1;C18orf1;C18orf1;C18orf1;C18orf1;C18orf1	Body;Body;Body;Body;Body;Body	1.16199	1.18176e-06	0	0.193106
cg10984017	2	121010993	RALB	5'UTR	0.543984	1.21647e-06	0	0.17672
cg24110839	17	36896577	PCGF2	Body	-0.993945	1.2181e-06	-0.01	0.425773
cg04316925	16	87471211	ZCCHC14	Body	-1.69392	1.22811e-06	0.03	0.0697592
cg19167673	22	39640835	PDGFB;PDGFB	1stExon;5'UTR	0.640458	1.22863e-06	0	0.461706
cg23320499	12	12659177	DUSP16	Body	1.3394	1.22901e-06	-0.02	0.0853847
cg14483391	3	183749227	HTR3D;HTR3D;HTR3D	TSS1500;TSS1500;TSS200	1.88627	1.22951e-06	-0.01	0.118418
cg18241780	12	118620216	TAOK3	Body	0.853968	1.26715e-06	0	0.731152
cg18970250	4	169142962	DDX60	Body	-1.36534	1.27694e-06	0	0.756318
cg24000860	10	81206436	ZCCHC24	TSS1500	0.872066	1.28882e-06	0.01	0.0618247
cg25198784	6	99963468	USP45	TSS1500	0.529987	1.29436e-06	0	0.0268402
cg14118424	5	110445104	WDR36	Body	-2.18612	1.30393e-06	nt	nt
cg05954147	7	126417956	GRM8;GRM8;GRM8	Body;Body;Body	-2.18942	1.31079e-06	-0.01	0.816693
cg10621597	4	140481801			1.04684	1.32955e-06	0.01	0.589569
cg22417613	7	138560796	KIAA1549;KIAA1549	Body;Body	1.34321	1.35046e-06	0	0.300088
cg19548313	19	1065712	HMHA1	TSS1500	-1.34719	1.39474e-06	-0.01	0.799766
cg00782811	6	46293734	RCAN2	TSS1500	1.43241	1.4373e-06	0	0.376251
cg07516712	7	107798547	NRCAM;NRCAM;NRCAM	TSS1500;Body;Body	-1.278	1.44023e-06	-0.01	0.57915
cg05474943	4	6732464			1.87225	1.44232e-06	0.01	0.645037
cg04433051	17	48758651	ABCC3	Body	0.884603	1.44625e-06	0	0.839472
cg27007846	5	137078322			-2.18557	1.45017e-06	0.02	0.639494
cg07938459	12	7055586	PTPN6	TSS200	0.762615	1.45982e-06	0.01	0.119564
cg19448990	22	41842841	TOB2;TOB2	1stExon;5'UTR	0.543405	1.47407e-06	0	0.862013
cg10939746	2	128238578	IWS1	3'UTR	-2.27122	1.47455e-06	0	0.619653
cg06395298	17	46651225	HOXB3;HOXB3	5'UTR;1stExon	-2.65162	1.48001e-06	0.03	0.48341
cg06178179	16	66881892	CA7;CA7	Body;Body	1.38216	1.48068e-06	-0.03	0.619268
cg22768891	4	998216	IDUA	3'UTR	-0.94547	1.49101e-06	-0.02	0.240658
cg04552799	8	100246786	VPS13B;VPS13B	Body;Body	-0.829506	1.49114e-06	-0.01	0.786478
cg12580870	10	70480731	CCAR1	TSS1500	0.463996	1.5051e-06	0	0.11089
cg10806645	2	238640512	LRRFIP1;LRRFIP1;LRRFIP1;LRRFIP1;LRRFIP1	Body;Body;Body;Body;Body	1.28091	1.50954e-06	-0.01	0.397094
cg06914774	7	2908787			-1.86112	1.51401e-06	nt	nt
cg10274208	13	41351044			1.02103	1.5181e-06	nt	nt
cg03572664	14	61544141			-2.03645	1.53168e-06	0.04	0.111701
cg14386691	14	23479657	C14orf93;C14orf93;C14orf93	TSS1500;TSS1500;TSS1500	1.34039	1.53323e-06	0	0.259121
cg24004007	15	63889250	FBXL22	TSS1500	-0.868061	1.55108e-06	0.01	0.962307
cg08461692	17	8481454	MYH10	Body	1.5068	1.5543e-06	-0.01	0.280848
cg15510373	7	100224934	TFR2	Body	-0.981676	1.5577e-06	0	0.358048
cg04224247	X	9984515	WWC3	5'UTR	-3.06711	1.57326e-06	-0.05	0.0247112
cg25185710	17	7553999	ATP1B2	TSS1500	0.680903	1.57457e-06	0	0.579173
cg12014368	21	33664211	MRAP;MRAP	5'UTR;5'UTR	-2.65572	1.57907e-06	nt	nt
cg09063787	12	2921766	ITFG2	TSS200	0.974198	1.58241e-06	-0.01	0.47716
cg22974212	6	31744040	C6orf27	Body	-0.921392	1.58263e-06	0	0.877727
cg27544405	1	14108975	PRDM2;PRDM2;PRDM2;PRDM2	Body;Body;Body;Body	1.26244	1.58586e-06	0.05	0.0468634
cg15614653	2	129104464			-1.44458	1.58898e-06	0.01	0.758947
cg00252934	3	36782736	DCLK3	TSS1500	1.14441	1.60141e-06	0.01	0.523461
cg09676013	6	33080500	HLA-DPB2	Body	1.966	1.60636e-06	0.05	0.420731
cg22148297	13	99910587	GPR18;GPR18;UBAC2;GPR18;UBAC2;UBAC2;GPR18	1stExon;1stExon;Body;5'UTR;Body;Body;5'UTR	0.605541	1.61165e-06	-0.01	0.025977
cg24251448	8	141577100	EIF2C2;EIF2C2	Body;Body	-0.777128	1.61949e-06	0	0.721359
cg26158133	5	72824251			1.59849	1.646e-06	-0.02	0.96208
cg10923036	4	57931299	IGFBP7	Body	1.4604	1.65098e-06	0.02	0.8886
cg04708391	4	175177265	FBXO8	Body	-1.94099	1.6612e-06	-0.02	0.905467
cg21739049	19	38688199	SIPA1L3	Body	-0.874969	1.6707e-06	0.01	0.983447
cg04287259	1	9730401	PIK3CD	5'UTR	1.496	1.67104e-06	0.01	0.346185
cg02656560	17	19967600			1.30188	1.6759e-06	-0.01	0.131291
cg20949502	6	503807	EXOC2	Body	1.50165	1.67717e-06	0	0.880262
cg24735226	1	65096537	CACHD1	Body	2.38123	1.68983e-06	0.05	0.0320301
cg14575983	5	99922152	FAM174A	3'UTR	-1.82042	1.68988e-06	0.03	0.457655
cg01044025	3	151613372			1.53634	1.69243e-06	0	0.223013
cg16481008	5	112043117	APC	TSS200	0.460244	1.69819e-06	0	0.0543523
cg18354203	11	27696004	BDNF;BDNF;BDNF;BDNF;BDNF;BDNF;BDNF;BDNF;BDNF;BDNF;BDNF;BDNF;BDNF;BDNF;BDNF;BDNFOS;BDNF	Body;5'UTR;Body;5'UTR;5'UTR;5'UTR;Body;5'UTR;5'UTR;5'UTR;5'UTR;5'UTR;5'UTR;5'UTR;5'UTR;Body;5'UTR	-1.87316	1.70054e-06	0.03	0.526009
cg26363196	1	76540236	ST6GALNAC3;ST6GALNAC3	TSS200;TSS200	0.562671	1.70886e-06	0	0.121002
cg04753107	20	31172130			0.672682	1.71734e-06	0	0.206803
cg26485844	5	77256916			1.87354	1.72488e-06	0	0.417332
cg15074047	2	192701514	SDPR	Body	1.30652	1.7258e-06	0.02	0.0671952
cg03458344	1	170964477	C1orf129;C1orf129	Body;Body	2.53991	1.74469e-06	0.07	0.326102
cg20628376	10	28758087			1.25242	1.74469e-06	0	0.215179
cg07172007	12	26133416	RASSF8;RASSF8;RASSF8	5'UTR;5'UTR;5'UTR	-2.57925	1.74888e-06	-0.02	0.635428
cg18522102	13	60970987	TDRD3;TDRD3;TDRD3;TDRD3;TDRD3	5'UTR;1stExon;5'UTR;1stExon;TSS1500	0.483924	1.75013e-06	0	0.0744916
cg03198066	2	159311068	CCDC148;CCDC148	5'UTR;Body	0.881922	1.75324e-06	0	0.407151
cg24890964	20	36153642	BLCAP;BLCAP;BLCAP;BLCAP;BLCAP	5'UTR;TSS1500;5'UTR;5'UTR;5'UTR	1.04856	1.75619e-06	0.01	0.624103
cg23336905	5	35803436	SPEF2	Body	1.21054	1.76453e-06	0	0.362225
cg08385211	10	50118141	LRRC18;WDFY4	3'UTR;Body	-1.15343	1.77436e-06	0	0.480111
cg23155293	5	57112737			-2.06537	1.79562e-06	0.04	0.0803906
cg21380380	7	8011838	GLCCI1	Body	-2.03563	1.80359e-06	-0.03	0.490173
cg27241845	2	233250370			-2.04609	1.80539e-06	-0.08	0.00396746
cg10399944	17	74449604	AANAT;AANAT;UBE2O	5'UTR;1stExon;TSS1500	1.06945	1.8096e-06	0	0.18741
cg09432376	22	36044226	APOL6	TSS200	1.63509	1.83158e-06	0	0.326138
cg25263135	6	32134974	EGFL8	Body	-0.800121	1.83387e-06	-0.02	0.801179
cg23610447	6	113650073			-1.865	1.83731e-06	-0.01	0.395945
cg23894205	12	14967370	C12orf69;C12orf60	TSS1500;5'UTR	-1.66175	1.83759e-06	0.02	0.228258
cg07975813	12	6961094	USP5;USP5;CDCA3	TSS200;TSS200;TSS1500	0.421185	1.84995e-06	0	0.91758
cg27539247	1	173793289	CENPL;CENPL;CENPL;CENPL;DARS2;CENPL	TSS200;5'UTR;1stExon;5'UTR;TSS1500;1stExon	0.528516	1.86471e-06	0	0.205359
cg12204173	12	39296476	CPNE8	Body	-2.64006	1.87347e-06	nt	nt
cg04303274	6	111303269	RPF2	TSS200	0.490073	1.88122e-06	0	0.308361
cg13716074	7	65215894	CCT6P1	TSS200	0.465084	1.88782e-06	0	0.546157
cg07430085	14	23518387	CDH24;CDH24	Body;Body	-0.829042	1.88918e-06	0	0.926252
cg07364240	3	196388687	LRRC33	3'UTR	1.4285	1.90199e-06	0	0.589224
cg16843994	2	4704518			-1.48211	1.90839e-06	0.01	0.573482
cg04930463	17	79234445	SLC38A10;SLC38A10	Body;Body	-1.04909	1.91175e-06	0.01	0.885539
cg26948596	14	93078627	RIN3	Body	-0.876168	1.91337e-06	0.02	0.300897
cg19021985	8	22398190	PPP3CC	Body	1.35575	1.92138e-06	-0.01	0.0840942
cg26433445	16	81764289			0.799736	1.92218e-06	0	0.157273
cg26250228	2	166700068			-2.00508	1.96676e-06	nt	nt
cg14751503	11	8008354	EIF3F	TSS1500	0.790992	1.96926e-06	0	0.683858
cg05128386	16	47409367	ITFG1	Body	-2.58756	1.97312e-06	0.04	0.141188
cg03337886	13	110436740	IRS2	1stExon	-1.161	1.98624e-06	0.03	0.155182
cg06531034	2	38766282			1.27745	1.98895e-06	0.02	0.711728
cg10761085	2	3313527	TSSC1	Body	-0.805365	1.99428e-06	0	0.898941
cg01563663	8	12612233	LONRF1	1stExon	0.53144	2.00008e-06	0	0.950496
cg02666105	16	31724574	ZNF720;ZNF720	5'UTR;1stExon	0.608918	2.00796e-06	0	0.650741
cg08532325	5	141082246			0.505152	2.0104e-06	0	0.358301
cg08743556	8	125487621	RNF139	Body	0.48354	2.01041e-06	0	0.448166
cg18762125	3	194646995			-2.08435	2.02237e-06	nt	nt
cg14539658	14	21495146	NDRG2;NDRG2;NDRG2;NDRG2	TSS1500;TSS1500;TSS1500;TSS1500	2.2487	2.03552e-06	0.01	0.571376
cg19652483	6	76191813	FILIP1	5'UTR	1.78618	2.03571e-06	-0.02	0.138871
cg05670596	3	46448496	CCRL2;CCRL2	TSS1500;TSS1500	1.24037	2.03582e-06	0	0.979077
cg06169746	3	119419493			1.56409	2.03614e-06	-0.01	0.660679
cg00935993	2	21022933	C2orf43	TSS200	0.523652	2.05228e-06	0	0.620269
cg16903174	2	9468351	ASAP2;ASAP2	Body;Body	1.21329	2.05848e-06	0.02	0.961871
cg14887509	1	27816781	WASF2	TSS200	0.57889	2.06798e-06	0	0.215537
cg23696214	7	141136170			1.1907	2.06821e-06	0	0.746025
cg11528914	5	169724768	LCP2;LCP2	1stExon;5'UTR	0.629345	2.07006e-06	0	0.596848
cg14555988	13	42623559	DGKH;DGKH	Body;Body	0.538672	2.07535e-06	0	0.809551
cg16489360	7	129845574	TMEM209	TSS1500	1.72574	2.07554e-06	-0.03	0.596181
cg22446998	5	155701819			1.53391	2.07654e-06	0	0.853166
cg02173484	1	147245168	GJA5	5'UTR	1.34579	2.07776e-06	0	0.394022
cg02938807	14	63785523	GPHB5	TSS1500	1.92899	2.08401e-06	-0.02	0.205001
cg10798745	1	145715636	CD160	TSS200	1.78841	2.08508e-06	0	0.460773
cg19865916	1	36026194	NCDN;NCDN;NCDN	Body;Body;Body	-1.13839	2.09148e-06	-0.01	0.586321
cg24073755	1	231955433	DISC2;DISC1;DISC1;DISC1;DISC1;DISC1;DISC1;DISC1;TSNAX-DISC1;DISC1;DISC1;DISC1;DISC1	TSS1500;Body;Body;Body;Body;Body;Body;Body;Body;Body;Body;Body;Body	-2.58042	2.09491e-06	-0.03	0.0970783
cg20338754	18	29677086	RNF138;RNF138	Body;Body	1.6191	2.10667e-06	0.01	0.668115
cg15985905	12	128078475			1.36356	2.12894e-06	0.02	0.0371617
cg26314722	1	234867300			1.3073	2.14975e-06	-0.01	0.0512152
cg26227465	12	68553577	IFNG	TSS200	1.03561	2.15326e-06	0.02	0.41859
cg14101659	6	503773	EXOC2	Body	1.90836	2.15332e-06	0.02	0.231446
cg22558060	3	115551406	LSAMP	Body	-1.82893	2.15524e-06	0.02	0.566788
cg12292268	6	56982370	ZNF451;ZNF451	Body;Body	-0.864746	2.16706e-06	0	0.777903
cg07152379	15	44159857	WDR76;WDR76	3'UTR;3'UTR	-2.00735	2.19547e-06	nt	nt
cg25292882	15	39431467			-1.23756	2.19589e-06	-0.03	0.0703245
cg05094216	3	151101921	MED12L;P2RY12	Body;5'UTR	-2.80683	2.19926e-06	nt	nt
cg25276126	1	20005715	HTR6	Body	-1.1415	2.20664e-06	0.01	0.233492
cg24689420	5	179126339	CANX;CANX	5'UTR;5'UTR	0.617982	2.21331e-06	0	0.525876
cg00325866	15	62359130	C2CD4A	TSS200	0.367523	2.21854e-06	0	0.630475
cg17144149	17	46656572	HOXB4	TSS1500	-2.33502	2.21977e-06	0.01	0.736432
cg22113065	5	74672346	COL4A3BP;COL4A3BP;COL4A3BP	3'UTR;3'UTR;3'UTR	-0.949741	2.22323e-06	0.01	0.249452
cg13615650	11	118123083	MPZL3	TSS200	0.605775	2.24635e-06	0	0.727977
cg14660676	8	126012434	SQLE	Body	-2.92717	2.25352e-06	nt	nt
cg01692968	9	108005349			-1.87152	2.26028e-06	-0.03	2.15e-05
cg12975862	15	48937319	FBN1	5'UTR	0.726949	2.26475e-06	0	0.373177
cg06707286	15	102010195	PCSK6;PCSK6;PCSK6;PCSK6;PCSK6;PCSK6;PCSK6;PCSK6	Body;Body;Body;Body;Body;Body;Body;Body	-0.839912	2.27055e-06	0	0.114153
cg15773890	6	17259549			1.72543	2.27672e-06	-0.01	0.0636927
cg21188454	9	131549455	TBC1D13	TSS200	-0.728781	2.30177e-06	0.01	0.512602
cg13913012	4	168155687	SPOCK3;SPOCK3;SPOCK3;SPOCK3	5'UTR;1stExon;1stExon;5'UTR	0.709481	2.30977e-06	0	0.850356
cg07970325	6	106497542			1.1917	2.31968e-06	0	0.512015
cg02570888	1	225864873			2.19385	2.32287e-06	-0.05	0.128401
cg04792777	14	106322429			-1.4224	2.32781e-06	-0.02	0.633806
cg08614528	3	9976017	CRELD1;CRELD1;CRELD1;CRELD1	5'UTR;1stExon;5'UTR;5'UTR	0.706748	2.32908e-06	0	0.00972641
cg17598574	1	112171207	RAP1A;RAP1A	5'UTR;5'UTR	1.18655	2.33324e-06	-0.01	0.915355
cg08972170	7	30185776	C7orf41	Body	2.17023	2.33514e-06	0.06	0.0231504
cg23993660	1	20959826	PINK1	TSS200	0.655953	2.33779e-06	0	0.360526
cg18804920	7	146572638	CNTNAP2	Body	1.5816	2.33943e-06	0.04	0.0112688
cg26947733	6	147063927	C6orf103	Body	-2.63972	2.36395e-06	0.03	0.353958
cg02186444	17	73120977	ARMC7	Body	1.5515	2.39506e-06	0.02	0.0484278
cg03435979	2	10141690	GRHL1	3'UTR	-2.13727	2.39858e-06	0	0.416622
cg05860890	8	110986870	KCNV1;KCNV1	5'UTR;1stExon	0.671696	2.4182e-06	0	0.220293
cg10592563	2	178974175	PDE11A	TSS1500	-1.4593	2.42088e-06	0.01	0.231278
cg00609135	6	26614014			1.03668	2.43688e-06	0	0.659713
cg12288982	11	599052	PHRF1	Body	-1.37726	2.44435e-06	0.01	0.341386
cg27368243	21	46955566	SLC19A1	Body	1.21824	2.44976e-06	0	0.185182
cg03665078	5	118689961	TNFAIP8	Body	1.24236	2.48755e-06	0.01	0.5339
cg13509147	19	4153603	CREB3L3	TSS200	0.867511	2.48793e-06	0	0.527787
cg21233377	9	116151931	ALAD	Body	-0.80514	2.49314e-06	-0.03	0.0179747
cg12521167	16	29819099	MAZ;MAZ	Body;Body	0.532283	2.51478e-06	0	0.324932
cg16228380	8	126964551			-1.24536	2.51741e-06	-0.01	0.74409
cg09365677	1	240061611	CHRM3	5'UTR	0.85754	2.56824e-06	-0.01	0.203073
cg07367602	7	115963592			-1.61249	2.58746e-06	0	0.282176
cg13209762	1	53882937			1.26731	2.59245e-06	0.01	0.0217183
cg06628679	4	10609880	CLNK	Body	1.23913	2.61279e-06	0.02	0.480027
cg09379188	8	59036394	FAM110B	5'UTR	-2.48259	2.61497e-06	nt	nt
cg17980786	3	32933637	TRIM71	3'UTR	1.22827	2.62642e-06	-0.01	0.209791
cg15485496	19	51775111			-0.835462	2.62964e-06	0	0.627773
cg05741611	18	51884982	C18orf54	TSS200	0.987139	2.63596e-06	0	0.865802
cg18780243	13	32487268	EEF1DP3	Body	-2.2091	2.64334e-06	nt	nt
cg15578140	7	147718109	MIR548F3;CNTNAP2	Body;Body	1.48811	2.65805e-06	-0.01	0.719394
cg22997768	12	11092816	TAS2R14;PRR4;PRH1	TSS1500;Body;5'UTR	-2.04142	2.67309e-06	-0.04	0.105234
cg27310251	5	81574067	RPS23	Body	0.870901	2.69298e-06	-0.01	0.168609
cg15937191	10	90423628	LIPF	TSS1500	-1.80603	2.69339e-06	-0.05	0.124012
cg06903103	15	34506071			1.70538	2.71087e-06	-0.01	0.665498
cg02742555	11	15200692	INSC;INSC	Body;Body	1.25149	2.71503e-06	0.01	0.0798261
cg11871295	18	47815430	CXXC1;CXXC1	TSS1500;TSS1500	-2.31508	2.71854e-06	nt	nt
cg13310541	4	48018631	NIPAL1	TSS200	0.495647	2.73459e-06	0	0.15107
cg22251684	12	45751145	ANO6;ANO6;ANO6;ANO6	Body;Body;Body;Body	-2.48854	2.77502e-06	nt	nt
cg22062554	19	55866677	FAM71E2;COX6B2	Body;TSS1500	0.638026	2.78123e-06	0	0.909036
cg23720929	3	195310887	APOD;APOD	1stExon;5'UTR	-2.2601	2.78677e-06	0.05	0.0516575
cg27105465	17	40337623	HCRT	TSS200	-0.902737	2.80145e-06	-0.01	0.94988
cg27532938	4	1512248			-1.26303	2.81855e-06	0.01	0.433463
cg07624918	3	136533970			1.5437	2.82267e-06	-0.78	0.108247
cg25923240	8	55372569	SOX17	3'UTR	1.28224	2.82505e-06	0	0.33638
cg12467404	1	207496045	CD55;CD55	Body;Body	-2.31267	2.82602e-06	nt	nt
cg26771998	10	75490334	BMS1P4	TSS200	1.22912	2.83451e-06	nt	nt
cg20779314	1	147067924	BCL9	5'UTR	-2.2723	2.83936e-06	0.05	0.0129056
cg25758137	3	105145478	ALCAM	Body	-1.80773	2.84101e-06	0.01	0.190501
cg14305943	10	120820318	SNORA19;EIF3A	TSS1500;Body	-2.01253	2.84833e-06	0	0.462459
cg07530759	7	141541627	PRSS37	TSS1500	-1.82165	2.87434e-06	nt	nt
cg11520719	6	157391679	ARID1B;ARID1B;ARID1B	Body;Body;Body	-1.98424	2.89853e-06	-0.03	0.775321
cg02220008	6	13192742	PHACTR1	Body	1.51847	2.90111e-06	0.04	0.429172
cg12744722	12	111473809	CUX2	Body	0.943604	2.91098e-06	0	0.725253
cg21519804	5	178978460	RUFY1	Body	0.558471	2.92682e-06	0	0.705096
cg17287155	5	393347	AHRR	Body	-1.06316	2.92908e-06	-0.03	0.00706359
cg05380734	17	76814805	USP36	Body	1.1378	2.93292e-06	-0.01	0.507861
cg00940020	17	46101547			0.546129	2.93542e-06	0	0.289622
cg21935292	12	65152931	GNS	1stExon	0.559128	2.95452e-06	0	0.708647
cg09936146	17	54589122			-1.5439	2.96681e-06	0.04	0.0372156
cg21747070	5	957535			-1.68966	2.9693e-06	-0.03	1.15e-05
cg16253551	6	30685136	MDC1;MDC1	1stExon;5'UTR	0.528073	2.97587e-06	0	0.473777
cg07068735	15	63504871	RAB8B	Body	1.24467	2.98842e-06	0.01	0.615404
cg13947735	17	80924969	B3GNTL1	Body	1.92821	3.01042e-06	0.05	0.502746
cg15978017	13	29042758	FLT1;FLT1;FLT1;FLT1	Body;Body;Body;Body	1.08151	3.03154e-06	-0.03	0.333179
cg26882168	4	128819932	PLK4	3'UTR	-2.35527	3.0427e-06	-0.02	0.756609
cg23928512	17	79970192	ASPSCR1	Body	-1.42885	3.04292e-06	-0.03	0.754973
cg10215414	16	67361708	KCTD19;LRRC36	TSS1500;Body	1.04061	3.04496e-06	0.01	0.0377394
cg01902758	11	8816428	ST5;ST5;ST5	5'UTR;5'UTR;5'UTR	1.32471	3.04652e-06	0	0.501378
cg15222604	X	153230625	HCFC1	Body	-0.981773	3.05798e-06	0	0.790354
cg20408290	12	68042072	DYRK2;DYRK2	TSS1500;TSS1500	0.691894	3.07048e-06	0	0.0825049
cg14881187	7	86784227	DMTF1;DMTF1;DMTF1;DMTF1;DMTF1	5'UTR;5'UTR;Body;Body;5'UTR	-2.0684	3.08186e-06	-0.02	0.718596
cg24851513	3	52099522	C3orf74	TSS1500	1.13502	3.08268e-06	0.01	0.0140508
cg07743702	11	116298874			2.30917	3.08271e-06	0	0.784123
cg27357316	17	37365987			0.627366	3.08883e-06	0	0.598452
cg13551229	9	139762139	EDF1;EDF1	TSS1500;TSS1500	-0.8263	3.10555e-06	-0.01	0.369168
cg01719141	9	140513215	C9orf37;C9orf37;EHMT1;EHMT1	5'UTR;1stExon;TSS1500;TSS1500	0.511541	3.10637e-06	0	0.665692
cg02568911	1	6453807	ACOT7;ACOT7	1stExon;5'UTR	0.488192	3.11546e-06	0	0.706466
cg04028070	10	12391599	CAMK1D;CAMK1D;CAMK1D;CAMK1D	1stExon;5'UTR;5'UTR;1stExon	0.694445	3.11926e-06	0	0.2596
cg06394460	13	28130393	LNX2	Body	-2.61279	3.14318e-06	-0.2	0.108356
cg14389122	15	74945851	EDC3;EDC3;EDC3	Body;Body;Body	-1.40889	3.15252e-06	-0.06	0.114238
cg02366772	7	105662809	FLJ23834	Body	1.67154	3.15492e-06	0	0.992611
cg21233902	9	20271083			-1.79012	3.16218e-06	0.03	0.0822398
cg10339344	11	60674203	PRPF19	TSS200	0.320253	3.16331e-06	0	0.427916
cg25191725	17	26554221	PYY2	Body	-1.02697	3.19882e-06	0	0.789763
cg02908285	3	30951484			-0.663438	3.20122e-06	0	0.644716
cg10079318	10	104154150	NFKB2;NFKB2;NFKB2	TSS1500;TSS200;TSS200	0.489106	3.203e-06	0	0.424301
cg07195224	1	159047034	AIM2	TSS1500	1.3162	3.20565e-06	0	0.92409
cg26690672	4	146031291	ABCE1;ABCE1	Body;Body	-2.11454	3.21289e-06	nt	nt
cg21993290	2	233703120	GIGYF2;GIGYF2;GIGYF2;GIGYF2	Body;Body;Body;Body	1.50202	3.21313e-06	-0.01	0.19101
cg04350627	7	82993656	SEMA3E	3'UTR	-1.77734	3.2148e-06	0	0.452446
cg04524040	19	4153364	CREB3L3	TSS1500	1.90295	3.22063e-06	0	0.749131
cg18334849	4	90815958	MMRN1	TSS200	1.25717	3.24118e-06	0	0.623372
cg18336453	6	43082296	PTK7;PTK7;PTK7;PTK7	Body;Body;Body;Body	1.35947	3.24984e-06	0.01	0.00268004
cg09121339	2	7571733			1.46526	3.26055e-06	0	0.767064
cg25319570	6	57036463	BAG2	TSS1500	-1.59955	3.27481e-06	nt	nt
cg08121478	19	47217786	PRKD2;PRKD2;PRKD2;PRKD2	TSS1500;Body;Body;Body	0.490783	3.28035e-06	0	0.45872
cg09890987	5	6622150	NSUN2	Body	-1.88608	3.30237e-06	0	0.777603
cg18086582	X	48459799	WDR13;WDR13;WDR13	Body;Body;Body	-0.860722	3.30593e-06	-0.01	0.236071
cg12082352	10	76572932			-0.681738	3.31375e-06	0	0.656484
cg24053721	4	142053970	RNF150;RNF150	1stExon;5'UTR	0.695165	3.32847e-06	0	0.586151
cg21971206	17	8771141	PIK3R6	TSS200	1.22159	3.34146e-06	0	0.632635
cg06855803	19	10450364	ICAM3	TSS200	0.486812	3.34174e-06	0	0.872464
cg20702056	8	65489937	LOC401463	TSS200	0.792124	3.3418e-06	0.01	0.844704
cg11337915	21	40719088	HMGN1	Body	1.32008	3.35014e-06	-0.03	0.277534
cg10066189	6	33239327	VPS52;RPS18	Body;TSS1500	0.439979	3.36825e-06	0	0.00959387
cg11157486	14	105207716	ADSSL1;ADSSL1	Body;Body	-0.839436	3.36864e-06	0	0.986424
cg18276235	6	47749839	OPN5	1stExon	-2.66421	3.39107e-06	0.06	0.129491
cg01314398	2	85765810	MAT2A	TSS1500	0.769804	3.39593e-06	0	0.0987278
cg04919681	1	234042342	SLC35F3	Body	-1.95441	3.40313e-06	0	0.863414
cg22994830	7	623846	PRKAR1B;PRKAR1B;PRKAR1B;PRKAR1B;PRKAR1B;PRKAR1B	Body;Body;Body;Body;Body;Body	2.00213	3.41077e-06	0.01	0.111207
cg12845923	4	55139873	PDGFRA	Body	1.27711	3.41335e-06	-0.01	0.516118
cg18011803	13	77597325	FBXL3	5'UTR	-1.70408	3.42023e-06	0	0.858236
cg19135406	4	160219852	RAPGEF2	Body	1.52304	3.43066e-06	0.03	0.216687
cg07890553	3	119182858	TMEM39A	TSS1500	1.96777	3.43628e-06	0.03	0.00359756
cg16030538	7	44240728	YKT6;YKT6	5'UTR;1stExon	0.538307	3.43786e-06	0	0.123244
cg14422906	6	51951835	PKHD1;PKHD1	5'UTR;5'UTR	-0.84105	3.44036e-06	0.01	0.0147987
cg26860257	19	42755793	ERF	Body	-1.55102	3.44192e-06	-0.02	0.838877
cg19742736	20	439960	TBC1D20	Body	-1.6104	3.4471e-06	-0.01	0.878372
cg24075326	6	30613715	C6orf136;C6orf136;C6orf136	TSS1500;TSS1500;TSS1500	-0.775556	3.4546e-06	0.06	0.104422
cg10533624	12	3143428	TEAD4;TEAD4;TEAD4	Body;Body;Body	0.775305	3.47091e-06	0	0.648062
cg06771303	7	5424540	TNRC18	Body	-1.00447	3.47466e-06	-0.02	0.29954
cg19036644	17	6554902	MED31;C17orf100;MED31	5'UTR;TSS200;1stExon	0.533732	3.4765e-06	0	0.280803
cg03873608	15	51914168	DMXL2	Body	0.708447	3.49291e-06	0	0.123254
cg23481279	14	52742889	PTGDR	3'UTR	-0.853918	3.50476e-06	0	0.858428
cg09984392	8	126011784	SQLE	1stExon	-1.15847	3.50981e-06	-0.01	0.201541
cg03341985	5	179226186	MGAT4B;MIR1229;MGAT4B	Body;TSS1500;Body	-0.846086	3.53579e-06	0.02	0.290025
cg14214182	9	98785110	NCRNA00092	TSS1500	0.722368	3.54299e-06	0	0.170496
cg05955566	12	99038273	IKBIP;APAF1;IKBIP;APAF1;APAF1;APAF1;IKBIP;APAF1	Body;TSS1500;Body;TSS1500;TSS1500;TSS1500;Body;TSS1500	0.766596	3.54584e-06	0	0.86599
cg15095727	3	138311508	CEP70	5'UTR	-2.50617	3.54828e-06	0.03	0.527589
cg17883067	3	136537817	TMEM22;TMEM22;TMEM22	TSS200;TSS200;TSS200	0.483187	3.55266e-06	0	0.860216
cg00321996	3	177696327			-1.95345	3.557e-06	0.03	0.323766
cg10377153	9	96846724	PTPDC1;PTPDC1	TSS200;Body	1.42236	3.56532e-06	-0.04	0.0902793
cg15933451	2	98329830	ZAP70	TSS200	1.00515	3.56579e-06	0.01	0.0961436
cg07676002	20	44880000	CDH22;CDH22	1stExon;5'UTR	1.24261	3.58581e-06	0	0.637983
cg20565740	16	85061215	KIAA0513	TSS200	0.568227	3.59797e-06	0	0.612477
cg10812889	1	153014310	SPRR2D	TSS1500	1.55996	3.60443e-06	0	0.382334
cg10179300	5	14147618	TRIO	Body	-1.39422	3.61263e-06	-0.07	9.09e-07
cg16847645	20	61447790	COL9A3	TSS1500	1.15329	3.61306e-06	0	0.89322
cg10590628	7	132489214	CHCHD3	Body	-1.54601	3.63293e-06	0.02	0.0252354
cg02287279	5	89814120	LYSMD3	3'UTR	-2.05621	3.6471e-06	nt	nt
cg10833014	14	102605952	WDR20;WDR20;HSP90AA1;HSP90AA1;WDR20;WDR20	TSS1500;TSS1500;1stExon;5'UTR;TSS1500;TSS1500	0.541859	3.6499e-06	0	0.977285
cg20295214	1	206226794	AVPR1B	Body	-1.4057	3.65157e-06	-0.02	0.0611464
cg07943849	7	151201868	RHEB	Body	-2.39178	3.65824e-06	0.03	0.946203
cg12873476	8	142402728			-2.23127	3.67371e-06	-0.03	0.0701539
cg02396914	8	120743868	TAF2	3'UTR	-2.39483	3.68348e-06	nt	nt
cg13172001	2	88390175	SMYD1	Body	-2.65958	3.69034e-06	nt	nt
cg04906603	2	73048869	EXOC6B	Body	-1.81793	3.70881e-06	0.02	0.219606
cg19191624	2	32582276	BIRC6	1stExon	0.61473	3.7254e-06	-0.01	0.00329093
cg24765658	4	74702621	CXCL6	Body	0.897733	3.73627e-06	0	0.0935337
cg20375415	3	194061729	CPN2	3'UTR	-0.751731	3.73796e-06	0	0.269836
cg06724236	14	67853825	PLEK2	3'UTR	1.57329	3.74088e-06	-0.09	0.5191
cg06922731	6	7770019	BMP6	Body	-1.86394	3.75519e-06	nt	nt
cg04707531	12	74931420	LOC552889	TSS200	0.778493	3.78505e-06	0.01	0.743942
cg04276057	2	233736931	C2orf82	Body	-0.926668	3.80088e-06	0	0.885724
cg00395931	1	2158622			0.572103	3.8118e-06	0	0.872953
cg26176204	2	236401677	AGAP1;AGAP1	TSS1500;TSS1500	1.99157	3.83766e-06	0	0.956286
cg12104098	8	32622322	NRG1;NRG1;NRG1;NRG1;NRG1;NRG1;NRG1;NRG1;NRG1	3'UTR;3'UTR;3'UTR;3'UTR;3'UTR;3'UTR;3'UTR;3'UTR;3'UTR	-2.02003	3.84913e-06	-0.02	0.91167
cg14836555	14	24743391			1.56079	3.85531e-06	0	0.744739
cg15179985	18	46287958	KIAA0427;KIAA0427	Body;Body	-0.842532	3.85822e-06	-0.01	0.562165
cg22277567	2	240226201	HDAC4	Body	1.70631	3.89115e-06	0.01	0.970898
cg14210817	13	93877559			1.9139	3.90585e-06	0	0.589082
cg13234415	12	65175168			0.919036	3.91721e-06	0	0.15071
cg07903860	10	14995957	DCLRE1C;DCLRE1C;DCLRE1C;DCLRE1C;DCLRE1C;DCLRE1C;DCLRE1C	1stExon;5'UTR;5'UTR;1stExon;1stExon;1stExon;5'UTR	0.43985	3.91729e-06	0	0.0951757
cg00812761	4	53799391	SCFD2	Body	1.6156	3.92689e-06	-0.01	0.682628
cg08285141	12	106976811	RFX4	TSS1500	0.921458	3.92741e-06	0	0.507604
cg10160539	2	162875880	DPP4	Body	-1.7321	3.92896e-06	0.01	0.710188
cg05114861	3	15366034	SH3BP5;SH3BP5	Body;5'UTR	-0.91737	3.94547e-06	-0.01	0.321704
cg07621758	22	38300601			-0.663552	3.9601e-06	0	0.424714
cg03271893	10	102760970	LZTS2	5'UTR	-0.726489	3.96338e-06	0	0.74117
cg03531211	6	32920102	HLA-DMA	Body	-1.84112	3.96537e-06	0	0.846879
cg12075928	8	141801307	PTK2;PTK2	Body;Body	-2.05335	3.97649e-06	-0.11	0.000263098
cg25495311	6	116454307	NT5DC1	Body	-1.55126	3.98824e-06	0	0.744915
cg10538235	7	92437732	CDK6;CDK6	Body;Body	-1.74339	3.99255e-06	nt	nt
cg11236746	3	33096255	GLB1;GLB1;GLB1	Body;Body;Body	1.52512	4.0074e-06	-0.01	0.267968
cg06715755	7	158244406	PTPRN2;PTPRN2;PTPRN2	Body;Body;Body	-1.36556	4.01164e-06	0	0.125473
cg13184736	1	68299409	GNG12	TSS1500	-2.79377	4.01277e-06	-0.07	0.000765609
cg11941231	4	165928549			-0.860668	4.01907e-06	0	0.194253
cg03328526	1	155829014	SYT11	TSS1500	0.648529	4.07572e-06	0	0.192252
cg01908272	16	2053627	ZNF598	Body	-0.652902	4.08116e-06	0.01	0.795877
cg14234112	6	32862402			0.504116	4.08163e-06	0	0.518322
cg09577966	5	55411971	ANKRD55;ANKRD55	Body;Body	-1.75394	4.0829e-06	0.01	0.791792
cg18571640	8	33210211			2.54828	4.08671e-06	0.04	0.363604
cg03008815	14	75372636	RPS6KL1	3'UTR	1.29468	4.08819e-06	0.01	0.0315207
cg26712188	17	26117815	NOS2	Body	-1.68166	4.09613e-06	0.01	0.553677
cg02047359	10	75174015	ANXA7;ANXA7	TSS200;TSS200	0.457301	4.09777e-06	0	0.0277127
cg14071249	9	90320425	DAPK1	Body	-2.1873	4.13888e-06	0.05	0.46185
cg16197879	21	37839328	CLDN14;CLDN14;CLDN14;CLDN14;CLDN14	5'UTR;5'UTR;TSS1500;5'UTR;5'UTR	-0.831344	4.15273e-06	0	0.0637017
cg20605134	6	15400462	JARID2	Body	-1.1463	4.17003e-06	-0.01	0.174627
cg03451959	3	93646432	PROS1	Body	-2.08152	4.18501e-06	-0.01	0.237289
cg01067604	1	7831845	VAMP3	Body	0.694408	4.18993e-06	0	0.533988
cg12762527	10	105730465	SLK	Body	-2.07694	4.20687e-06	0.04	0.0100524
cg11074362	9	19297575	DENND4C	Body	-2.10134	4.24859e-06	nt	nt
cg13038618	14	77467391			-1.9441	4.25198e-06	-0.05	0.00705661
cg26566046	12	80083628	PAWR	Body	0.700043	4.25595e-06	0	0.779139
cg27657459	17	54853771			-2.80739	4.26264e-06	nt	nt
cg02155262	4	178363707	AGA	TSS200	0.389296	4.28164e-06	0	0.493133
cg24394097	3	155860792	KCNAB1;KCNAB1;KCNAB1	1stExon;5'UTR;Body	-1.43378	4.28336e-06	0.02	0.206819
cg24441922	2	235401950	ARL4C;ARL4C	3'UTR;1stExon	1.89487	4.30051e-06	0.06	0.0161716
cg00428492	3	112708982	GTPBP8;GTPBP8	TSS1500;TSS1500	1.76995	4.32589e-06	0	0.729282
cg18143792	1	26250290			1.72659	4.33329e-06	0.02	0.639355
cg13834112	15	90361639			1.73694	4.36144e-06	0.02	0.882669
cg01704534	4	40518024	RBM47;RBM47	5'UTR;TSS200	1.34257	4.36981e-06	0.01	0.713669
cg23321951	19	2808070	THOP1	Body	-0.976937	4.38589e-06	0.07	0.418634
cg04226138	8	107057242			1.10922	4.38906e-06	-0.02	0.943281
cg24114822	1	84542225			-2.26941	4.39543e-06	0.02	0.191755
cg11003133	1	159046391	AIM2	5'UTR	1.7304	4.39651e-06	0	0.782885
cg09854184	5	310135	AHRR;PDCD6	Body;Body	-0.775891	4.42303e-06	0	0.93613
cg24897255	6	75915787	COL12A1;COL12A1	TSS200;TSS200	0.722052	4.42324e-06	0	0.405143
cg03317642	5	72510218			2.35512	4.42895e-06	0	0.271847
cg03589557	11	71164283	NADSYN1;NADSYN1	5'UTR;1stExon	0.537586	4.43818e-06	0	0.54062
cg06064716	2	201164258			-2.15314	4.44367e-06	nt	nt
cg14442302	9	140108641	NDOR1;NDOR1;NDOR1;NDOR1	Body;Body;Body;Body	-0.907421	4.45358e-06	0.02	0.0939236
cg05645787	13	101285074	TMTC4;TMTC4	Body;Body	-1.45398	4.46874e-06	0	0.365399
cg05421673	17	54671575	NOG;NOG	1stExon;5'UTR	0.618619	4.47092e-06	0	0.171315
cg22192879	9	131872920	CRAT;PPP2R4;CRAT;PPP2R4;PPP2R4;CRAT;PPP2R4	1stExon;TSS1500;Body;TSS1500;TSS1500;5'UTR;TSS1500	0.549336	4.49158e-06	0	0.645564
cg04806150	13	112292610			-1.03703	4.50564e-06	0.01	0.242498
cg26829395	15	40217855			1.48231	4.51209e-06	0	0.280371
cg25230363	7	30951425	AQP1	TSS200	1.26342	4.51347e-06	0.01	0.436725
cg02958180	17	80193771	SLC16A3;SLC16A3;SLC16A3	5'UTR;5'UTR;5'UTR	-1.05383	4.52482e-06	0.02	0.927249
cg23600624	14	101840932			-2.25786	4.53434e-06	0.04	0.373886
cg10301588	11	67810742	TCIRG1;TCIRG1;TCIRG1	Body;1stExon;5'UTR	-1.1345	4.5424e-06	0	0.621444
cg13144783	3	46249795	CCR1;CCR1	1stExon;5'UTR	0.66207	4.5515e-06	0	0.140426
cg19229702	3	11762011	VGLL4;VGLL4	1stExon;5'UTR	0.637238	4.56183e-06	0	0.204786
cg08776331	16	2125989	TSC2;TSC2;TSC2	Body;Body;Body	-0.751973	4.57825e-06	-0.01	0.795552
cg16983759	18	77794750	C18orf22	Body	0.366448	4.62727e-06	0	0.998254
cg05429117	10	83630419			1.66755	4.63636e-06	-0.04	0.938209
cg17166812	1	161169574	NDUFS2;ADAMTS4	5'UTR;TSS1500	1.11363	4.64687e-06	0	0.251099
cg26470501	19	45252955	BCL3	Body	-1.14298	4.6617e-06	-0.02	0.0560866
cg01801951	6	88039504	C6orf162;C6orf162;GJB7	5'UTR;5'UTR;TSS1500	-1.008	4.66617e-06	-0.01	0.425528
cg24448421	12	68737061			2.00539	4.68606e-06	0.02	0.0004574
cg08540958	17	32582246	CCL2	TSS200	0.971698	4.69494e-06	0	0.0469793
cg14029663	14	50582909	C14orf138;C14orf138	Body;Body	0.884978	4.71404e-06	0	0.172214
cg15344028	2	204801510	ICOS;ICOS	5'UTR;1stExon	-2.35197	4.72081e-06	-0.07	0.00104129
cg24641254	1	245848637	KIF26B	Body	-0.988824	4.72613e-06	0	0.891261
cg26735105	X	153649375	TAZ;TAZ;TAZ;TAZ;TAZ	3'UTR;3'UTR;3'UTR;Body;3'UTR	-1.00858	4.72661e-06	0.89	0.00262129
cg08966978	10	90640001	STAMBPL1	TSS200	0.513381	4.73201e-06	0	0.549034
cg13986249	9	37903631	MCART1;MCART1;MCART1	5'UTR;Body;Body	0.56639	4.73469e-06	0	0.260453
cg25008156	6	170893875	PDCD2;PDCD2	TSS200;TSS200	0.656328	4.75138e-06	0.01	0.151425
cg26356242	11	105923175	KBTBD3;KBTBD3	3'UTR;3'UTR	-2.09542	4.78805e-06	0	0.997687
cg01989731	5	112861277	YTHDC2	Body	-1.81856	4.8109e-06	0.02	0.416205
cg03649047	19	11529133	RGL3;RGL3	Body;Body	0.649152	4.82569e-06	0	0.000184444
cg11653500	13	80915061	SPRY2;SPRY2	1stExon;5'UTR	0.632549	4.83459e-06	0	0.729315
cg08898253	22	45680700	UPK3A;UPK3A	TSS200;TSS200	0.958248	4.84878e-06	-0.01	0.527873
cg15893895	7	51104413	COBL	Body	-0.947464	4.8556e-06	0	0.567109
cg03184588	12	31480300	FAM60A;FAM60A;FAM60A	TSS1500;TSS1500;TSS1500	1.75168	4.85741e-06	0.01	0.899757
cg03922048	8	64085098	YTHDF3	Body	-2.86628	4.87027e-06	nt	nt
cg10484965	2	172524214			-2.17153	4.90465e-06	nt	nt
cg01698036	10	105156427	PDCD11;USMG5;PDCD11	1stExon;TSS1500;5'UTR	0.432038	4.9118e-06	0	0.733147
cg27520502	17	26684562	POLDIP2;POLDIP2;TMEM199	1stExon;5'UTR;TSS200	0.572235	4.91649e-06	0	0.438953
cg19963544	2	106483650	NCK2;NCK2;NCK2	Body;Body;Body	-2.15882	4.93234e-06	nt	nt
cg16815882	1	35908609	KIAA0319L	Body	1.14284	4.95661e-06	0	0.739186
cg25727671	7	27193351	HOXA7	3'UTR	-1.72508	4.96031e-06	0.01	0.851882
cg04077199	22	24989175	GGT1;C22orf36	5'UTR;TSS200	0.544797	4.96289e-06	-0.01	0.382145
cg05683049	5	24645093	CDH10	TSS200	1.19013	4.96649e-06	-0.01	0.536111
cg10470524	15	49462287	GALK2;GALK2	TSS200;Body	0.457908	5.02861e-06	0	0.174156
cg17389988	7	40740924	C7orf10	Body	1.82561	5.03092e-06	0	0.524418
cg07249860	13	36421844	MIR548F5;DCLK1	Body;Body	-2.19135	5.0447e-06	nt	nt
cg00008800	2	38710171			-1.63234	5.04967e-06	0.01	0.274668
cg15466245	1	155028224	ADAM15;ADAM15;ADAM15;ADAM15;ADAM15;ADAM15	Body;Body;Body;Body;Body;Body	-0.877251	5.05305e-06	0.02	0.187801
cg27313007	17	78617750	RPTOR;RPTOR	Body;Body	-1.13058	5.0643e-06	0.01	0.618094
cg25279613	7	24956523	OSBPL3;OSBPL3;OSBPL3;OSBPL3	5'UTR;5'UTR;5'UTR;5'UTR	1.56676	5.07031e-06	0.03	0.265528
cg10122434	1	209963087	IRF6	Body	1.3533	5.07525e-06	0	0.642772
cg13552337	9	140108141	NDOR1;NDOR1;NDOR1;NDOR1	Body;Body;Body;Body	-0.900442	5.08404e-06	0	0.863366
cg17593384	4	88000269	AFF1;AFF1	Body;Body	1.34195	5.09273e-06	0.02	0.801034
cg13996617	19	49014708	LMTK3	Body	0.769129	5.13307e-06	0	0.897637
cg18575730	13	96744289	HS6ST3	Body	1.43888	5.13867e-06	0	0.0512344
cg24927841	8	129702875			-2.88428	5.14313e-06	-0.03	0.777151
cg14494854	15	25444498	SNORD115-16	TSS200	-0.883671	5.16278e-06	0	0.46176
cg18146737	1	92946700	GFI1;GFI1;GFI1	Body;Body;Body	-3.91222	5.18684e-06	0.85	5.32e-06
cg11888381	3	184053532	FAM131A	TSS200	0.961047	5.19625e-06	-0.01	0.600265
cg14605274	2	169750924			0.878712	5.20102e-06	0.01	0.928813
cg06545019	9	110250612	KLF4	Body	0.838137	5.23583e-06	-0.01	0.350788
cg15990658	1	76396165	ASB17;ASB17	Body;Body	-1.86155	5.24562e-06	0	0.775359
cg08480307	1	100547766	HIAT1	3'UTR	-2.41384	5.25372e-06	nt	nt
cg13848990	11	55682457	OR5W2	TSS1500	-1.5614	5.28281e-06	0.04	0.0326204
cg25741578	10	6622566	PRKCQ	TSS1500	0.479057	5.29521e-06	0	0.796201
cg17824939	12	88421705	C12orf50	5'UTR	-2.27052	5.29658e-06	-0.01	0.91129
cg02784696	2	24270586	C2orf44;C2orf44	TSS1500;TSS1500	1.20229	5.37808e-06	0	0.87398
cg02269049	12	104680606	TXNRD1;TXNRD1;TXNRD1;TXNRD1;TXNRD1	Body;TSS200;TSS200;TSS200;TSS200	0.445675	5.38115e-06	0	0.931968
cg14142087	9	110479859			1.39262	5.38291e-06	0.04	0.0213082
cg03413884	7	54610928	VSTM2A	Body	1.62704	5.38392e-06	0.01	0.888005
cg08044294	19	2213958	DOT1L	Body	-0.805454	5.38624e-06	0	0.767604
cg02461502	16	88941821	CBFA2T3;CBFA2T3	3'UTR;3'UTR	-1.1112	5.39935e-06	0	0.890055
cg10089014	14	59950484	C14orf149;JKAMP;JKAMP	Body;TSS1500;TSS1500	0.497317	5.41979e-06	0	0.486194
cg25050565	8	31679994	NRG1	Body	1.96635	5.42016e-06	0.05	0.312437
cg13629388	6	170687780	FAM120B	Body	1.13246	5.4483e-06	0	0.220171
cg26032021	14	54804413			-2.52345	5.45798e-06	nt	nt
cg04493430	16	1030388	SOX8	TSS1500	0.881153	5.46862e-06	0.01	0.18234
cg13534580	2	238662655	LRRFIP1;LRRFIP1;LRRFIP1;LRRFIP1;LRRFIP1	Body;Body;Body;Body;Body	-1.2637	5.48864e-06	0	0.553731
cg07050192	10	22038263			-0.802128	5.53492e-06	0.01	0.57213
cg18444875	8	107460168	OXR1	Body	2.72808	5.54986e-06	-0.04	0.442541
cg17454509	12	46308820			-1.3876	5.56099e-06	nt	nt
cg07426077	1	1488581	SSU72	Body	-0.627484	5.5797e-06	-0.01	0.291141
cg00002597	16	31437783	ITGAD	3'UTR	-2.14944	5.58458e-06	0.01	0.55763
cg23272987	7	139029750	C7orf55	Body	-2.25571	5.60593e-06	nt	nt
cg19747990	5	83588224	EDIL3	Body	-1.73535	5.64397e-06	0.04	0.110015
cg13194380	11	747294	TALDO1	TSS200	0.58061	5.64479e-06	0	0.0851161
cg26871347	17	55371727	MSI2;MSI2	Body;Body	-2.10785	5.65196e-06	0.01	0.288142
cg14970340	12	27677001	PPFIBP1;PPFIBP1	TSS200;TSS200	0.643957	5.65542e-06	0	0.369261
cg01210727	10	56666396			-1.66188	5.66669e-06	-0.01	0.482456
cg13460556	15	89709638	ABHD2;ABHD2	Body;Body	1.55647	5.67428e-06	-0.01	0.660254
cg20822884	1	49240625	BEND5;AGBL4	Body;Body	1.37659	5.67907e-06	-0.01	0.0880517
cg04221305	14	75348497	DLST	TSS200	0.504565	5.68115e-06	0	0.373383
cg05876826	20	30640041	HCK	TSS200	0.624173	5.69837e-06	0	0.712884
cg25668117	7	959904	ADAP1	Body	-1.00497	5.69899e-06	-0.1	0.0657444
cg26358446	3	177281208			-1.49947	5.71301e-06	-0.02	0.245267
cg06532528	19	17282489	MYO9B;MYO9B	Body;Body	-0.725886	5.73618e-06	-0.01	0.199301
cg14420519	9	139515751			-1.0779	5.73852e-06	0.03	0.0270235
cg06454464	8	143427921	TSNARE1	Body	-0.89556	5.74387e-06	0	0.547274
cg15312323	17	39317694	KRTAP4-4	TSS1500	-1.57821	5.78753e-06	0.01	0.532061
cg12763971	19	2235736	PLEKHJ1;SF3A2	Body;TSS1500	0.555339	5.84319e-06	0	0.964018
cg14788046	12	31402470			1.5981	5.87892e-06	-0.01	0.718933
cg06662991	6	3456581	SLC22A23	1stExon	0.568224	5.89606e-06	0	0.799466
cg01117339	11	73737124			1.58865	5.92033e-06	0	0.745184
cg01096199	14	90191045			1.20255	5.93738e-06	0	0.188013
cg14571706	11	45939723	PEX16;PEX16	TSS200;TSS200	0.570205	5.95357e-06	0	0.989448
cg03905247	12	124880022	NCOR2;NCOR2	Body;Body	-0.867816	5.96066e-06	-0.04	0.325598
cg07486669	11	128681282	FLI1;FLI1	3'UTR;3'UTR	-2.39268	5.98872e-06	nt	nt
cg17809595	15	40395913	BMF;BMF;BMF;BMF	Body;Body;Body;Body	-1.10376	5.99587e-06	0	0.536115
cg21446172	1	223745234	CAPN8	Body	-1.57284	6.08548e-06	nt	nt
cg01224479	16	86310488			-2.06798	6.08976e-06	0.01	0.650936
cg04893454	7	90317963			-2.3222	6.10136e-06	nt	nt
cg21659425	3	126277078	C3orf22	5'UTR	-0.752148	6.11215e-06	0	0.950511
cg00013349	1	77049380	ST6GALNAC3	Body	-1.93999	6.11232e-06	nt	nt
cg13971574	2	39102874	MORN2;DHX57	TSS1500;5'UTR	0.437173	6.12668e-06	0	0.879631
cg07459264	1	16767326	NECAP2;NECAP2;NECAP2	1stExon;1stExon;Body	0.426513	6.1617e-06	0	0.00958007
cg23551720	17	46633726	HOXB3	5'UTR	-1.05923	6.17063e-06	0.01	0.311724
cg06164683	3	84919438			-1.84099	6.1856e-06	-0.02	0.264647
cg24259291	20	47874072	ZNFX1	Body	0.971132	6.18868e-06	0	0.222024
cg01698567	14	36942999	SFTA3	3'UTR	-1.99265	6.19525e-06	nt	nt
cg07112260	16	67034573	CES8	Body	0.892531	6.1973e-06	0	0.431963
cg14338062	12	57883279	MARS	Body	-0.797054	6.2012e-06	-0.03	0.0935634
cg00658704	15	35999901			-2.5132	6.20631e-06	nt	nt
cg22928329	19	33183273	NUDT19	1stExon	0.482904	6.21795e-06	0	0.590712
cg16659470	8	94744382	RBM12B	3'UTR	-1.2333	6.23348e-06	0.03	0.240627
cg04839409	10	126700661	CTBP2;CTBP2;CTBP2	Body;Body;Body	-0.88244	6.27383e-06	-0.03	0.0664936
cg06434353	5	114951632	TMED7-TICAM2;TMED7;TMED7-TICAM2	Body;3'UTR;Body	-2.22195	6.27615e-06	0.03	0.128471
cg06779856	11	33209645			1.56983	6.29541e-06	0.01	0.830107
cg18888520	19	58609806	ZSCAN18;ZSCAN18;ZSCAN18;ZSCAN18	Body;TSS200;TSS200;TSS200	0.775289	6.2975e-06	0	0.804698
cg09106999	12	56360065	CDK2;SILV;CDK2	TSS1500;TSS1500;TSS1500	1.1187	6.31501e-06	0	0.298269
cg06726374	6	128841053	PTPRK;PTPRK	Body;Body	0.533182	6.32206e-06	0	0.325375
cg05641351	1	155099332	EFNA1;EFNA1	TSS1500;TSS1500	0.599659	6.32445e-06	0	0.201439
cg25306511	2	1667492	PXDN	Body	-0.872786	6.34262e-06	0.01	0.647171
cg09827048	1	46113067	RPS15AP10;GPBP1L1	TSS1500;Body	-1.10252	6.35197e-06	-0.01	0.517115
cg14523284	5	131993614	IL13	TSS1500	-0.846539	6.35983e-06	-0.02	0.107595
cg01403010	22	38609534	MAFF;MAFF;MAFF;MAFF	5'UTR;5'UTR;5'UTR;5'UTR	0.925829	6.37964e-06	0	0.284751
cg07663278	12	51663310	SMAGP;SMAGP	5'UTR;5'UTR	1.51358	6.41252e-06	0.01	0.229069
cg06754445	16	10479875			0.668261	6.41705e-06	0	0.181869
cg13227551	6	144011222	PHACTR2;PHACTR2;PHACTR2;PHACTR2	Body;Body;Body;Body	1.60225	6.43807e-06	0	0.698874
cg24314549	17	1533570	SLC43A2	TSS1500	0.649694	6.44591e-06	0	0.352998
cg18613238	19	49214363			-0.779959	6.45224e-06	0	0.866174
cg12124767	7	117299297	CFTR	Body	1.25851	6.45427e-06	-0.01	0.518579
cg02771362	9	130541859	SH2D3C	TSS1500	1.12557	6.46282e-06	0	0.913732
cg25098281	12	6484713	SCNN1A;SCNN1A;SCNN1A;SCNN1A	Body;TSS1500;1stExon;5'UTR	-0.975114	6.48729e-06	0.01	0.786058
cg26444806	15	58519704			-1.64462	6.53895e-06	0.01	0.44722
cg09172812	4	141564884	TBC1D9	Body	-1.02192	6.56546e-06	-0.04	0.583553
cg01739304	6	138743684	NHSL1;NHSL1	3'UTR;3'UTR	-2.00066	6.57041e-06	0.04	0.180952
cg20168024	6	29456611	MAS1L	TSS1500	-1.69096	6.60251e-06	-0.01	0.813337
cg09845489	7	157667853	PTPRN2;PTPRN2;PTPRN2	Body;Body;Body	2.21725	6.6331e-06	-0.01	0.181795
cg03862999	6	71874711			-1.05217	6.64331e-06	0.02	0.124324
cg19877103	8	143851371	LYNX1;LYNX1	TSS200;Body	-0.841529	6.67568e-06	0	0.991898
cg04260891	7	75514575	RHBDD2;RHBDD2	Body;Body	-0.726466	6.70216e-06	0.01	0.194403
cg00224929	2	171705463	GAD1	Body	-0.801038	6.70349e-06	-0.01	0.416738
cg04421632	19	15618618	CYP4F22	TSS1500	-0.877045	6.74729e-06	0.05	0.0982694
cg27244379	3	49507291	DAG1;DAG1	TSS1500;TSS1500	0.569119	6.78705e-06	0	0.656158
cg01900548	6	170455570			-1.05929	6.78815e-06	0	0.28051
cg11797656	7	753808	PRKAR1B;PRKAR1B;PRKAR1B;PRKAR1B;PRKAR1B	TSS1500;5'UTR;TSS1500;5'UTR;5'UTR	-1.00891	6.83226e-06	0.02	0.775895
cg12076915	19	42430253			-1.73191	6.83783e-06	-0.03	0.000382039
cg07008962	6	138478542			-1.49243	6.88762e-06	0.04	0.0179463
cg09557991	1	12227927	TNFRSF1B	Body	-0.998589	6.89058e-06	-0.01	0.00789192
cg10801607	2	44518930	SLC3A1	Body	1.25552	6.90324e-06	0	0.0692364
cg20306022	2	7947960			-1.77359	6.94635e-06	-0.01	0.748612
cg21216933	8	6473595	MCPH1	Body	-0.589421	6.97277e-06	0	0.517414
cg10796131	12	30484029			-2.04718	6.97833e-06	nt	nt
cg18305147	3	48018675	MAP4;MAP4;MAP4	Body;Body;Body	-1.79237	6.99035e-06	nt	nt
cg07673181	20	32251806	NECAB3;NECAB3	Body;Body	0.570803	6.99321e-06	0	0.190796
cg23622695	15	43423270			-0.675691	7.00921e-06	-0.01	0.510162
cg13493563	9	132260096			-0.675491	7.01825e-06	0	0.688483
cg10851033	14	65377797			0.816108	7.03492e-06	0	0.715606
cg13533142	19	2255493	JSRP1	TSS200	-0.763921	7.04897e-06	0.01	0.457823
cg04200323	11	45907069	MAPK8IP1	TSS200	0.538795	7.06416e-06	0	0.856565
cg01282432	14	57046857	C14orf101	Body	0.586972	7.08938e-06	0	0.93054
cg19933238	4	113153956	AP1AR;AP1AR	Body;Body	-1.9869	7.10551e-06	0.05	0.00557324
cg03755825	6	31687914	LY6G6C	Body	-0.836218	7.12632e-06	-0.01	0.624476
cg15998247	14	52093492	FRMD6	5'UTR	-1.52296	7.21481e-06	-0.02	0.466603
cg16270819	7	129588864	UBE2H;UBE2H	Body;Body	0.820011	7.21791e-06	0	0.214193
cg26513654	7	26399903	SNX10	Body	-1.80191	7.23403e-06	0	0.918338
cg08384239	2	160041968	TANC1;TANC1	Body;Body	1.6067	7.26214e-06	0	0.522783
cg01134758	10	8204041			-0.551286	7.27072e-06	0	0.62736
cg10117369	1	203734256	LAX1;LAX1	TSS200;TSS200	1.8728	7.27444e-06	0	0.135016
cg08199529	11	104894514	CASP5;CASP5;CASP5;CASP5;CASP5;CASP5	TSS1500;TSS1500;TSS1500;TSS1500;TSS1500;TSS1500	-1.23502	7.29901e-06	-0.02	0.479217
cg00281776	2	209224225			1.14843	7.30503e-06	0	0.00609291
cg27471246	21	39776434	ERG;ERG;ERG;ERG	Body;Body;Body;Body	1.34191	7.32652e-06	0.01	0.0112763
cg09827353	2	221584360			-2.24067	7.34397e-06	-0.02	0.908832
cg20820876	2	98365143			1.95314	7.34695e-06	0.03	0.528159
cg05235525	14	102687624	WDR20	Body	1.5878	7.35746e-06	0.02	0.518264
cg27335855	5	60787422	ZSWIM6	Body	-2.05033	7.36371e-06	0	0.468824
cg24304264	6	33424075	ZBTB9	Body	-0.71154	7.36669e-06	0	0.630014
cg20953310	4	157059347			-1.07731	7.43448e-06	0.01	0.507913
cg26619570	12	80308778	PPP1R12A;PPP1R12A;PPP1R12A	Body;Body;TSS1500	-1.7729	7.45268e-06	0.03	0.0946256
cg07525886	17	8227927			1.02966	7.48635e-06	0.03	0.522713
cg17592292	4	967094	DGKQ	1stExon	0.65404	7.49394e-06	0	0.0617742
cg07178945	12	4488800	FGF23;FGF23	5'UTR;1stExon	1.91102	7.54432e-06	0.03	0.00067739
cg19928423	7	104658369	MLL5;MLL5	5'UTR;5'UTR	1.25882	7.55975e-06	0	0.627513
cg08191993	11	611942	PHRF1	3'UTR	-0.881458	7.58707e-06	0	0.583698
cg22377505	1	2929156			0.739388	7.58777e-06	0	0.154824
cg19761262	17	26220474	C17orf108	TSS200	0.507474	7.59366e-06	0	0.801162
cg20249566	19	16830739	NWD1	TSS200	-2.0242	7.61423e-06	-0.17	0.0762189
cg14079173	6	18241384	DEK;DEK	Body;Body	-1.42999	7.62887e-06	0.02	0.427546
cg19852058	3	105293613	ALCAM	3'UTR	-1.85512	7.64712e-06	-0.06	0.0337262
cg25793051	7	149439005			1.38911	7.66577e-06	0.01	0.0950628
cg00005817	4	75168741	MTHFD2L	3'UTR	-1.64869	7.67606e-06	-0.02	0.376958
cg01862366	10	95654158	TMEM20;TMEM20	Body;Body	0.514135	7.73027e-06	0	0.774511
cg13651693	5	110464727	WDR36	3'UTR	-1.87385	7.74924e-06	nt	nt
cg08224888	19	3969522	DAPK3	Body	-0.975661	7.79644e-06	0	0.890291
cg09195550	21	45746856	PFKL;PFKL	Body;3'UTR	-1.17751	7.81202e-06	0.01	0.930916
cg03614664	22	41346948	RBX1	TSS1500	0.364537	7.81665e-06	0	0.0240996
cg09260653	16	1486064	CCDC154	Body	-0.872538	7.84666e-06	0	0.994702
cg22531018	7	142981779	TMEM139	TSS1500	-0.883383	7.86436e-06	0.03	0.00927005
cg03160815	17	79859830	NPB	TSS1500	1.24569	7.92413e-06	0	0.742972
cg03609269	1	53393023	SCP2;SCP2;SCP2;SCP2	5'UTR;1stExon;1stExon;5'UTR	0.565148	7.92979e-06	0	0.905361
cg22583147	3	44331824	C3orf77	Body	1.34986	8.03383e-06	-0.03	0.449778
cg01481251	11	32912719			-1.70706	8.04314e-06	0.32	0.0374634
cg26628751	17	80981644	B3GNTL1	Body	1.69084	8.06109e-06	-0.01	0.843558
cg10387405	16	28985910	SPNS1;SPNS1;SPNS1;SPNS1;SPNS1	TSS200;TSS200;TSS200;TSS200;TSS200	0.64514	8.09533e-06	0	0.900732
cg00302793	4	102268125	PPP3CA;PPP3CA;PPP3CA;PPP3CA;PPP3CA;PPP3CA	1stExon;5'UTR;1stExon;5'UTR;5'UTR;1stExon	0.656372	8.12148e-06	0	0.607453
cg17694130	4	14858290			1.52185	8.12204e-06	0.01	0.843272
cg20953364	5	31122837			-2.18864	8.1542e-06	nt	nt
cg24462241	6	139695598	CITED2;CITED2;CITED2;CITED2	1stExon;TSS1500;TSS200;5'UTR	0.374474	8.15983e-06	0	0.853632
cg06419270	1	23857884	E2F2	TSS200	0.393566	8.16895e-06	0	0.730285
cg14882577	5	132160905	SHROOM1	1stExon	-0.76436	8.16934e-06	0.04	0.129242
cg00211601	11	61197816	SDHAF2;CPSF7;CPSF7;CPSF7	Body;TSS1500;TSS1500;TSS1500	0.416675	8.17157e-06	0	0.930401
cg18878437	17	7826413	KCNAB3	3'UTR	0.847298	8.19472e-06	0.01	0.106144
cg21130374	21	42734266	MX2	5'UTR	0.781257	8.20934e-06	0	0.291794
cg25442607	18	72799150			-0.768966	8.21981e-06	-0.02	0.469065
cg05559410	16	89960184	TCF25	Body	-0.796972	8.23798e-06	0.01	0.166429
cg14464244	7	79083056	MAGI2	TSS200	0.845055	8.30532e-06	0.02	0.0289945
cg16547579	20	4954333	SLC23A2;SLC23A2	5'UTR;5'UTR	-1.46074	8.3704e-06	0	0.469963
cg21378920	3	101392186	ZBTB11	Body	-1.97037	8.38291e-06	nt	nt
cg14365100	1	113932889	MAGI3;MAGI3	TSS1500;TSS1500	0.647119	8.38464e-06	0	0.0706258
cg19187564	19	42133492	CEACAM4	TSS200	0.734783	8.38861e-06	0	0.164534
cg14008998	14	64542631	SYNE2;SYNE2	Body;Body	-1.60764	8.40063e-06	0.01	0.514624
cg14128068	9	96590527			-1.05683	8.4127e-06	0.01	0.104107
cg09734033	7	30630200			-1.48139	8.44002e-06	0.01	0.487427
cg02626152	1	52456480	RAB3B	TSS200	0.701284	8.45606e-06	0	0.125178
cg06122613	1	151297900	PI4KB	Body	1.8673	8.4747e-06	-0.02	0.572403
cg20610950	17	75096202			2.03398	8.48918e-06	0.04	0.355967
cg19790752	X	10852973	MID1	TSS1500	-2.54628	8.49797e-06	nt	nt
cg26177629	10	27793549	RAB18	Body	0.756339	8.50634e-06	nt	nt
cg20765441	6	25931659	SLC17A2	TSS1500	1.77174	8.52971e-06	-0.07	0.289861
cg08611205	3	14218869	LSM3;XPC;XPC;XPC	TSS1500;Body;Body;Body	-0.764844	8.54074e-06	0.01	0.20556
cg23598480	2	60102800			1.26737	8.57985e-06	-0.02	0.438446
cg01654638	11	64764395	BATF2;BATF2	5'UTR;1stExon	0.893054	8.58188e-06	0	0.200762
cg02607130	19	1008643	GRIN3B	Body	-0.909149	8.58497e-06	-0.01	0.980302
cg19344626	19	16830749	NWD1	TSS200	-2.41297	8.60241e-06	-0.11	0.00142666
cg05732436	2	68290174	C1D;C1D	TSS200;TSS200	0.41966	8.61642e-06	0	0.377159
cg08445226	3	99536904	C3orf26;MIR548G	Body;Body	0.596738	8.61645e-06	0	0.793827
cg00308665	13	47469654	HTR2A;HTR2A	Body;Body	1.8874	8.62418e-06	0.05	0.127097
cg12042864	7	99066260			-0.811652	8.63242e-06	-0.02	0.0760939
cg09174555	1	153364020	S100A8	TSS1500	1.31742	8.64383e-06	0	0.658473
cg16731452	19	44679292	ZNF226;ZNF226;ZNF226;ZNF226;ZNF226	Body;3'UTR;3'UTR;Body;3'UTR	-0.820179	8.6456e-06	0.01	0.0437023
cg00196475	5	179233122	SQSTM1;MGAT4B;SQSTM1	TSS1500;Body;TSS1500	0.453237	8.64752e-06	0	0.0386778
cg25819103	11	63906050	MACROD1	Body	-0.686807	8.68856e-06	0	0.785744
cg01019082	5	62073161	ISCA1L;ISCA1L	1stExon;5'UTR	-1.23239	8.69195e-06	nt	nt
cg24511341	13	111358516	CARS2	TSS200	0.772669	8.72815e-06	0	0.857612
cg17402245	16	2021874	TBL3	TSS200	0.408095	8.75059e-06	0	0.661603
cg03074579	13	50155502	RCBTB1	5'UTR	-0.776329	8.75573e-06	-0.01	0.605209
cg20886049	11	76493545	TSKU	TSS1500	-1.44273	8.76271e-06	-0.08	0.0366676
cg23240294	10	128936093	FAM196A;DOCK1	3'UTR;Body	-1.3419	8.76393e-06	0.03	0.260875
cg03680898	3	93646378	PROS1	Body	-1.5569	8.80957e-06	-0.01	0.746881
cg05501682	6	2988723	DKFZP686I15217;DKFZP686I15217	Body;Body	0.697715	8.81854e-06	0	0.353479
cg15638055	8	110986974	KCNV1	TSS200	0.758957	8.87149e-06	0	0.0514964
cg26674297	X	154494416	RAB39B	TSS1500	-1.95109	8.87697e-06	nt	nt
cg27152443	19	17414300	ABHD8	TSS200	0.527582	8.88655e-06	0	0.440152
cg25953130	10	63753550	ARID5B	Body	-2.21582	8.88677e-06	-0.11	0.0103918
cg04466870	10	120925180	SFXN4;SFXN4	1stExon;5'UTR	0.516237	8.90885e-06	0	0.0494524
cg22143635	11	980567	AP2A2	Body	-0.813721	8.90923e-06	-0.03	0.816249
cg02623471	8	27850313	SCARA5	TSS200	0.792563	8.92063e-06	0	0.765481
cg07714289	7	105434882	ATXN7L1;ATXN7L1	Body;Body	-1.57737	8.96336e-06	0.02	0.0299743
cg19586143	18	34325134	FHOD3	Body	1.43934	8.97787e-06	0.01	0.00113363
cg10818896	6	32263335	C6orf10	Body	-2.48805	9.01884e-06	0.04	0.152898
cg01272202	5	112716899	MCC	Body	-1.20211	9.03322e-06	0	0.397088
cg23110422	21	40182073	ETS2	Body	-1.43042	9.04889e-06	-0.05	0.0130757
cg02536045	12	51441972	LETMD1;LETMD1	TSS200;TSS200	0.450549	9.05154e-06	0	0.765286
cg15228247	6	34122832			0.507484	9.09726e-06	0	0.880218
cg22558389	4	90225384	GPRIN3	5'UTR	-1.90962	9.10294e-06	-0.02	0.926541
cg05333968	4	187630021	FAT1	Body	-0.855583	9.15464e-06	0	0.71912
cg23532454	14	75910026	JDP2;JDP2;JDP2;JDP2	Body;Body;Body;Body	1.06781	9.15466e-06	-0.03	0.712358
cg00936935	10	52271899	SGMS1	5'UTR	1.08692	9.18767e-06	-0.03	0.578061
cg23530064	21	30713266	BACH1;BACH1;BACH1	Body;Body;Body	-2.05198	9.22637e-06	nt	nt
cg26916621	17	46657346	MIR10A	TSS200	-1.48859	9.2344e-06	-0.07	0.884982
cg16115689	17	78764256	RPTOR;RPTOR	Body;Body	1.00235	9.24885e-06	0	0.474745
cg24329717	11	57106093	P2RX3	1stExon	-0.908964	9.26859e-06	0	0.957483
cg20975593	21	17104741	USP25	Body	1.43747	9.28291e-06	nt	nt
cg00101436	7	90755643	CDK14	3'UTR	-1.81457	9.29308e-06	nt	nt
cg08621473	13	23734512			0.806983	9.3202e-06	0	0.318886
cg14642222	5	173002662			-0.868052	9.33029e-06	0	0.250262
cg14084456	1	204486034	MDM4;MDM4	Body;5'UTR	0.608888	9.34223e-06	0	0.797257
cg07310946	1	61505852			-2.08253	9.3424e-06	nt	nt
cg18103031	10	135193522	PAOX;PAOX;PAOX	Body;Body;Body	-0.685344	9.36782e-06	0.01	0.20216
cg16634901	11	126588272	KIRREL3;KIRREL3	Body;Body	-1.14187	9.37629e-06	0.02	0.950547
cg08091970	8	120885815	DEPDC6	TSS200	0.476962	9.38715e-06	0	0.85962
cg09360044	2	68557960			1.11448	9.48528e-06	0	0.810222
cg08118819	17	77116172	HRNBP3	5'UTR	-0.73046	9.48901e-06	-0.03	0.339803
cg06700060	12	65859647	MSRB3;MSRB3	3'UTR;3'UTR	1.14507	9.48973e-06	0.04	0.0754561
cg21066748	19	46005805			1.54926	9.52427e-06	0.02	0.367415
cg26337954	3	111315207	CD96;ZBED2;CD96	Body;TSS1500;Body	-2.07042	9.55774e-06	nt	nt
cg17802220	15	77601643			-1.72575	9.59048e-06	0.03	0.406912
cg13321166	11	59824038	MS4A3;MS4A3;MS4A3	TSS200;TSS200;TSS200	1.10809	9.59198e-06	0	0.352478
cg03669357	3	71912936			1.14525	9.59518e-06	0	0.7483
cg00592063	2	71295358	NAGK	TSS200	0.392919	9.60995e-06	0	0.293192
cg04467350	22	19434622	C22orf39;C22orf39	Body;Body	0.625102	9.71159e-06	0	0.542218
cg23285320	19	36546349	THAP8;WDR62;WDR62	TSS1500;Body;Body	0.699835	9.71683e-06	0	0.881959
cg02524904	4	1160315			-0.955728	9.77272e-06	0.03	0.239991
cg09500328	20	33413629	NCOA6	TSS200	0.590279	9.79926e-06	0	0.299566
cg00010947	4	84377400	HELQ;MRPS18C	TSS1500;Body	0.65572	9.8023e-06	0	0.553821
cg10461878	3	158904717	IQCJ;IQCJ	Body;Body	1.3786	9.82622e-06	-0.02	0.475652
cg09122799	16	2582813	CEMP1	TSS1500	0.311072	9.8319e-06	0	0.239038
cg25843873	17	1107378			-2.04028	9.84138e-06	-0.04	0.79741
cg19650755	12	68617143	IL26	Body	0.841929	9.87158e-06	0	0.702196
ch.2.79384614F	2	79531106			0.377277	9.88891e-06	0	0.56144
cg20851245	2	219538212	STK36;RNF25	Body;TSS1500	-0.693028	9.89738e-06	0.01	0.162052
cg21212066	16	74640816	GLG1;GLG1;GLG1;GLG1;GLG1	Body;1stExon;1stExon;Body;1stExon	0.436995	9.93433e-06	0	0.470846
cg13823234	9	93800582			-0.806323	9.94321e-06	-0.02	0.185293
cg01859586	X	53254818	KDM5C;KDM5C	TSS1500;TSS1500	0.908191	9.99259e-06	0	0.916769
cg08368094	4	74286665	ALB	3'UTR	-1.68631	1.00092e-05	0	0.747893
cg13008538	7	3083741	CARD11	TSS200	0.763612	1.00471e-05	0	0.179533
cg21249595	6	30848811			-0.90355	1.00622e-05	-0.01	0.334005
cg18229820	1	169693534	SELE	3'UTR	-0.704529	1.0063e-05	0	0.918608
cg05594814	3	149527911			-2.17962	1.00934e-05	nt	nt
cg05623562	18	77793509	C18orf22	TSS1500	0.523021	1.01e-05	0	0.992842
cg09369316	1	85462700	MCOLN2;MCOLN2	5'UTR;1stExon	0.61102	1.01048e-05	0	0.924403
cg24490227	11	133928292			1.72157	1.01218e-05	0.01	0.388901
cg06753092	7	44795231	ZMIZ2;ZMIZ2	TSS1500;5'UTR	-0.777788	1.0149e-05	0	0.942072
cg03642463	17	77178665	HRNBP3	5'UTR	-0.742446	1.01537e-05	0.02	0.0135227
cg21376109	6	144033157	PHACTR2;PHACTR2;PHACTR2;PHACTR2	Body;Body;Body;Body	-1.32555	1.01577e-05	0.02	0.452036
cg02336869	5	87989373			0.838079	1.01685e-05	0	0.0467635
cg00445126	2	63276010	LOC100132215	TSS1500	-0.814433	1.01826e-05	-0.01	0.594586
cg00656820	2	202506468	ALS2CR4;ALS2CR4	Body;Body	-1.45088	1.01841e-05	0.02	0.521421
cg17902290	1	18060406			1.49962	1.02015e-05	-0.02	0.997433
cg16673477	19	18812017	CRTC1;CRTC1	Body;Body	0.511154	1.02174e-05	0	0.487138
cg12762731	3	129452041	TMCC1;TMCC1	Body;Body	-2.1549	1.02225e-05	-0.01	0.684161
cg23860325	7	54271152	HPVC1	TSS1500	1.85471	1.02356e-05	0.01	0.356617
cg25141417	1	23946374			0.750467	1.02422e-05	0	0.992201
cg14032070	9	115098991			-1.79687	1.02474e-05	0.01	0.782875
cg12320198	3	4557437	ITPR1;ITPR1;ITPR1	5'UTR;5'UTR;5'UTR	-2.74796	1.02542e-05	nt	nt
cg01929314	4	84629827			-1.07466	1.02948e-05	-0.01	0.619948
cg07184887	1	89615433	GBP7	Body	-1.29806	1.02959e-05	0	0.687137
cg09886849	15	25235865			-1.96106	1.03337e-05	0.01	0.14155
cg21196488	9	139890918	CLIC3	Body	0.678273	1.03347e-05	0	0.614743
cg11386376	1	55106106	C1orf175;C1orf175	TSS1500;TSS1500	1.01455	1.03383e-05	0	0.272041
cg26728382	6	163848720	QKI;QKI;QKI;QKI	Body;Body;Body;Body	-1.34906	1.03619e-05	0	0.800037
cg04754652	3	150921051	MED12L;GPR171	Body;TSS200	1.19015	1.0429e-05	0	0.767131
cg07346603	5	169659751	C5orf58	TSS200	-0.678105	1.04377e-05	0	0.68155
cg01642550	16	89098327			1.51991	1.04389e-05	0	0.58856
cg15939920	17	35457385	ACACA;ACACA;ACACA;ACACA;ACACA	Body;Body;Body;Body;Body	1.21903	1.04938e-05	-0.01	0.179981
cg14385298	7	140026277			1.90437	1.04973e-05	0.01	0.185625
cg06862474	18	74206503			0.523361	1.05103e-05	0	0.502842
cg20424709	10	37940673			2.27725	1.05159e-05	-0.04	0.811607
cg07125412	14	60770205			1.1568	1.05199e-05	0	0.847164
cg18234973	1	60031255	FGGY;FGGY	Body;Body	-0.715047	1.05203e-05	-0.01	0.233289
cg04892443	1	191503762			-2.06767	1.05226e-05	nt	nt
cg00201296	2	113954589	PSD4;LOC440839	Body;Body	-0.865168	1.05381e-05	0.01	0.58107
cg23978473	6	3387815	SLC22A23;SLC22A23	Body;Body	-1.5255	1.05382e-05	0.02	0.326708
cg08903604	17	2305559	MNT	TSS1500	0.466075	1.05473e-05	0	0.960966
cg01199721	12	120632764	GCN1L1	TSS1500	0.51361	1.05481e-05	0	0.901077
cg11450001	12	10365596	GABARAPL1;GABARAPL1	1stExon;5'UTR	0.793436	1.05593e-05	0	0.258627
cg17248540	16	69143500	HAS3;HAS3	Body;Body	-1.04203	1.06221e-05	0.09	0.971219
cg03392710	2	189262939	GULP1	5'UTR	-1.07178	1.06402e-05	-0.01	0.224894
cg14328641	11	59822727	MS4A3;MS4A3;MS4A3	TSS1500;TSS1500;TSS1500	1.13822	1.06594e-05	0	0.207256
cg03449631	4	1714019	SLBP;SLBP	5'UTR;1stExon	0.568959	1.0666e-05	0	0.956337
cg19368016	10	11187764	CUGBP2;CUGBP2	Body;Body	0.469257	1.06779e-05	0	0.0808755
cg21057349	6	52205781			-1.80984	1.07012e-05	nt	nt
cg05523455	9	136243219	C9orf96;SURF4	TSS200;TSS1500	0.510664	1.07051e-05	0	0.4634
cg05307752	2	144462886	ARHGAP15	Body	1.70457	1.07559e-05	0.01	0.82921
cg12537925	17	47271185			0.830197	1.07562e-05	0	0.204888
cg03468967	3	19673982			-2.03824	1.07637e-05	0.01	0.539825
cg00328497	20	60551707	TAF4	Body	-0.906938	1.07753e-05	-0.01	0.395155
cg12919297	5	34923288	BRIX1	Body	-1.03715	1.07884e-05	-0.01	0.583603
cg17646610	5	121401203	LOX	3'UTR	-1.82325	1.08426e-05	-0.02	0.154488
cg08771429	7	91876374	KRIT1;KRIT1;ANKIB1;KRIT1;KRIT1;KRIT1	TSS1500;TSS1500;5'UTR;TSS1500;TSS1500;TSS1500	0.398357	1.08694e-05	-0.01	0.0208281
cg27171564	12	79641612	SYT1;SYT1;SYT1	Body;Body;Body	-1.97575	1.08884e-05	-0.01	0.635126
cg25346117	1	116923256	ATP1A1;ATP1A1	Body;Body	1.39963	1.09244e-05	-0.03	0.125388
cg00310412	15	74724918	SEMA7A;SEMA7A;SEMA7A	Body;Body;5'UTR	-1.2628	1.0927e-05	-0.01	0.000783122
cg15188808	7	150094161	ZNF775	Body	-0.171349	1.0939e-05	0	0.436097
cg00423811	7	157359579	PTPRN2;PTPRN2;PTPRN2	Body;Body;Body	-1.22574	1.09407e-05	0.02	0.205399
cg10344369	11	31846622			1.14686	1.09805e-05	0	0.15078
cg17876456	1	182638158	RGS8;RGS8	Body;Body	-2.26636	1.09806e-05	nt	nt
cg03340878	6	27925166	OR2B6	1stExon	-2.01744	1.10423e-05	0	0.181249
cg15133734	20	48728113	UBE2V1;UBE2V1;UBE2V1;TMEM189-UBE2V1;UBE2V1	Body;Body;Body;Body;Body	1.64194	1.10502e-05	-0.01	0.514471
cg05862438	7	142920096	TAS2R40	1stExon	1.0726	1.1079e-05	0	0.91923
cg01566213	4	1579287			-0.787799	1.1082e-05	0	0.40085
cg03667051	2	7571641			1.11536	1.11083e-05	0.01	0.767264
cg26221491	20	34117195	C20orf173;C20orf173	Body;Body	-0.70038	1.11245e-05	-0.03	0.056592
cg16098170	19	2255848	JSRP1	TSS1500	-1.10246	1.11301e-05	-0.02	0.583121
cg26393983	18	2571747	NDC80;METTL4	5'UTR;TSS1500	0.505164	1.1153e-05	0	0.394096
cg13342120	12	112563444	TRAFD1;TRAFD1;TRAFD1	5'UTR;1stExon;5'UTR	0.512889	1.12063e-05	0	0.5434
cg01156629	8	30515920	GTF2E2	TSS200	0.364277	1.12122e-05	0	0.548837
cg24794102	7	116132431			-2.22861	1.12644e-05	0.01	0.8982
cg04091837	21	47809310	PCNT	Body	-0.779388	1.12787e-05	-0.02	0.362001
cg06264984	2	38300885	CYP1B1	Body	1.52069	1.12988e-05	0.01	0.00588669
cg08138586	2	205411786	PARD3B;PARD3B;PARD3B	Body;Body;Body	-1.89192	1.13142e-05	0	0.636762
cg19574915	15	89195555	ISG20	Body	1.54385	1.13223e-05	0	0.736914
cg23261237	2	183989548	NUP35	Body	0.375618	1.13257e-05	0	0.195318
cg02501544	10	74250300	MIR1256;CBARA1	Body;Body	1.1405	1.13324e-05	0.01	0.430507
cg24180759	5	167551234	ODZ2	Body	1.11714	1.13573e-05	0.02	0.726119
cg13159985	13	41053224	LOC646982;LOC646982;LOC646982	Body;Body;Body	-0.675407	1.13659e-05	-0.01	0.273317
cg09461494	8	100262768	VPS13B;VPS13B	Body;Body	-2.26501	1.13694e-05	nt	nt
cg14935206	11	62367764	MTA2	Body	-1.72709	1.13741e-05	-0.01	0.126985
cg10311610	16	25703900	HS3ST4	1stExon	0.661065	1.14378e-05	0	0.810824
cg10682833	19	49614538			-1.41188	1.14405e-05	0.01	0.624367
cg09516930	6	152639235	SYNE1;SYNE1;SYNE1	1stExon;Body;Body	-1.04581	1.14512e-05	0.01	0.08172
cg22315542	4	18024261	LCORL;LCORL	TSS1500;TSS1500	1.07312	1.14548e-05	0	0.544541
cg15552493	2	102387391	MAP4K4;MAP4K4;MAP4K4	Body;Body;Body	1.46811	1.14857e-05	-0.01	0.786491
cg18569070	19	17136562	CPAMD8	Body	-1.7683	1.15355e-05	nt	nt
cg17213048	8	124332861	ATAD2	3'UTR	-1.80702	1.15722e-05	-0.01	0.995013
cg08822136	3	127345113			1.8709	1.15736e-05	0.03	0.556698
cg13855862	17	78155264	CARD14	Body	-0.794563	1.16509e-05	-0.03	0.59541
cg09737019	5	178158086	ZNF354A	TSS1500	2.35102	1.17095e-05	0.03	0.802125
cg24561952	11	5567996	OR52H1	TSS1500	-1.19972	1.17183e-05	0.01	0.803117
cg02116889	5	130971738	RAPGEF6;RAPGEF6;RAPGEF6;RAPGEF6;RAPGEF6;RAPGEF6	TSS1500;TSS1500;TSS1500;TSS1500;TSS1500;TSS1500	0.425541	1.17203e-05	0	0.558596
cg07048504	1	55829278			1.44218	1.17337e-05	0.08	0.024877
cg05142373	7	90894714	FZD1	1stExon	0.699682	1.17476e-05	0	0.81688
cg15459822	2	205546112	PARD3B;PARD3B;PARD3B	Body;Body;Body	-2.50377	1.17501e-05	-0.02	0.783845
cg20394376	6	156711764			-1.02267	1.17518e-05	0.02	0.167245
cg15832577	1	197874077	C1orf53	Body	-2.16362	1.18212e-05	-0.01	0.435604
cg12869623	17	9548898	USP43	TSS200	0.537743	1.18215e-05	0	0.786376
cg25064331	7	33080500	NT5C3;NT5C3;NT5C3;NT5C3;NT5C3;NT5C3	1stExon;1stExon;5'UTR;Body;5'UTR;Body	0.64338	1.18479e-05	0	0.242371
cg02768283	3	51573192			0.545363	1.19327e-05	0	0.134783
cg03587511	1	44115742	KDM4A	TSS200	0.55547	1.19482e-05	0	0.314977
cg21748418	19	54023902	ZNF331	TSS1500	0.86502	1.19687e-05	0	0.976509
cg18415585	14	21100888			1.62104	1.20588e-05	-0.01	0.0823464
cg27282761	5	74806951	POLK;COL4A3BP;COL4A3BP;COL4A3BP	TSS1500;Body;1stExon;1stExon	0.627963	1.20652e-05	0	0.118384
cg00621583	3	41237304			-1.38933	1.20715e-05	0.02	0.097824
cg17350632	6	33045735	HLA-DPB1	Body	-1.78032	1.20788e-05	-0.02	0.459886
cg20948151	1	36863938	LSM10	TSS1500	-1.19141	1.21001e-05	-0.03	0.0900486
cg23516630	13	43429966			-2.22378	1.21032e-05	nt	nt
cg06393998	5	74531185	ANKRD31	Body	-1.2899	1.21251e-05	0.01	0.838057
cg17847607	19	16606955	CALR3;C19orf44;CALR3	1stExon;TSS1500;5'UTR	0.43756	1.21495e-05	0	0.0796516
cg03850986	10	116408382	ABLIM1;ABLIM1;ABLIM1	Body;Body;Body	1.931	1.21768e-05	-0.01	0.838212
cg17351793	14	36007385			-1.09031	1.2179e-05	0	0.663699
cg15059548	7	47344634	TNS3	Body	1.37584	1.22016e-05	0.01	0.570626
cg00850340	10	126432777	FAM53B;FAM53B	5'UTR;1stExon	0.649888	1.22182e-05	0	0.732584
cg07203134	3	171178176	TNIK;TNIK;TNIK;TNIK;TNIK;TNIK;TNIK;TNIK;TNIK;TNIK;TNIK;TNIK;TNIK;TNIK;TNIK;TNIK;TNIK	1stExon;1stExon;5'UTR;1stExon;1stExon;1stExon;5'UTR;5'UTR;5'UTR;5'UTR;1stExon;5'UTR;Body;5'UTR;5'UTR;1stExon;1stExon	0.442841	1.22262e-05	0	0.110518
cg24724857	1	184914722	FAM129A	Body	-2.11724	1.23086e-05	nt	nt
cg14790000	5	127805611	FBN2	Body	1.27116	1.23218e-05	0.04	0.0718595
cg12934529	15	66840038	ZWILCH;ZWILCH	3'UTR;Body	-1.70272	1.2329e-05	0.01	0.314325
cg17852482	17	80833054	TBCD	Body	1.09885	1.23331e-05	-0.02	0.113494
cg07201319	6	139909641			-1.93118	1.24109e-05	0.03	0.0306013
cg17330097	1	206316676	CTSE;CTSE	TSS1500;TSS1500	1.55263	1.24233e-05	-0.01	0.9512
cg24739457	1	205821442			-1.46024	1.24486e-05	-0.02	0.701607
cg03517030	11	47664006	MTCH2	1stExon	0.593533	1.24519e-05	0	0.98347
cg19850535	6	31782761	HSPA1L;HSPA1L;HSPA1A	5'UTR;1stExon;TSS1500	0.453821	1.24573e-05	0	0.805152
cg00115567	6	44279361	AARS2	Body	-0.677609	1.246e-05	0	0.938025
cg02252672	9	140195502	NRARP;NRARP	1stExon;3'UTR	0.518026	1.25161e-05	0	0.524393
cg24114458	7	92380449	CDK6;CDK6	Body;Body	-2.38938	1.25223e-05	nt	nt
cg08334153	8	128806872	MIR1204;PVT1	TSS1500;Body	0.533586	1.25386e-05	0	0.0112101
cg26275355	4	12252318			1.40804	1.25515e-05	-0.02	0.513473
cg04809316	14	104705443			-0.749852	1.25742e-05	0	0.742913
cg15578535	2	235356655			-1.18527	1.26007e-05	-0.01	0.576479
cg18371284	16	75182568	ZFP1	5'UTR	0.400525	1.26096e-05	0	0.31654
cg19497501	8	40755380	ZMAT4;ZMAT4	TSS200;TSS200	0.892912	1.26447e-05	0	0.0959857
cg16271453	3	142027066	XRN1;XRN1	3'UTR;3'UTR	-2.49747	1.26532e-05	nt	nt
cg21901307	11	14665019	PDE3B;PSMA1;PSMA1	TSS1500;5'UTR;1stExon	1.01282	1.27101e-05	0	0.850352
cg04960065	4	185189300			0.429099	1.27499e-05	0	0.723683
cg19206910	3	93781998	NSUN3;DHFRL1	Body;TSS1500	0.899239	1.27873e-05	0	0.315944
cg11527839	10	63603451			-2.06524	1.28045e-05	nt	nt
cg22613769	1	214463441	SMYD2	Body	-2.77033	1.28675e-05	nt	nt
cg02999370	X	102026716			-1.86666	1.28686e-05	0.02	0.462412
cg11196529	13	107182539	EFNB2	Body	-1.64918	1.28692e-05	-0.01	0.878197
cg00066351	7	150130551			1.63203	1.28951e-05	0.08	0.0124818
cg20662616	2	30454643	LBH	Body	0.427471	1.2899e-05	0	0.550482
cg14756265	12	109199119	SSH1;SSH1;SSH1	Body;Body;Body	-1.57636	1.29072e-05	0.02	0.276614
cg09369927	1	228193585	WNT3A	TSS1500	0.884235	1.29349e-05	0	0.805115
cg01893068	7	90254267			1.66908	1.29545e-05	-0.05	0.539624
cg03129732	4	88084297	KLHL8	3'UTR	-1.88622	1.29653e-05	0.03	0.954634
cg27638713	6	52149159	MCM3	Body	0.599965	1.29787e-05	0	0.499453
cg09495491	11	33706373			-2.27417	1.30125e-05	nt	nt
cg14511498	3	115500667			-1.92141	1.30532e-05	nt	nt
cg04961225	12	91332479			1.76128	1.30692e-05	-0.01	0.449775
cg25331250	2	6402937			-1.90468	1.3143e-05	nt	nt
cg27405731	7	101571203	CUX1;CUX1;CUX1	Body;Body;Body	1.74672	1.31574e-05	0.06	0.000416349
cg11404296	12	89603597			-1.89102	1.3188e-05	0.03	0.481794
cg23627134	2	143886375	ARHGAP15	TSS1500	0.610777	1.31904e-05	0	0.798707
cg15763258	11	128561675	FLI1	TSS1500	-1.27354	1.32111e-05	-0.03	0.0346812
cg19000349	2	75061841	HK2	Body	0.584386	1.32338e-05	0	0.784782
cg14428829	9	110260324			-1.76668	1.32537e-05	0	0.944964
cg08374859	8	49891730			1.25299	1.33394e-05	nt	nt
cg12302912	3	12704256	RAF1	5'UTR	0.459794	1.33577e-05	0	0.325225
cg17836579	5	95310237			-1.41854	1.33735e-05	-0.01	0.757678
cg07343445	6	163673130	PACRG;PACRG;PACRG	Body;Body;Body	2.91796	1.33947e-05	0.01	0.771694
cg26593228	10	88610737	BMPR1A	5'UTR	-2.76451	1.34216e-05	nt	nt
cg10574566	1	203377808			1.69999	1.34778e-05	-0.03	0.444935
cg13185177	3	194119885	GP5	5'UTR	2.01735	1.34789e-05	0.1	0.0466365
cg06634950	3	169487146	ARPM1	1stExon	0.731706	1.35699e-05	-0.01	0.116954
cg17878501	3	152215049			-1.86774	1.35856e-05	-0.01	0.76605
cg18590130	11	122018662	LOC399959;MIRLET7A2	Body;TSS1500	-2.52846	1.3594e-05	nt	nt
cg27562717	20	30193180	ID1;ID1;ID1;ID1	1stExon;5'UTR;1stExon;5'UTR	0.365688	1.35972e-05	0	0.297277
cg23953226	3	156275283			-1.4219	1.36039e-05	-0.01	0.250109
cg10369125	4	53706166			1.17158	1.3619e-05	-0.01	0.864466
cg05872234	4	48390346	SLAIN2	Body	-1.56387	1.3638e-05	0	0.785402
cg10499974	3	46244099	CCR1	3'UTR	1.64218	1.368e-05	0	0.189819
cg02343814	11	28129122	KIF18A;METT5D1;METT5D1	5'UTR;TSS1500;TSS1500	0.463457	1.37057e-05	0	0.269064
cg13684113	5	114944822	TMED7-TICAM2;TMED7-TICAM2	Body;Body	-2.42197	1.37758e-05	-0.02	0.650995
cg06328100	6	33638806	ITPR3	Body	-0.856878	1.37958e-05	0.12	0.514548
cg00393376	7	26237954	HNRNPA2B1;HNRNPA2B1	Body;Body	1.81888	1.38048e-05	-0.01	0.344381
cg09977847	2	217070953	XRCC5	3'UTR	1.64297	1.39221e-05	0.01	0.463333
cg26948536	2	175584419			-1.23429	1.39485e-05	0.01	0.783992
cg16619721	3	160942782	NMD3	Body	-0.803457	1.39609e-05	0	0.282088
cg17237603	7	148876528	ZNF398;ZNF398	Body;Body	-0.793046	1.39653e-05	0.01	0.65694
cg14437442	4	185140328	ENPP6	TSS1500	-1.3216	1.3971e-05	0	0.750644
cg21523358	3	63760841			-2.2066	1.39719e-05	nt	nt
cg04427651	1	27152694	ZDHHC18	TSS1500	1.40354	1.39992e-05	0	0.152593
cg07985359	19	7894666	EVI5L	TSS1500	0.690353	1.40091e-05	0	0.194269
cg11700800	5	92906633	FLJ42709;FLJ42709;FLJ42709	Body;Body;TSS200	0.807227	1.40162e-05	0	0.936683
cg02981620	8	82632974	ZFAND1;ZFAND1;ZFAND1;ZFAND1;ZFAND1;ZFAND1;ZFAND1	Body;Body;Body;Body;Body;Body;Body	0.589997	1.40283e-05	0	0.143762
cg18700744	12	112534559	NAA25	Body	1.41648	1.40324e-05	-0.03	0.357493
cg05622465	1	110613072	ALX3	1stExon	0.709802	1.41256e-05	0	0.910305
cg02389064	8	57124749	CHCHD7;PLAG1;PLAG1;CHCHD7;PLAG1;CHCHD7;CHCHD7;CHCHD7;CHCHD7	5'UTR;TSS1500;TSS1500;5'UTR;TSS1500;5'UTR;5'UTR;5'UTR;5'UTR	0.572054	1.41315e-05	0	0.193893
cg03999653	2	135810355	RAB3GAP1	Body	0.457084	1.4149e-05	0	0.205412
cg16765531	7	84330779			-1.68979	1.41544e-05	0.02	0.244465
cg10488199	6	52013771	MIR133B	Body	-1.9746	1.4174e-05	0.04	0.711529
cg02477579	19	16940015	SIN3B	TSS1500	-0.822913	1.42426e-05	0	0.165105
cg05064936	17	45764416			1.00333	1.42469e-05	0.01	0.919338
cg22697034	17	1123634			-1.23353	1.42701e-05	0	0.72372
cg05677062	12	123874707	SETD8	Body	-1.92543	1.42921e-05	-0.03	0.00754834
cg22702351	6	163673239	PACRG;PACRG;PACRG	Body;Body;Body	2.62067	1.43082e-05	0	0.778244
cg23311549	12	6862849	MLF2;MLF2	TSS1500;TSS1500	0.473239	1.43345e-05	0	0.792596
cg24718015	17	40489721	STAT3;STAT3;STAT3	Body;Body;Body	1.42473	1.43394e-05	0.01	0.110893
cg16055406	6	108438667			0.815213	1.43404e-05	0	0.605632
cg02832512	6	22113516	FLJ22536	Body	1.41946	1.44065e-05	-0.01	0.399657
cg14798119	17	43096906			0.542187	1.44253e-05	0	0.0526949
cg21025171	7	132541338	CHCHD3	Body	-1.69101	1.44399e-05	0	0.61795
cg12332239	17	66251609	AMZ2;AMZ2;AMZ2;AMZ2;AMZ2;AMZ2	Body;Body;Body;Body;Body;Body	1.33747	1.4449e-05	0.02	0.961953
cg13381203	11	46961407	C11orf49;C11orf49;C11orf49;C11orf49	Body;Body;Body;Body	-1.90505	1.44749e-05	nt	nt
cg16961536	4	122700296			-1.04965	1.44884e-05	-0.01	0.251264
cg10618461	12	39535355			-1.88999	1.4575e-05	0.02	0.201411
cg25512903	5	138609566	MATR3;SNHG4	TSS1500;TSS1500	0.496038	1.46008e-05	0	0.862934
cg04343242	4	104000066	BDH2	3'UTR	-1.16462	1.46104e-05	-0.01	0.766136
cg03035359	11	68119157	LRP5	Body	-0.842185	1.4629e-05	-0.01	0.579588
cg19289870	15	77154861	SCAPER;SCAPER	TSS1500;Body	-2.47065	1.46499e-05	nt	nt
cg26778029	7	74072136	GTF2I;GTF2I;GTF2I;GTF2I;GTF2I;GTF2I;GTF2I;GTF2I;GTF2I;GTF2I	1stExon;5'UTR;5'UTR;5'UTR;5'UTR;1stExon;1stExon;1stExon;1stExon;5'UTR	0.530711	1.47076e-05	0	0.38794
cg13500774	9	131799500	FAM73B	5'UTR	0.598147	1.47108e-05	nt	nt
cg14143055	8	24240597	ADAMDEC1;ADAMDEC1;ADAMDEC1	TSS1500;TSS1500;TSS1500	-1.42654	1.47323e-05	0	0.992867
cg10380221	16	31075618	ZNF668	Body	1.44483	1.47331e-05	0	0.189298
cg02002538	5	17811409			-1.37844	1.47619e-05	0	0.99649
cg23749856	3	142839837	CHST2	Body	0.484083	1.47769e-05	-0.01	0.00706183
cg12861602	8	99045811	MATN2;MATN2	Body;Body	-2.51447	1.48072e-05	nt	nt
cg19784428	19	16830746	NWD1	TSS200	-2.01282	1.48525e-05	-0.06	0.912425
cg10208083	2	24146420	ATAD2B	Body	-1.99351	1.48637e-05	0.01	0.826103
cg25468541	7	5014008	RNF216L;RNF216L;RNF216L	Body;Body;Body	-0.830838	1.48709e-05	0	0.745285
cg13998945	7	45035665			0.890015	1.48758e-05	-0.04	0.0036229
cg14996916	X	147131122			0.770384	1.48763e-05	-0.01	0.619842
cg00028013	15	74218697	LOXL1	TSS200	-1.62626	1.4901e-05	0	0.266995
cg27394038	6	36562217	SFRS3;SFRS3	5'UTR;1stExon	0.41355	1.49275e-05	0.01	0.00456003
cg04626574	22	26879726	HPS4;HPS4;SRRD	1stExon;5'UTR;TSS200	0.508614	1.4961e-05	0	0.594339
cg15885016	5	94980227			0.76815	1.4981e-05	0	0.158759
cg11028075	10	97200911	SORBS1;SORBS1;SORBS1;SORBS1;SORBS1;SORBS1;SORBS1;SORBS1;SORBS1;SORBS1;SORBS1;SORBS1	1stExon;5'UTR;5'UTR;5'UTR;1stExon;5'UTR;5'UTR;1stExon;5'UTR;5'UTR;1stExon;1stExon	1.78188	1.49997e-05	0.08	0.00270185
cg06098690	16	89341682	ANKRD11	Body	-0.785055	1.50086e-05	0.01	0.301868
cg05376505	12	3602286	PRMT8	Body	0.593713	1.5012e-05	0	0.229771
cg05200313	14	92960827	SLC24A4;SLC24A4;SLC24A4	3'UTR;3'UTR;3'UTR	1.27214	1.50385e-05	0.01	0.797618
cg25989783	8	102699486	NCALD;NCALD;NCALD;NCALD;NCALD;NCALD;NCALD;NCALD	3'UTR;3'UTR;3'UTR;3'UTR;3'UTR;3'UTR;3'UTR;3'UTR	1.21715	1.50397e-05	0.03	0.318494
cg08286551	19	1168841	SBNO2	5'UTR	-0.996799	1.50438e-05	0.04	0.526216
cg03960220	2	20428129			-1.11122	1.50441e-05	0.01	0.867591
cg09749788	8	6519110			-0.93567	1.50561e-05	0.02	0.167647
cg12138330	19	17955043	JAK3	Body	-0.751149	1.50643e-05	0	0.490946
cg06621080	1	201631166	NAV1	Body	1.43778	1.51335e-05	-0.02	0.474526
cg27279652	12	26986506	ITPR2	TSS1500	0.541588	1.51586e-05	0	0.498634
cg04790761	1	206858062	MAPKAPK2;MAPKAPK2	TSS1500;TSS1500	0.33018	1.51758e-05	0	0.0259327
cg11268077	3	99657029	C3orf26;FILIP1L;MIR548G;FILIP1L	Body;5'UTR;Body;5'UTR	-1.83554	1.51813e-05	0.02	0.718104
cg14786790	4	89766654	FAM13A	Body	1.71516	1.52165e-05	0.04	0.0490665
cg14583365	7	132679218	CHCHD3	Body	-1.71449	1.52175e-05	0	0.443589
cg00747187	7	97800068	LMTK2	Body	-1.98542	1.52341e-05	0.06	0.15101
cg27143870	3	184874678			-2.01057	1.52549e-05	nt	nt
cg04641171	15	79381805	RASGRF1;RASGRF1	Body;Body	0.809852	1.5268e-05	0	0.454534
cg09063859	10	1086904	IDI1;C10orf110;C10orf110;C10orf110;C10orf110	3'UTR;Body;Body;Body;Body	-1.97362	1.52974e-05	0.02	0.0659633
cg12990803	22	29784624	AP1B1;AP1B1;AP1B1	TSS200;TSS200;TSS200	0.493045	1.53173e-05	0	0.800534
cg24509104	12	20833510	PDE3A	3'UTR	-2.29837	1.53239e-05	0.03	0.519575
cg03494797	8	95731991	DPY19L4	TSS200	0.504555	1.53367e-05	0	0.794909
cg24269617	2	128492119	WDR33	Body	1.39906	1.53496e-05	0.01	0.705195
cg18149394	2	242446735	STK25	Body	-1.53458	1.53989e-05	-0.02	0.393296
cg19328051	18	12380944			0.912588	1.5404e-05	-0.03	0.797665
cg00423486	1	8491132	RERE;RERE	Body;Body	1.16781	1.5416e-05	0.01	0.174114
cg05771459	1	144994318	PDE4DIP;PDE4DIP;PDE4DIP;PDE4DIP	Body;Body;Body;Body	-0.626758	1.54495e-05	-0.01	0.413914
cg24463066	4	48377724	SLAIN2	Body	-1.5101	1.54649e-05	0.02	0.122173
cg10672880	8	145584004	GPR172A	Body	-0.901352	1.54915e-05	0.01	0.371687
cg21187265	1	26127185	SEPN1;SEPN1	Body;Body	-1.47358	1.55503e-05	0	0.506235
cg14069465	6	33248707	WDR46;WDR46	Body;Body	-0.721757	1.5556e-05	-0.01	0.741347
cg23107878	1	152161397			4.29715	1.55705e-05	0.01	0.5825
cg20981403	X	12940308	TLR8;LOC349408	3'UTR;Body	-2.25606	1.55708e-05	nt	nt
cg23355725	1	12079976	MIIP	5'UTR	0.502493	1.5586e-05	0	0.253247
cg00504134	3	152552530	P2RY1	TSS1500	0.769098	1.55915e-05	0	0.96385
cg23519155	2	37815128			0.963812	1.56124e-05	-0.01	0.16221
cg07906473	16	88573286	ZFPM1	Body	-1.12387	1.56669e-05	-0.08	0.16016
cg14036684	11	107436483	ALKBH8	TSS200	0.411875	1.56848e-05	0	0.5051
cg14798310	22	24234197			-0.685837	1.57396e-05	0	0.851081
cg24041239	11	2922635	SLC22A18AS;SLC22A18;SLC22A18	5'UTR;5'UTR;TSS1500	-0.803167	1.57574e-05	0.03	0.0284938
cg00036369	3	63988378	ATXN7;ATXN7	3'UTR;3'UTR	-1.68611	1.57575e-05	-0.02	0.473887
cg11582993	1	236767997	HEATR1	TSS200	0.481159	1.57678e-05	0	0.743711
cg04321224	21	46341380	ITGB2;ITGB2	5'UTR;TSS1500	1.30604	1.57958e-05	0	0.753161
cg02910194	3	173438075	NLGN1	Body	-2.09424	1.58525e-05	nt	nt
cg09012337	11	73019505	ARHGEF17	TSS200	0.532416	1.58769e-05	0	0.0980376
cg07093915	1	36184400	C1orf216;C1orf216	1stExon;5'UTR	0.40661	1.58863e-05	0	0.119874
cg26977769	2	113240454	TTL	Body	0.374597	1.58938e-05	0	0.536199
cg08550394	16	4013659	ADCY9	3'UTR	1.58136	1.59109e-05	0.03	0.303124
cg06595162	21	40141040	NCRNA00114;NCRNA00114	Body;TSS200	-0.982301	1.59553e-05	-0.03	0.0310261
cg14485357	10	72201484	NODAL	TSS200	1.01722	1.59802e-05	0	0.464424
cg08457898	19	15343786	EPHX3;EPHX3;EPHX3	5'UTR;TSS1500;1stExon	0.706416	1.5983e-05	0	0.996649
cg02709261	1	179051893	TOR3A	Body	0.490538	1.5995e-05	0	0.85239
cg03215105	19	58238600	ZNF671	Body	0.588761	1.60743e-05	0	0.239193
cg05238069	17	16257135	CENPV	TSS1500	1.1624	1.60873e-05	0.01	0.773408
cg00324693	20	2821357	FAM113A;VPS16;VPS16	TSS200;TSS200;TSS200	0.615292	1.6112e-05	0	0.795748
cg20277670	5	175110375	HRH2;HRH2	Body;1stExon	-0.774194	1.6116e-05	-0.01	0.524679
cg17110586	19	36454623			1.12438	1.61222e-05	0	0.791136
cg07186730	1	41253466	KCNQ4;KCNQ4	Body;Body	-0.88068	1.61575e-05	-0.02	0.310815
cg00339657	2	114194541	LOC440839;CBWD2	Body;TSS1500	1.2477	1.62101e-05	nt	nt
cg09311052	1	154531418	UBE2Q1	TSS1500	0.50473	1.62542e-05	0	0.345842
cg08073153	6	33754833	LEMD2;LEMD2	Body;TSS200	-0.838953	1.62713e-05	0.01	0.528068
cg26516941	11	118972455	DPAGT1;DPAGT1	5'UTR;1stExon	0.551969	1.62731e-05	0	0.0959115
cg06374185	3	45637480	LIMD1	1stExon	-1.24167	1.6276e-05	-0.01	0.413968
cg09749364	15	40384779	BMF;BMF;BMF;BMF	Body;Body;Body;Body	-1.1114	1.62773e-05	-0.01	0.885904
cg23859078	7	23339092	C7orf30	1stExon	0.479856	1.63027e-05	0	0.81916
cg01904296	11	45713046			1.05469	1.63254e-05	-0.01	0.96206
cg10737118	20	37354790	SLC32A1	Body	0.828251	1.63312e-05	0.01	0.0366968
cg25070639	17	41170693	VAT1	Body	1.07004	1.63472e-05	-0.01	0.424045
cg01642084	2	105118579	LOC150568	Body	-1.35146	1.6349e-05	0.02	0.301468
cg06397457	11	124667875	C11orf61	Body	-1.72784	1.6354e-05	-0.01	0.749229
cg08048963	6	31936527	SKIV2L	Body	-0.954845	1.63753e-05	0.02	0.0821067
cg01275661	10	5504438			1.65002	1.64019e-05	0	0.233116
cg04926767	11	62476194	GNG3;BSCL2;BSCL2	Body;TSS1500;5'UTR	-1.13006	1.64066e-05	-0.01	0.863913
cg10959933	15	75493871	C15orf39	TSS1500	0.52197	1.64096e-05	0	0.212215
cg24049493	1	42385941	HIVEP3;HIVEP3	TSS1500;TSS1500	3.00735	1.64372e-05	0.04	0.00233426
cg13801347	4	114460056	CAMK2D;CAMK2D;CAMK2D;CAMK2D;CAMK2D;CAMK2D	Body;Body;Body;Body;Body;Body	-2.04901	1.64552e-05	nt	nt
cg23233605	9	130548199	CDK9	TSS200	0.548358	1.64559e-05	0	0.293017
cg18227995	7	1882029	MAD1L1;MAD1L1;MAD1L1	Body;Body;Body	-0.860292	1.65067e-05	0	0.753067
cg12524168	5	76028910	F2R	Body	1.11382	1.65312e-05	0	0.917331
cg26525463	6	109871787	AKD1	Body	-2.22137	1.66482e-05	-0.01	0.818031
cg01423077	20	60719442	PSMA7;SS18L1	TSS1500;Body	0.495372	1.66556e-05	0	0.289089
cg25205758	6	144385672	PLAGL1;PLAGL1;PLAGL1;PLAGL1	1stExon;5'UTR;1stExon;5'UTR	0.582157	1.67248e-05	0	0.0218492
cg19788957	19	19050539	HOMER3;HOMER3;HOMER3;HOMER3;HOMER3	5'UTR;5'UTR;TSS1500;5'UTR;TSS200	-0.808328	1.67311e-05	-0.02	0.682728
cg18659028	4	979389	SLC26A1;IDUA	Body;TSS1500	-1.23765	1.67322e-05	0.01	0.0510305
cg00547730	11	64889672	FAU;MRPL49	TSS200;TSS200	0.380854	1.67412e-05	0	0.67209
cg03466986	3	13617171	FBLN2;FBLN2;FBLN2	Body;Body;Body	0.889409	1.6763e-05	0	0.277219
cg00390654	1	2214240	SKI	Body	-0.746671	1.67807e-05	-0.01	0.878864
cg08133629	3	134077032	AMOTL2	Body	-0.782791	1.679e-05	-0.01	0.230512
cg20444381	8	109456000	TTC35	Body	0.586669	1.68032e-05	0	0.855147
cg14583550	9	98071630	FANCC	5'UTR	-2.20287	1.68345e-05	nt	nt
cg09699693	3	27948390			-2.1824	1.68498e-05	nt	nt
cg11540204	1	60391699	CYP2J2	Body	-1.88166	1.68535e-05	0.02	0.59272
cg07730301	11	67777952	ALDH3B1;ALDH3B1;ALDH3B1	5'UTR;5'UTR;5'UTR	-0.840034	1.68715e-05	0	0.642373
cg20488123	6	20689061	CDKAL1	Body	1.38269	1.69076e-05	0.01	0.894701
cg23658354	12	15698695	PTPRO;PTPRO;PTPRO;PTPRO;PTPRO;PTPRO	TSS1500;TSS1500;TSS1500;TSS1500;Body;Body	-1.99165	1.69169e-05	nt	nt
cg21973405	5	54826547	PPAP2A;PPAP2A;RNF138P1	Body;Body;Body	0.926915	1.69348e-05	nt	nt
cg00263146	5	17221971	BASP1	5'UTR	1.48585	1.69499e-05	-0.02	0.706608
cg07503059	5	111753938	EPB41L4A;FLJ11235	Body;TSS1500	0.8336	1.6959e-05	0	0.406708
cg01982240	16	2030576	NOXO1;NOXO1;NOXO1	Body;Body;Body	1.17407	1.70123e-05	0	0.209524
cg05800837	3	185825474	ETV5	5'UTR	1.40926	1.70163e-05	0	0.480415
cg00564759	16	29818771	MAZ;MAZ	Body;Body	0.622663	1.70525e-05	0.01	0.285567
cg04890607	12	66262214	HMGA2;HMGA2	Body;Body	1.8177	1.70942e-05	0.01	0.958977
cg24438423	17	40171937	NKIRAS2;NKIRAS2;NKIRAS2;NKIRAS2;NKIRAS2	TSS200;TSS200;TSS200;TSS200;5'UTR	0.732745	1.71244e-05	0	0.835066
cg03524308	19	37663414	ZNF585A;ZNF585A	TSS200;5'UTR	0.408229	1.71761e-05	0	0.42336
cg02385153	5	404766	AHRR;LOC100310782	Body;TSS200	0.979259	1.72574e-05	0.01	0.288377
cg04245026	10	1510077	ADARB2	Body	2.08663	1.73094e-05	0.01	0.597266
cg08289189	22	19937277	COMT;COMT	5'UTR;TSS1500	-1.92964	1.73416e-05	0.02	0.239409
cg03961030	1	6333796	ACOT7;ACOT7;ACOT7;ACOT7	Body;Body;Body;Body	-0.770246	1.73518e-05	-0.01	0.14013
cg02485566	7	153749759	DPP6;DPP6	Body;TSS200	0.690816	1.73934e-05	nt	nt
cg26871279	11	2423559	TSSC4;TSSC4	5'UTR;1stExon	-0.555701	1.73965e-05	0	0.697814
cg22962982	10	43818365			0.740111	1.74199e-05	0	0.919148
cg04551776	5	393366	AHRR	Body	-1.48869	1.74273e-05	-0.02	0.594543
cg27060380	2	36721423	CRIM1	Body	-2.07439	1.74332e-05	nt	nt
cg01145245	16	20871117	DCUN1D3	3'UTR	-1.08266	1.74384e-05	0.02	0.554646
cg16862821	6	32938469	BRD2;BRD2	TSS1500;5'UTR	0.903857	1.74502e-05	0	0.562337
cg27305835	3	184209995			0.865927	1.74512e-05	0	0.459677
cg19281794	3	112218761	BTLA;BTLA	TSS1500;TSS1500	1.51679	1.74809e-05	0	0.644092
cg09063372	1	156721491	HDGF;HDGF;HDGF;HDGF	Body;1stExon;5'UTR;Body	0.531728	1.74954e-05	0	0.430992
cg07180646	1	15481541	TMEM51;TMEM51;TMEM51;TMEM51	5'UTR;5'UTR;5'UTR;5'UTR	-2.19904	1.75204e-05	-0.03	0.235069
cg14700531	8	733412			2.15231	1.75499e-05	0.07	0.685683
cg06690633	14	65438715	RAB15	1stExon	0.588543	1.75794e-05	0	0.773339
cg21792134	3	121491382	IQCB1;IQCB1	Body;Body	1.35324	1.76165e-05	0	0.0431044
cg13613991	2	237997238	COPS8;COPS8	Body;Body	-2.06618	1.76266e-05	nt	nt
cg00993674	21	45661322	ICOSLG	TSS1500	0.579819	1.76391e-05	0	0.062073
cg07835482	2	182656091			1.73415	1.76664e-05	0	0.649602
cg08883782	13	111907568	ARHGEF7;ARHGEF7;ARHGEF7;ARHGEF7;ARHGEF7	Body;Body;Body;Body;Body	-0.746512	1.77122e-05	0.05	0.686962
cg05913238	5	149379133	HMGXB3;TIGD6	TSS1500;5'UTR	-0.882403	1.77227e-05	-0.02	0.271734
cg19288979	11	108093190	ATM;NPAT	TSS1500;Body	0.489956	1.77331e-05	0	0.311841
cg17953136	2	20232577	LAPTM4A	3'UTR	1.48347	1.77521e-05	0.01	0.294664
cg07535316	7	81752694	CACNA2D1	Body	1.54903	1.77695e-05	-0.03	0.606918
cg01419539	4	53010	ZNF595;ZNF718	TSS1500;TSS1500	1.10338	1.779e-05	0	0.848962
cg22610423	21	26980131	MRPL39;MRPL39	TSS1500;TSS1500	0.371068	1.78134e-05	0	0.160681
cg14454680	3	99794010	C3orf26;FILIP1L;FILIP1L	Body;5'UTR;5'UTR	-1.57265	1.78379e-05	nt	nt
cg26309655	1	150459725	TARS2	TSS200	0.586769	1.78392e-05	0	0.528091
cg16154857	3	69249276	FRMD4B	Body	1.70241	1.7854e-05	0	0.514798
cg09165274	13	103249774	TPP2	Body	0.453929	1.78545e-05	0	0.571933
cg04887836	8	1796676	ARHGEF10	Body	-1.21001	1.79207e-05	0.04	0.282104
cg03038520	16	21309710	CRYM	5'UTR	-1.46117	1.79475e-05	0.01	0.116008
cg25824217	6	33040535	HLA-DPA1	Body	-2.06901	1.79531e-05	-0.02	0.310395
cg23067281	14	92980103	RIN3	TSS200	0.523033	1.79809e-05	0	0.850764
cg24071064	16	88765233	RNF166	Body	-1.18333	1.79932e-05	0.01	0.927971
cg07672688	16	79625412			1.49243	1.80418e-05	0	0.744222
cg10497345	4	90172038	GPRIN3	5'UTR	-1.42782	1.80828e-05	0.01	0.975537
cg26140790	10	126301281	LHPP;LHPP	Body;Body	1.1203	1.811e-05	0.01	0.170112
cg05135176	7	157620849	PTPRN2;PTPRN2;PTPRN2	Body;Body;Body	1.45573	1.81389e-05	0	0.588218
cg04281069	6	144508118	STX11	Body	-0.362802	1.81519e-05	0	0.560819
cg03366884	17	8844506	PIK3R5	5'UTR	-1.23438	1.81786e-05	0	0.28996
cg13013841	17	18281021	EVPLL	TSS200	1.02826	1.82129e-05	0.01	0.0648253
cg04003615	5	179486382	RNF130	Body	1.32831	1.82142e-05	0	0.931006
cg05917508	13	28542434	CDX2	Body	0.582344	1.82573e-05	0	0.82472
cg10309886	20	57407747	GNASAS	Body	0.940529	1.82662e-05	0	0.653198
cg18559579	2	209224676			2.95256	1.82898e-05	-0.01	0.610167
cg01003666	7	139929429			1.44418	1.834e-05	0.01	0.498058
cg20669525	8	145137896	GPAA1	Body	0.507539	1.83418e-05	0	0.68408
cg18909525	9	132403873	ASB6;ASB6	Body;Body	0.513312	1.83469e-05	0	0.507223
cg09530108	2	36586710	CRIM1	Body	0.902661	1.83472e-05	0	0.742697
cg16221875	6	21588597			0.62725	1.83753e-05	0	0.297894
cg05130485	2	202098257	CASP8;CASP8;CASP8;CASP8;CASP8;CASP8;CASP8;CASP8	5'UTR;5'UTR;1stExon;1stExon;1stExon;5'UTR;5'UTR;1stExon	1.18135	1.8395e-05	0	0.880039
cg01603234	1	218990709			-2.13551	1.84062e-05	nt	nt
cg13320436	8	55138014			1.40511	1.84299e-05	-0.04	0.161301
cg23989912	11	77899573	USP35;KCTD21	TSS1500;5'UTR	0.431852	1.84392e-05	0	0.995977
cg14848832	1	155058696	EFNA3	Body	0.438095	1.84688e-05	0	0.883701
cg05008825	7	94045725	COL1A2	Body	-1.04414	1.84854e-05	0.02	0.652286
cg13831329	9	114362179	PTGR1;PTGR1;PTGR1	TSS200;TSS200;TSS1500	0.769969	1.84862e-05	0	0.642956
cg17765384	6	33217628			0.571172	1.84891e-05	0	0.30668
cg24000908	5	1113358	SLC12A7	TSS1500	1.36955	1.85579e-05	0.01	0.42979
cg10965575	2	182321496	ITGA4	TSS200	0.336073	1.85693e-05	0	0.788764
cg22777326	4	13546316	NKX3-2	TSS1500	0.795096	1.86273e-05	0	0.977565
cg09133206	16	1498602	CLCN7;CLCN7	Body;Body	-1.02311	1.8659e-05	0	0.674802
cg16634545	10	14129104	FRMD4A	Body	-2.50217	1.86644e-05	nt	nt
cg11928366	19	14682779	NDUFB7	1stExon	0.41794	1.86693e-05	0	0.765537
cg14063347	9	88207974	AGTPBP1	Body	-1.97902	1.86714e-05	0.05	0.398234
cg02995853	5	139944272	APBB3;APBB3;APBB3;SLC35A4;APBB3	TSS200;TSS200;TSS200;TSS200;TSS200	0.488978	1.86854e-05	0	0.474726
cg19320730	11	27061756	BBOX1	TSS1500	-1.80011	1.86907e-05	-0.02	0.451162
cg07017242	7	128047441	IMPDH1;IMPDH1;IMPDH1;IMPDH1;IMPDH1;IMPDH1;IMPDH1	Body;Body;Body;TSS1500;TSS1500;Body;TSS1500	-1.10984	1.86935e-05	-0.01	0.852644
cg10012475	6	32764945			0.386276	1.88639e-05	0	0.476361
cg00426626	9	132816402	GPR107;GPR107;GPR107	Body;Body;Body	0.406712	1.88838e-05	0	0.136069
cg07008343	17	38956362	KRT28	TSS200	-2.20851	1.89102e-05	0.01	0.533096
cg06583605	4	56818360	CEP135	Body	-2.64998	1.89171e-05	nt	nt
cg05741530	14	102430709	DYNC1H1	TSS200	0.463098	1.89362e-05	0	0.0996734
cg27235148	11	45376932			0.97052	1.89593e-05	0	0.511583
cg19604907	12	50444723			0.76727	1.89606e-05	0	0.51232
cg01133215	6	45399681	RUNX2;RUNX2;RUNX2	Body;Body;Body	1.16008	1.89825e-05	0	0.237536
cg19554457	12	93774772	NUDT4;NUDT4;NUDT4P1	Body;Body;Body	-1.63839	1.90143e-05	0	0.525747
cg01433677	16	30365840	CD2BP2;CD2BP2	Body;Body	0.782073	1.90148e-05	0	0.345555
cg26992566	16	85814166	COX4NB;COX4NB	Body;Body	1.97115	1.90363e-05	0.02	0.362514
cg26545167	5	106606747			-2.70996	1.90483e-05	nt	nt
cg06839377	10	104004326	GBF1	TSS1500	2.14985	1.9049e-05	-0.03	0.442615
cg16702313	14	74251926	C14orf43	5'UTR	-0.79706	1.90491e-05	0	0.477438
cg06207201	16	50701535	SNX20;SNX20	3'UTR;3'UTR	1.134	1.90883e-05	-0.02	0.650199
cg14849855	1	67807960	IL12RB2	Body	1.15977	1.91072e-05	-0.01	0.633886
cg23141629	13	45792582	GTF2F2	Body	-2.47005	1.91255e-05	nt	nt
cg10511904	3	192127327	FGF12;FGF12	TSS1500;Body	0.599311	1.91972e-05	0	0.238516
cg03125217	5	40797790	PRKAA1;PRKAA1	Body;Body	0.470517	1.92128e-05	0	0.284667
cg11202160	4	8299814	HTRA3	Body	-0.757488	1.92235e-05	0	0.865793
cg01807748	1	94534645	ABCA4	Body	-0.828438	1.92316e-05	-0.03	0.0232262
cg10161121	1	172628020	FASLG	TSS200	1.20231	1.92597e-05	-0.02	0.77698
cg11179695	6	129982785	ARHGAP18	Body	-0.619701	1.92611e-05	0	0.975461
cg06021990	13	28912746	FLT1	Body	1.08128	1.92667e-05	0.02	0.361549
cg23620236	14	45368282	C14orf28	5'UTR	-2.06403	1.93114e-05	nt	nt
cg20536369	19	2427244	TIMM13	Body	0.674366	1.9332e-05	0	0.812926
cg26961824	2	201448619	SGOL2;SGOL2	3'UTR;3'UTR	-2.00035	1.93359e-05	0.02	0.584926
cg16025094	5	175298655	CPLX2;CPLX2;CPLX2	1stExon;5'UTR;5'UTR	0.593717	1.9338e-05	0	0.516364
cg07483245	15	23034598	NIPA2;NIPA2;NIPA2;NIPA2	TSS200;TSS200;TSS200;TSS200	0.400684	1.93487e-05	0	0.318001
cg09796786	12	65712740	MSRB3;MSRB3	Body;Body	-1.98619	1.93827e-05	nt	nt
cg11027456	7	799693	HEATR2	Body	-1.33071	1.93845e-05	0.02	0.126869
cg13933070	9	93925376			1.48887	1.93892e-05	0.01	0.0572377
cg26385085	4	53109	ZNF718;ZNF595	TSS200;TSS200	1.6052	1.93981e-05	0	0.53687
cg09970483	15	64455548	PPIB	TSS200	0.464953	1.94108e-05	0	0.389356
cg14301710	2	23981284	ATAD2B	Body	-0.720079	1.94285e-05	0.01	0.0541583
cg09313188	6	31599160	BAT2	Body	-0.755094	1.94505e-05	-0.03	0.265949
cg19791630	19	6772811	VAV1;VAV1	5'UTR;1stExon	0.524951	1.94645e-05	0	0.320083
cg10683527	4	178230606	NEIL3	TSS1500	1.5485	1.94694e-05	0	0.671589
cg10227327	14	62584037	FLJ43390	TSS200	0.603346	1.94907e-05	0	0.984325
cg03067707	7	8091896	GLCCI1	Body	-2.37568	1.95231e-05	-0.01	0.602945
cg00362285	1	236444212	ERO1LB	Body	-1.67135	1.95379e-05	0	0.781929
cg10347813	7	1076056	C7orf50;C7orf50;C7orf50	Body;Body;Body	-0.733997	1.95657e-05	nt	nt
cg24743301	2	112945506	FBLN7;FBLN7	3'UTR;3'UTR	1.76502	1.95739e-05	0	0.657849
cg05109049	17	29641333	NF1;EVI2B;NF1	Body;TSS1500;Body	0.880161	1.95778e-05	0	0.39976
cg17327184	1	150121813	PLEKHO1	TSS1500	0.379326	1.96225e-05	0	0.868307
cg12617598	1	193222046	CDC73	3'UTR	-1.97558	1.96459e-05	-0.02	0.66173
cg02841912	6	152955983	SYNE1;SYNE1	5'UTR;5'UTR	1.26405	1.96565e-05	0	0.74072
cg23613030	6	47653656	GPR111	Body	-0.72617	1.9664e-05	0.01	0.154277
cg27365342	6	12881417	PHACTR1	Body	1.13588	1.97445e-05	0.01	0.459514
cg03910874	6	209712			1.1791	1.97497e-05	0	0.16224
cg21484863	6	21131734	CDKAL1	Body	-2.17961	1.97629e-05	nt	nt
cg14253951	8	128746479			0.504372	1.97887e-05	0	0.30941
cg06020130	3	164913973	SLITRK3	5'UTR	-0.678186	1.97919e-05	0	0.259768
cg20333927	1	25942975	MAN1C1	TSS1500	0.498666	1.98848e-05	0	0.0238664
cg09246953	7	112575866	C7orf60	Body	-1.72468	1.99015e-05	-0.01	0.718719
cg11846912	15	66797229	ZWILCH;RPL4;ZWILCH	TSS1500;TSS200;TSS1500	0.38269	1.99054e-05	0	0.814649
cg20691595	15	38184354			1.74339	1.99288e-05	0	0.558196
cg22457668	8	1318052			-1.09259	1.99643e-05	-0.01	0.588304
cg16167782	18	72925371	TSHZ1	5'UTR	-2.34876	1.99651e-05	nt	nt
cg11503744	1	155294042	RUSC1;RUSC1;RUSC1;RUSC1;C1orf104;RUSC1	Body;1stExon;Body;TSS200;TSS200;5'UTR	0.430422	1.99718e-05	0	0.104103
cg00639635	6	143837891			0.979182	1.99998e-05	0	0.415019
cg01413314	3	50330115	IFRD2	TSS200	0.285358	2.00078e-05	0	0.985942
cg09315391	6	134499794	SGK1;SGK1	Body;TSS1500	0.573336	2.00721e-05	0	0.823031
cg00923533	4	160086310			-1.52056	2.00808e-05	-0.01	0.473759
cg06381463	9	129100506	FAM125B;FAM125B	Body;Body	-0.750852	2.01014e-05	-0.01	0.61259
cg24906157	12	27177936	MED21	Body	-2.35995	2.01205e-05	-0.04	0.255975
cg23528488	4	85818121	WDFY3;WDFY3;WDFY3	5'UTR;5'UTR;1stExon	-1.66561	2.01435e-05	-0.04	0.258999
cg21338479	7	101459330	CUX1;CUX1	1stExon;1stExon	0.407357	2.01735e-05	0.01	0.210025
cg16513984	1	12261884	TNFRSF1B	Body	1.4939	2.01982e-05	0	0.620398
cg19118972	3	184323327			1.06658	2.02063e-05	0.01	0.571814
cg18006637	4	89713820	FAM13A;FAM13A	Body;Body	1.60204	2.02604e-05	0.05	0.0259038
cg07997596	1	3685319	CCDC27	Body	1.1875	2.02624e-05	0	0.432915
cg17028218	11	67261122	PITPNM1;PITPNM1	Body;Body	-1.12885	2.02717e-05	-0.01	0.243508
cg06179009	2	74757563	HTRA2;AUP1;HTRA2	1stExon;TSS1500;1stExon	0.497464	2.0288e-05	0	0.171614
cg13820391	11	121835505			3.45185	2.02991e-05	0	0.115529
cg26690592	11	19261879	E2F8	5'UTR	0.892172	2.03119e-05	0	0.447983
ch.5.95626522F	5	95600766			0.56677	2.03133e-05	0	0.865224
cg23085448	4	141998470	RNF150	Body	-0.875924	2.0356e-05	0.01	0.292107
cg01783386	3	53164389	RFT1	1stExon	0.380937	2.03678e-05	0	0.564738
cg00350478	6	168480013	FRMD1	TSS200	-1.23635	2.04266e-05	-0.03	0.456621
cg19195327	1	6479725	HES2	Body	0.756219	2.04577e-05	0	0.201271
cg06003267	2	583872			-1.2243	2.04635e-05	0	0.731228
cg07145398	17	61523374	CYB561;CYB561;CYB561	5'UTR;5'UTR;1stExon	0.619954	2.04817e-05	0	0.714531
cg08605855	7	86825549	C7orf23;DMTF1;DMTF1;DMTF1;DMTF1;DMTF1	3'UTR;3'UTR;3'UTR;Body;Body;3'UTR	-2.47787	2.05205e-05	nt	nt
cg03393602	18	19285336	ABHD3	TSS1500	2.00052	2.055e-05	0.02	0.417833
cg00691123	3	11632974	VGLL4;VGLL4	Body;Body	1.24564	2.06103e-05	0.01	0.322837
cg15962197	1	41704561	SCMH1	5'UTR	0.842669	2.06138e-05	-0.01	0.312395
cg02315619	3	62031063	PTPRG	Body	-1.74802	2.06139e-05	-0.01	0.937686
cg05619598	19	33569228			1.5701	2.06225e-05	-0.05	0.0781946
cg10354474	3	50350760	HYAL1	TSS1500	-0.916495	2.0625e-05	-0.02	0.587915
cg06179645	1	151119372	SEMA6C	TSS1500	0.516286	2.06347e-05	0	0.903838
cg02086174	14	90358168	C14orf143	Body	-1.21302	2.06839e-05	0	0.742133
cg13374473	19	18434633	LSM4	TSS1500	0.627065	2.07021e-05	0	0.621924
cg02849507	16	14051717			1.36592	2.0712e-05	0.01	0.0247829
cg07185695	1	220959586	MOSC1	TSS1500	0.916836	2.07134e-05	0	0.848324
cg02387701	11	67810303	TCIRG1;TCIRG1	Body;TSS200	-0.91685	2.072e-05	-0.02	0.542478
cg09064061	1	1336592	LOC148413	Body	-0.963461	2.07379e-05	0.01	0.642104
cg05529036	12	56580425	SMARCC2;SMARCC2;SMARCC2	Body;Body;Body	-1.72473	2.07419e-05	nt	nt
cg09159389	1	146644318	PRKAB2	TSS200	0.448081	2.07497e-05	0	0.254155
cg05514006	17	54893150	C17orf67	1stExon	-1.62604	2.0831e-05	0.04	0.00702215
cg27228601	2	149499170	EPC2	Body	-1.88229	2.08327e-05	nt	nt
cg01098955	14	106322163			-1.72146	2.08425e-05	-0.07	0.153936
cg19497082	2	59185274			-1.22911	2.08682e-05	-0.01	0.557362
cg03582215	22	39499750	APOBEC3H;APOBEC3H;APOBEC3H	3'UTR;3'UTR;3'UTR	-1.0736	2.08894e-05	-0.01	0.543111
cg20573989	7	30408833	DKFZP586I1420	TSS1500	-2.12247	2.08917e-05	-0.01	0.44563
cg14831128	17	18780795	PRPSAP2	Body	-2.82766	2.08992e-05	nt	nt
cg03667488	10	89733191			-2.22633	2.09205e-05	nt	nt
cg06432278	2	101869599	C2orf29	1stExon	0.451619	2.09834e-05	0	0.801711
cg08165340	2	153917369			-1.06033	2.1027e-05	0.02	0.162221
cg25146879	11	33765059	FBXO3	Body	-1.70716	2.10501e-05	0.05	0.0177022
cg02646480	19	42431565			-0.84673	2.10636e-05	-0.01	0.678756
cg19628164	3	143689916	C3orf58	TSS1500	0.482746	2.10701e-05	0	0.559784
cg10628098	11	65292300	SCYL1;SCYL1	TSS1500;TSS1500	0.579286	2.10946e-05	0	0.366961
cg08759957	6	32135718	EGFL8	Body	-0.920121	2.11029e-05	-0.02	0.410514
cg16969872	13	79968324	RBM26	Body	-1.66378	2.11494e-05	-0.02	0.268677
cg12879539	X	45607438	MIR222	TSS1500	1.42857	2.12114e-05	0.02	0.289263
cg02589901	3	154146816	GPR149	1stExon	0.945709	2.12684e-05	-0.01	0.901358
cg12627371	18	7013954	LAMA1	Body	-0.681282	2.13102e-05	-0.02	0.023264
cg01012560	1	235324573	RBM34;RBM34;RBM34	TSS200;TSS200;TSS200	0.568718	2.13105e-05	0	0.059336
cg12524640	1	2983056	FLJ42875;FLJ42875	Body;Body	-1.29769	2.1321e-05	0.04	0.0167152
cg09915978	12	6858533	MLF2;MLF2	Body;Body	-1.0004	2.13285e-05	0.02	0.84455
cg09238801	14	74179101	PNMA1;PNMA1	1stExon;3'UTR	-1.14077	2.13314e-05	-0.01	0.900935
cg07092111	10	32621403	EPC1	Body	1.24825	2.14017e-05	0	0.266299
cg05705114	16	34296306			2.65541	2.15588e-05	-0.6	0.104031
cg12639574	1	179200312	ABL2;ABL2;ABL2;ABL2;ABL2	TSS1500;TSS1500;TSS1500;TSS1500;TSS1500	-1.44885	2.15868e-05	0.01	0.437302
cg27303735	6	30709605	FLOT1	Body	-1.21792	2.15952e-05	0	0.770724
cg07251887	17	73641809	LOC100130933;RECQL5	TSS1500;Body	-1.43487	2.16212e-05	-0.03	0.0403198
cg21550107	5	141846318			1.25499	2.1653e-05	0.03	0.246018
cg00395894	19	17881640	FCHO1;FCHO1;FCHO1;FCHO1	Body;Body;Body;Body	-0.822573	2.16629e-05	0.01	0.161986
cg16587006	16	1726892	HN1L;CRAMP1L	TSS1500;3'UTR	-0.670707	2.18361e-05	0	0.296888
cg00480429	8	144990141	PLEC1;PLEC1;PLEC1;PLEC1;PLEC1;PLEC1;PLEC1;PLEC1	3'UTR;3'UTR;3'UTR;3'UTR;3'UTR;3'UTR;3'UTR;3'UTR	-0.678688	2.18509e-05	0.01	0.280361
cg02521930	20	44600922	ZNF335	TSS200	0.448362	2.18797e-05	0	0.917354
cg13487127	9	97418259			1.46124	2.18848e-05	0.03	0.0295339
cg05101231	3	51593459	RAD54L2	5'UTR	-2.06479	2.19012e-05	nt	nt
cg18169800	12	94916291			-1.79911	2.19719e-05	-0.05	0.0308665
cg21941879	17	34851723	MYO19;MYO19	3'UTR;3'UTR	-1.82686	2.19837e-05	0	0.710212
cg04418752	4	57301960	PAICS;PAICS;PPAT;PAICS;PAICS	TSS1500;1stExon;TSS200;5'UTR;TSS1500	0.351238	2.20075e-05	0	0.279839
cg13489987	14	67292488	GPHN;GPHN	Body;Body	-1.95762	2.20636e-05	nt	nt
cg15270350	17	76215886	BIRC5;BIRC5;EPR1;BIRC5	Body;Body;Body;Body	-0.756202	2.2066e-05	0	0.738292
cg07926074	7	112406584	TMEM168	3'UTR	-1.40174	2.21622e-05	0	0.777629
cg09684160	1	17054957			1.12992	2.2206e-05	nt	nt
cg00804043	17	8771331	PIK3R6	TSS1500	0.712947	2.22546e-05	0	0.72745
cg17917529	4	169800282	PALLD;PALLD;PALLD;PALLD	Body;Body;Body;Body	-2.10243	2.22586e-05	nt	nt
cg07664027	19	49990137	RPL13AP5;RPL13A	TSS1500;TSS1500	-0.865981	2.22737e-05	0	0.843426
cg01717524	1	120204880			1.09326	2.23859e-05	-0.02	0.322834
cg02997048	11	129873530	NCRNA00167;PRDM10;PRDM10	Body;TSS1500;TSS1500	0.48257	2.24863e-05	0	0.619496
cg02255609	1	55181269	TTC4	TSS1500	0.963686	2.25706e-05	0	0.227242
cg06850687	12	56587526			1.40419	2.27127e-05	0	0.392812
cg22061832	2	173293627	ITGA6;ITGA6	Body;Body	-1.55819	2.2723e-05	0	0.439168
cg12559228	19	50191882	C19orf76	TSS200	-1.07175	2.27314e-05	-0.02	0.252841
cg12409226	7	100076985	TSC22D4	TSS200	0.565117	2.27415e-05	0	0.0709852
cg03013070	10	95965579	PLCE1;PLCE1	Body;Body	1.40106	2.27417e-05	0	0.500709
cg05305444	2	25581681			-0.653593	2.28019e-05	-0.01	0.335561
cg11091250	6	32056600	TNXB	Body	-0.955194	2.28213e-05	0	0.981396
cg08287903	4	115524813	UGT8	5'UTR	1.50797	2.28719e-05	0.01	0.469242
cg00236249	22	20789017	SCARF2;SCARF2	Body;Body	-0.646494	2.28762e-05	0	0.640728
cg10055227	16	58768320	GOT2	TSS200	0.511005	2.28774e-05	0	0.122594
cg04258133	11	1953661	TNNT3;TNNT3;TNNT3;TNNT3	Body;Body;Body;Body	1.32256	2.28933e-05	0	0.123295
cg00549758	20	31642282	C20orf185	TSS1500	-0.810853	2.29137e-05	-0.03	0.0239874
cg04319742	17	39342381	KRTAP4-1	TSS1500	-1.76632	2.29199e-05	0	0.70231
cg18315963	4	30723455	PCDH7;PCDH7;PCDH7	1stExon;1stExon;1stExon	1.06976	2.29563e-05	0	0.494437
cg20066792	20	4664695			1.77986	2.29584e-05	0	0.945689
cg20524905	3	159706348	IL12A	TSS1500	0.564727	2.29707e-05	0	0.651692
cg03938432	6	69345836	BAI3;BAI3	1stExon;5'UTR	0.672728	2.29923e-05	0	0.442342
cg00331343	3	136581031	NCK1	TSS200	0.673251	2.30048e-05	0	0.229669
cg01751892	12	53038605	KRT2	3'UTR	-0.963635	2.30111e-05	0	0.994234
cg23314866	19	48016020	NAPA	Body	-1.06211	2.30606e-05	-0.02	0.141221
cg13535485	12	52489027			-1.00458	2.30963e-05	-0.01	0.770093
cg08271907	8	142250257			1.56233	2.30999e-05	-0.03	0.0797212
cg04455567	6	3425259	SLC22A23;SLC22A23	Body;5'UTR	-1.5868	2.31044e-05	0	0.737873
cg13383153	19	36980459	ZNF566;ZNF566;ZNF566;ZNF566;ZNF566;ZNF566;ZNF566	1stExon;5'UTR;TSS200;5'UTR;5'UTR;1stExon;1stExon	0.462642	2.31621e-05	0	0.137043
cg26809127	1	155100511	EFNA1;EFNA1	1stExon;1stExon	0.60635	2.31625e-05	0	0.797472
cg11733245	10	6104312	IL2RA;IL2RA	1stExon;5'UTR	0.74037	2.32401e-05	0	0.0183078
cg00485707	15	89198782	ISG20	3'UTR	-0.655914	2.32801e-05	0	0.939838
cg17844898	13	115011935	CDC16;CDC16	Body;Body	-0.725088	2.33486e-05	0	0.244142
cg13002809	4	26362792	RBPJ;RBPJ;RBPJ;RBPJ	Body;Body;5'UTR;Body	1.09138	2.33705e-05	0	0.294247
cg01559031	1	180374455	ACBD6	Body	-1.48232	2.34445e-05	nt	nt
cg21817668	1	197870871	C1orf53	TSS1500	-1.33326	2.34576e-05	0.04	0.567294
cg15222563	19	7745491	TRAPPC5;TRAPPC5;TRAPPC5	TSS1500;TSS1500;TSS1500	0.694053	2.35123e-05	0	0.285224
cg00387323	7	6746715	ZNF12;ZNF12	TSS200;TSS200	0.379544	2.35676e-05	0	0.763924
cg06321596	16	17562960	XYLT1	Body	-1.84467	2.35995e-05	-0.03	0.0776524
cg12086462	6	2352968			-0.646128	2.36046e-05	0.01	0.51968
cg08627621	X	74965938			-1.96049	2.36213e-05	nt	nt
cg15302379	10	102821848	KAZALD1;KAZALD1	1stExon;5'UTR	-1.85517	2.368e-05	-0.03	0.875355
cg14129664	19	42498319	ATP1A3;ATP1A3	5'UTR;1stExon	0.571115	2.36874e-05	0	0.0794765
cg08426157	7	18794174	HDAC9;HDAC9;HDAC9;HDAC9	Body;Body;Body;Body	-1.18399	2.36888e-05	-0.01	0.721918
cg01684248	16	86536239			1.58508	2.36952e-05	-0.06	0.00945313
cg21684318	2	38523555	ATL2;ATL2;ATL2	3'UTR;Body;Body	-1.81762	2.37341e-05	nt	nt
cg12494774	2	7811924			1.31373	2.37685e-05	0.04	0.224508
cg13525276	14	81426012	TSHR;TSHR;TSHR	Body;Body;Body	1.79671	2.37716e-05	0	0.00202147
cg14494733	9	139410910	NOTCH1	Body	-0.702508	2.37798e-05	-0.02	0.0644576
cg08447373	5	90478943			1.09182	2.38345e-05	0.02	0.8509
cg10879244	11	64577190	MEN1;MEN1;MEN1;MEN1;MEN1;MEN1;MEN1	Body;Body;Body;Body;Body;Body;Body	-1.35849	2.38468e-05	-0.01	0.511297
cg14333176	5	114879687	FEM1C	5'UTR	0.534472	2.38917e-05	0	0.203396
cg08038291	1	234915028			0.800729	2.39245e-05	0.02	0.591675
cg01574381	7	102715204	ARMC10;ARMC10;FBXL13;ARMC10;FBXL13;ARMC10;ARMC10;FBXL13;ARMC10	TSS200;TSS200;1stExon;TSS200;5'UTR;TSS200;TSS200;TSS200;TSS200	0.430929	2.39568e-05	0	0.61104
cg25584626	5	119800234	PRR16;PRR16	1stExon;5'UTR	0.661105	2.39673e-05	0	0.889723
cg11757961	16	88519254	ZFPM1	TSS1500	0.555183	2.39965e-05	0	0.172309
cg22635096	21	46550644	ADARB1;ADARB1;ADARB1;ADARB1;ADARB1;ADARB1;ADARB1	5'UTR;5'UTR;5'UTR;Body;Body;5'UTR;Body	1.39156	2.4e-05	0.02	0.0500862
cg17476951	8	141053896	TRAPPC9;TRAPPC9	Body;Body	1.57778	2.4109e-05	0.01	0.585495
cg08081407	3	57583693	ARF4	TSS1500	1.32322	2.41445e-05	0	0.57448
cg18781099	17	37911186			0.325954	2.418e-05	0	0.144416
cg27329737	3	150930072	P2RY14;MED12L;P2RY14	3'UTR;Body;3'UTR	-1.87457	2.42482e-05	nt	nt
cg15313936	14	102608474	WDR20;WDR20;WDR20;WDR20	Body;Body;Body;Body	-2.0431	2.43553e-05	nt	nt
cg14955151	17	73874635	TRIM47;TRIM47	1stExon;5'UTR	0.668779	2.43562e-05	-0.01	0.492441
cg24478310	6	10763337	MAK	3'UTR	-1.67864	2.43605e-05	nt	nt
cg08262496	16	22023163	C16orf52	Body	-0.805719	2.44453e-05	0	0.628786
cg22867066	7	128694666	LOC286016;TNPO3	TSS1500;Body	0.871452	2.44891e-05	-0.01	0.581301
cg24224803	6	160183104	ACAT2;ACAT2	5'UTR;1stExon	0.556805	2.44961e-05	0	0.176943
cg17724147	4	58290751			1.47688	2.45501e-05	0.05	0.00283419
cg06485671	18	30350935	KLHL14	5'UTR	0.704454	2.46026e-05	0	0.445085
ch.12.71872301F	12	73586034			1.17409	2.46304e-05	nt	nt
cg06837731	10	101945906	ERLIN1;ERLIN1	TSS200;TSS200	0.360936	2.46334e-05	0	0.225178
cg09471611	1	159753902			1.16607	2.46422e-05	0.02	0.806582
cg24634625	2	85822830	RNF181	TSS200	0.46946	2.46533e-05	0	0.63677
cg07993586	7	157204960	DNAJB6	Body	1.05364	2.47265e-05	-0.03	0.959402
cg20049927	15	45777254	SLC30A4	3'UTR	-1.64281	2.47303e-05	0.02	0.318716
cg01111842	9	140444966	PNPLA7;MRPL41;PNPLA7;PNPLA7;PNPLA7	5'UTR;TSS1500;1stExon;5'UTR;1stExon	0.650348	2.47645e-05	0	0.629919
cg01452175	10	27389522	ANKRD26	TSS200	0.408635	2.47926e-05	0	0.898025
cg00239657	5	2703942			1.77906	2.48088e-05	-0.03	0.598158
cg14732828	3	197476486	FYTTD1;KIAA0226;KIAA0226;FYTTD1;FYTTD1;FYTTD1	1stExon;1stExon;5'UTR;5'UTR;TSS200;TSS1500	0.494467	2.48155e-05	0	0.555306
cg19038246	11	123345778			1.47445	2.48254e-05	-0.01	0.712106
cg06193393	7	99869454	GATS;GATS;GATS;GATS	Body;Body;Body;Body	0.537549	2.48434e-05	nt	nt
cg09843272	7	44258799	CAMK2B;CAMK2B;CAMK2B;CAMK2B;CAMK2B;CAMK2B;CAMK2B;CAMK2B	3'UTR;3'UTR;3'UTR;3'UTR;3'UTR;3'UTR;3'UTR;3'UTR	-0.882504	2.48612e-05	-0.01	0.421978
cg05622647	1	151118721	SEMA6C	5'UTR	0.51236	2.489e-05	0	0.886334
cg09327849	12	121342321	SPPL3	TSS200	0.466811	2.49098e-05	0	0.420867
cg25257799	8	48572557	KIAA0146	Body	-1.7911	2.49536e-05	0.02	0.577311
cg00444581	8	141856401	PTK2;PTK2	Body;Body	-2.22196	2.4984e-05	nt	nt
cg20688651	12	66220754	HMGA2;RPSAP52;HMGA2	Body;TSS200;Body	-1.48099	2.49938e-05	nt	nt
cg02118562	3	124082907	KALRN;KALRN	Body;Body	1.38405	2.50241e-05	0	0.917222
cg17411681	2	152685166	ARL5A;ARL5A;ARL5A	TSS200;TSS200;TSS200	0.3478	2.50278e-05	0	0.66818
cg22609908	12	858759			1.48024	2.50499e-05	-0.04	0.0940996
cg16117334	14	91744409	CCDC88C	Body	-0.826001	2.50746e-05	-0.02	0.111802
cg07336016	16	56417448	AMFR	Body	-0.902792	2.51105e-05	0.01	0.390338
cg24455405	6	33172353	HSD17B8	TSS200	0.646936	2.51233e-05	0	0.709077
cg12520276	10	516613	DIP2C	Body	1.29498	2.51366e-05	0.01	0.327355
cg00996925	1	172171825	DNM3;DNM3	Body;Body	-2.10048	2.51935e-05	nt	nt
cg23352747	1	21835436	ALPL	TSS1500	0.776193	2.52177e-05	0	0.610963
cg14537243	17	66193605	LOC440461	TSS1500	0.597085	2.52517e-05	nt	nt
cg25356639	3	71349304	FOXP1;FOXP1	5'UTR;5'UTR	-1.51343	2.52527e-05	0	0.359697
cg24474998	16	19533603	GDE1	TSS200	0.378115	2.52902e-05	0	0.94003
cg13325417	1	9161644			-1.55076	2.52977e-05	-0.03	0.807598
cg21587861	12	32260103	BICD1;BICD1	TSS200;TSS200	0.578339	2.53019e-05	0	0.285454
cg14292823	8	144681097	EEF1D;EEF1D;TIGD5;EEF1D;EEF1D;EEF1D;EEF1D	TSS1500;TSS1500;1stExon;TSS1500;TSS1500;TSS1500;TSS1500	-0.983322	2.53046e-05	0	0.125203
cg16700758	17	32582359	CCL2;CCL2	5'UTR;1stExon	0.837771	2.5314e-05	0	0.219079
cg22024572	22	38866743	KDELR3;KDELR3	Body;Body	-0.982771	2.53274e-05	0	0.895837
cg20791839	3	53926047	SELK	TSS200	0.508843	2.53435e-05	0	0.605232
cg09246347	6	32164061	GPSM3;NOTCH4	TSS1500;Body	0.380407	2.53507e-05	0	0.0488855
cg02480970	10	49516634			-1.42989	2.54125e-05	0	0.541421
cg17071855	17	3819880	P2RX1;P2RX1	1stExon;5'UTR	0.416335	2.54255e-05	0	0.760203
cg20052411	11	66611241	RCE1;RCE1	Body;5'UTR	0.442188	2.54433e-05	0	0.480997
cg15903032	10	101297605			-1.39001	2.54448e-05	0	0.484435
cg17180386	15	51386452	TNFAIP8L3	Body	0.634104	2.54498e-05	0	0.655074
cg01420889	8	21611440	GFRA2;GFRA2;GFRA2	Body;Body;Body	-1.57043	2.54593e-05	0.02	0.289977
cg27448015	6	123110720	SMPDL3A	Body	0.419721	2.54617e-05	0	0.636761
cg00806929	16	62700011			-1.60592	2.55064e-05	-0.02	0.624703
cg19367193	7	151253902	PRKAG2;PRKAG2;PRKAG2	3'UTR;3'UTR;3'UTR	-2.15813	2.55201e-05	0.02	0.530519
cg23207985	11	67034251	ADRBK1	1stExon	0.5774	2.55328e-05	0	0.508692
cg00554341	3	177066294			-1.63136	2.55476e-05	0.01	0.279834
cg10578782	5	38426404	EGFLAM;EGFLAM;EGFLAM	Body;Body;5'UTR	-1.58805	2.55685e-05	0.06	0.00837728
cg04504956	19	55963317			0.509261	2.55738e-05	0	0.818422
cg04615850	19	5048814	KDM4B	Body	-0.824746	2.55942e-05	-0.06	0.561487
cg13800812	6	153451812	RGS17	5'UTR	0.550505	2.55984e-05	0	0.211626
cg05721199	3	169629136	SAMD7	TSS1500	-2.38634	2.56132e-05	-0.01	0.982671
cg13600002	11	11102839			-1.10398	2.5642e-05	-0.01	0.3288
cg04257163	12	89620072			1.13167	2.57014e-05	-0.06	0.092712
cg08208899	2	181931215			-2.14629	2.57035e-05	nt	nt
cg10437839	11	64701910	PPP2R5B	3'UTR	1.41372	2.57306e-05	0.02	0.760108
cg16649360	13	107535796			-1.54577	2.57568e-05	0	0.654365
cg21271945	1	2080081	PRKCZ;PRKCZ;PRKCZ	Body;Body;Body	1.02084	2.57624e-05	0	0.77853
cg15744368	17	76103164	TNRC6C;TNRC6C	3'UTR;3'UTR	-2.39352	2.57712e-05	0.03	0.206848
cg09995596	22	39760158	SYNGR1;SYNGR1;SYNGR1	Body;TSS200;Body	-0.888148	2.57855e-05	0	0.83621
cg09146903	7	94023869	COL1A2	TSS200	0.616011	2.57865e-05	-0.02	0.162525
cg21250061	9	37463344	ZBTB5	5'UTR	-0.837661	2.58442e-05	0.01	0.197968
cg10082662	11	47282094	NR1H3;NR1H3;NR1H3	Body;Body;Body	-0.744369	2.596e-05	0	0.922517
cg08702160	3	184396539			-0.998758	2.59687e-05	0.05	0.0437796
cg17176558	8	923949			-1.28961	2.59691e-05	0.02	0.514502
cg12264626	8	86350381	CA3	TSS1500	1.36982	2.60282e-05	0	0.664639
cg18281016	19	58790371	ZNF8;ZNF8	1stExon;5'UTR	0.500054	2.60801e-05	0	0.945736
cg01047414	10	13341660	PHYH;PHYH;PHYH	1stExon;5'UTR;Body	0.430731	2.61172e-05	0	0.461993
cg15001633	8	103265981	UBR5	3'UTR	-2.06019	2.612e-05	0.02	0.261398
cg04069277	16	30661984	PRR14	TSS1500	0.43144	2.6137e-05	0	0.533295
cg06938356	5	177987724	COL23A1	Body	-1.11044	2.61472e-05	-0.02	0.818546
cg10501036	14	103058097	RCOR1	TSS1500	0.544506	2.61672e-05	0	0.148245
cg07952815	14	104073479			0.625356	2.61792e-05	0	0.471711
cg15208718	X	47925446	ZNF630	Body	-2.37697	2.6375e-05	nt	nt
cg15227911	17	7792059	CHD3;CHD3;CHD3	Body;TSS200;TSS200	1.20101	2.6391e-05	-0.01	0.377031
cg01986630	16	53946263	FTO	Body	1.04443	2.6469e-05	0.01	0.67735
cg07225547	2	211035530	C2orf67	5'UTR	0.524484	2.65349e-05	0	0.562842
cg12760041	2	211036890	C2orf67	TSS1500	1.009	2.65855e-05	0	0.686164
cg24970539	11	64126392	RPS6KA4;RPS6KA4	TSS1500;TSS1500	0.512435	2.66224e-05	0	0.333619
cg00986580	14	22951241			1.919	2.66664e-05	0.02	0.405997
cg02533061	7	150041326			-2.0175	2.66674e-05	-0.03	0.447576
cg01424839	19	31213171			-0.727123	2.67775e-05	-0.01	0.0458105
cg16334250	3	137490639			0.740062	2.67788e-05	0	0.626043
cg12720643	1	179712022	FAM163A	TSS1500	0.926959	2.68069e-05	0	0.924797
cg25729716	17	62010607	CD79B;CD79B;CD79B	TSS1500;TSS1500;TSS1500	-0.716534	2.68198e-05	-0.01	0.111723
cg05550371	3	49841167	C3orf54	Body	0.403657	2.68351e-05	0	0.80001
cg10712623	3	25469577	RARB;RARB	TSS1500;TSS200	0.677099	2.68795e-05	0	0.28746
cg10410910	14	53684225			0.540397	2.68965e-05	0	0.662464
cg13525458	20	44486289	ZSWIM3;ACOT8;ZSWIM3	1stExon;TSS1500;5'UTR	0.571045	2.69859e-05	0	0.0249363
cg15907278	3	31587250	STT3B	Body	-1.78066	2.70205e-05	0.07	0.484642
cg00647769	1	227170663	CABC1	Body	-0.798372	2.70266e-05	0.02	0.282441
cg23777956	19	4153671	CREB3L3;CREB3L3	1stExon;5'UTR	1.19136	2.70482e-05	0.01	0.00766447
cg13240253	3	71245529	FOXP1	Body	-1.79771	2.70824e-05	0	0.345527
cg11100795	5	77583915	AP3B1	Body	2.39793	2.71021e-05	-0.02	0.575092
ch.6.1140072F	6	46312258			0.963106	2.71185e-05	nt	nt
cg00456888	22	31476049	SMTN;SMTN;SMTN	TSS1500;TSS1500;TSS1500	-0.663975	2.71363e-05	0.02	0.10805
cg05408873	6	116447219	COL10A1;COL10A1;NT5DC1	1stExon;5'UTR;Body	-1.82866	2.71841e-05	-0.01	0.474449
cg13413488	9	130921913	C9orf16	TSS1500	1.17041	2.72105e-05	0	0.674901
cg19592431	15	49090164	CEP152	Body	-0.810611	2.72326e-05	0.01	0.066918
cg15462203	1	1277499	DVL1	Body	-0.856842	2.72498e-05	0.02	0.0182691
cg26764318	8	110342914	NUDCD1;NUDCD1	TSS1500;Body	-0.585002	2.72797e-05	-0.01	0.0757622
cg19507267	3	108896930	C3orf66	TSS200	1.68734	2.73193e-05	0.01	0.847525
cg11656478	2	38297759	CYP1B1	3'UTR	1.59835	2.73321e-05	-0.03	0.531266
cg24576298	7	108137995	PNPLA8	Body	-2.11076	2.7348e-05	0.03	0.0938727
cg10336722	1	54665764	CYB5RL;MRPL37	TSS200;TSS200	0.658522	2.7393e-05	0	0.574942
cg12983165	X	48432362	RBM3	TSS1500	1.14486	2.74384e-05	0.01	0.179467
cg09998078	14	94448493			-0.667956	2.74416e-05	0.02	0.10768
cg04813693	6	73076471	RIMS1;RIMS1;RIMS1;RIMS1;RIMS1;RIMS1;RIMS1	1stExon;Body;5'UTR;Body;Body;Body;Body	-1.83377	2.75297e-05	0.04	0.0195463
cg01386868	19	1816383	MIR1909;REXO1	TSS200;Body	-0.824552	2.75477e-05	0	0.607754
cg13408955	13	111867352	ARHGEF7;ARHGEF7;ARHGEF7;ARHGEF7;ARHGEF7	Body;5'UTR;5'UTR;Body;Body	-0.630435	2.75539e-05	0.01	0.00362927
cg01450682	19	57946633	ZNF749	TSS200	0.360846	2.75708e-05	0	0.638548
cg16903217	1	201915950	LMOD1	TSS1500	0.813146	2.75783e-05	0	0.128894
cg14072989	17	57974225	RPS6KB1	Body	-1.25341	2.76046e-05	0.02	0.0121118
cg14343283	17	40954091	CNTD1	Body	1.04813	2.76159e-05	0	0.853867
cg13669804	3	148712659	GYG1	Body	-0.788383	2.76315e-05	0.01	0.0613001
cg03923676	3	31614334	STT3B	Body	-1.91419	2.76648e-05	-0.01	0.129409
cg09682986	7	124463149	POT1;POT1;POT1;POT1;POT1	Body;Body;3'UTR;Body;3'UTR	-1.83728	2.76841e-05	0.03	0.146078
cg17797848	1	109842096	MYBPHL	Body	1.72133	2.76907e-05	0	0.37703
cg24758957	5	145746294			-2.18762	2.77452e-05	nt	nt
cg27193366	2	43037868			0.47416	2.77947e-05	0	0.855261
cg01466011	3	156837590			1.98032	2.78172e-05	0.05	0.49387
cg14991004	11	3168788	OSBPL5;OSBPL5;OSBPL5	5'UTR;5'UTR;5'UTR	-0.646668	2.78239e-05	-0.01	0.339732
cg07954423	9	130741881	FAM102A	Body	-1.20062	2.78351e-05	0	0.222391
cg23446939	11	7617290	PPFIBP2	Body	-1.24814	2.78747e-05	0.03	0.0518952
cg04655365	15	44085506	SERF2	Body	0.42663	2.78933e-05	0	0.721861
cg01096640	20	57039177	APCDD1L	Body	-0.634243	2.79187e-05	0.01	0.683643
cg01111558	17	423281	VPS53	Body	-0.630196	2.80621e-05	0.02	0.266445
cg04899282	14	103523516	CDC42BPB;CDC42BPB	1stExon;5'UTR	0.816339	2.80742e-05	0	0.730419
cg23279192	11	79042806	ODZ4	5'UTR	0.850596	2.80826e-05	0	0.966623
cg12632313	2	151329752	RND3	Body	-1.96747	2.80939e-05	nt	nt
cg20585916	4	186081460	KIAA1430	3'UTR	-1.66526	2.81053e-05	0	0.769489
cg16483490	2	111879711	BCL2L11;BCL2L11;BCL2L11	5'UTR;5'UTR;5'UTR	0.599658	2.81057e-05	0	0.949523
cg06326839	10	91404463	PANK1;PANK1;PANK1	TSS1500;1stExon;TSS1500	0.459386	2.81203e-05	0	0.653929
cg18943286	17	44875702	WNT3	Body	-0.674557	2.81503e-05	-0.01	0.649904
cg19408467	6	43232908	TTBK1	Body	-0.751003	2.81565e-05	-0.01	0.784831
cg24997202	1	228353591	C1orf69	1stExon	0.544131	2.81565e-05	0	0.0509685
cg00784718	1	221916686	DUSP10;DUSP10	TSS1500;TSS1500	0.582421	2.81662e-05	0	0.216513
cg13691961	12	89743281	DUSP6;DUSP6	Body;Body	-2.29453	2.81756e-05	0	0.611016
cg22040158	1	112527540	KCND3;KCND3	5'UTR;5'UTR	1.01552	2.82114e-05	0	0.815761
cg12390057	20	33585849	MYH7B	Body	-0.943024	2.82834e-05	-0.01	0.235215
cg23415489	3	47324472	KIF9;KIF9;KIF9;KLHL18	TSS200;TSS200;TSS200;1stExon	0.616574	2.83056e-05	0	0.49034
cg24392274	9	130921842	C9orf16	TSS1500	1.34221	2.8358e-05	0	0.416443
cg01583099	8	56792263	LYN;LYN	TSS200;TSS200	0.563011	2.83655e-05	0	0.540157
cg19363242	1	21551809	ECE1;ECE1;ECE1;ECE1	Body;Body;Body;Body	-0.72702	2.83958e-05	0.02	0.814101
cg14870461	3	69062103	C3orf64	5'UTR	1.4242	2.84374e-05	0	0.876663
cg06479254	2	176983285	HOXD10	Body	-2.48037	2.84566e-05	0.04	0.180106
cg17969560	11	65324768	LTBP3;LTBP3;LTBP3	Body;5'UTR;Body	-0.962518	2.84776e-05	0	0.709542
cg13829041	7	106585799			-2.06378	2.84852e-05	nt	nt
cg02720566	19	18230196	MAST3	Body	0.509283	2.85283e-05	0	0.275332
cg17830810	5	7364007			-1.6187	2.85464e-05	0.01	0.98272
cg07335248	11	18096120			-0.789533	2.85626e-05	-0.02	0.191608
cg07702509	20	37076639	SNORA39;SNORA60;SNHG11	TSS200;TSS1500;Body	-0.692832	2.85703e-05	0.01	0.757343
cg19504661	2	239542427			-0.630673	2.86042e-05	nt	nt
cg16329901	2	220094343	ATG9A;ANKZF1;ANKZF1;ATG9A;ATG9A;ATG9A	1stExon;TSS1500;TSS200;5'UTR;1stExon;5'UTR	0.457754	2.86361e-05	0	0.297145
cg08742313	10	104404887	TRIM8	1stExon	0.578619	2.86388e-05	0	0.133511
cg03532554	20	37376938	ACTR5	TSS200	0.380694	2.86429e-05	0	0.913911
cg01848660	2	68269960	C1D;C1D	3'UTR;3'UTR	-2.28982	2.86496e-05	nt	nt
cg17591195	2	205130274			-2.00327	2.86959e-05	nt	nt
cg15147060	3	88108213	CGGBP1;CGGBP1	TSS200;TSS200	0.47831	2.8756e-05	0	0.174024
cg05274953	21	44589163	CRYAA;CRYAA	5'UTR;1stExon	-0.748307	2.88139e-05	-0.01	0.214757
cg18291664	7	667629	PRKAR1B;PRKAR1B;PRKAR1B;PRKAR1B;PRKAR1B;PRKAR1B	Body;Body;Body;Body;Body;Body	-1.01721	2.8821e-05	-0.04	0.282477
cg20940607	15	67546975	AAGAB;IQCH;AAGAB;IQCH	1stExon;TSS200;5'UTR;TSS200	0.430886	2.88328e-05	0	0.962626
cg13802789	9	130027116	GARNL3;GARNL3	1stExon;5'UTR	-1.49033	2.88872e-05	-0.03	0.305858
cg13150925	12	124529439			2.02313	2.89097e-05	-0.07	0.267452
cg25492213	13	41500614			-2.00126	2.90208e-05	nt	nt
cg22020752	12	22697546	KIAA0528	TSS200	0.466781	2.90365e-05	0	0.72107
cg27551440	17	78617745	RPTOR;RPTOR	Body;Body	-0.674837	2.9051e-05	0	0.385657
cg17770096	12	121078022	CABP1	TSS1500	1.16741	2.90921e-05	0	0.43079
cg20569955	15	41245418	CHAC1;CHAC1	TSS1500;TSS1500	0.346224	2.91058e-05	0	0.419086
cg16758800	7	96631902	DLX6AS	Body	1.0504	2.91112e-05	0	0.506812
cg08186341	16	70563092	SF3B3;SNORD111B	Body;TSS1500	-1.70291	2.9117e-05	0.01	0.243934
cg01900836	7	38743230			-1.54295	2.91375e-05	-0.01	0.957041
cg03990847	1	171711503	VAMP4	TSS1500	0.535929	2.91572e-05	0	0.608357
cg12347444	20	360547	TRIB3	TSS1500	-0.659613	2.92036e-05	0	0.802464
cg11916726	6	90528857	MDN1	Body	0.344965	2.92112e-05	0	0.297681
cg21253130	13	32609104	FRY	Body	1.15342	2.92129e-05	-0.01	0.638742
cg22650458	7	30188720	C7orf41	Body	1.5005	2.92542e-05	0.01	0.0333332
cg13920529	9	33402426	SUGT1P1;AQP7;AQP7	Body;1stExon;5'UTR	-0.813747	2.92656e-05	nt	nt
cg07708516	12	8815359	MFAP5;MFAP5	1stExon;5'UTR	-0.667995	2.93151e-05	0	0.512531
cg22685123	19	35168238	ZNF302;ZNF302	TSS1500;TSS1500	0.388255	2.93176e-05	0	0.36432
cg02129266	16	618202	NHLRC4	Body	-0.959076	2.93195e-05	-0.01	0.409655
cg11544882	17	79388244	BAHCC1	Body	-0.974687	2.93605e-05	-0.03	0.648993
cg09250423	16	4717752	MGRN1;MGRN1;MGRN1;MGRN1	Body;Body;Body;Body	-2.45645	2.93662e-05	nt	nt
cg06685437	17	17669973	RAI1	5'UTR	-0.989978	2.93733e-05	0	0.990923
cg19141913	11	61684526	RAB3IL1	Body	0.645334	2.93823e-05	0	0.254306
cg24466927	4	3315925	RGS12;RGS12;RGS12;RGS12	5'UTR;1stExon;1stExon;5'UTR	-2.54018	2.94236e-05	-0.01	0.860988
cg01585096	19	35981517	KRTDAP	TSS200	1.28109	2.94461e-05	-0.01	0.621607
cg27065742	4	84180701			-1.71349	2.95286e-05	nt	nt
cg21534774	17	45863706			-2.02242	2.96283e-05	0.03	0.380522
cg03321813	4	84257153	HPSE;HPSE;HPSE	TSS1500;TSS1500;TSS1500	0.903048	2.96399e-05	-0.01	0.875652
cg14110969	12	27236884	C12orf71	TSS1500	-1.14232	2.96521e-05	0.02	0.27929
cg09149974	10	94754429	EXOC6;EXOC6	Body;Body	-1.70029	2.96756e-05	nt	nt
cg02507604	12	133417259	CHFR;CHFR;CHFR;CHFR;CHFR	3'UTR;3'UTR;3'UTR;3'UTR;3'UTR	-1.49916	2.97243e-05	0.01	0.564951
cg27399957	10	100207468	HPS1;HPS1	TSS1500;TSS1500	-1.70924	2.97249e-05	nt	nt
cg24451117	6	137094444	MAP3K5	Body	0.946973	2.97866e-05	-0.02	0.255617
cg27558564	3	194325087	TMEM44;TMEM44;TMEM44;TMEM44	Body;Body;Body;Body	-0.389813	2.98021e-05	0	0.629648
cg05648472	11	45232364	PRDM11	Body	1.26636	2.98183e-05	0.01	0.0544226
cg14372466	18	3448468	TGIF1;TGIF1	5'UTR;Body	0.614992	2.98987e-05	0	0.584238
cg05146536	4	77140678			0.962933	2.99006e-05	0.01	0.730191
cg22116041	4	153564653	TMEM154	Body	1.05952	2.99289e-05	0	0.404917
cg23299469	12	44156386	IRAK4;IRAK4;IRAK4;IRAK4;IRAK4	5'UTR;5'UTR;5'UTR;5'UTR;5'UTR	-1.53468	2.99892e-05	0	0.940266
cg01477933	12	122922107			1.19583	3.00207e-05	0.03	0.241232
cg18222192	11	79104769	ODZ4	5'UTR	2.46944	3.00519e-05	0.01	0.36567
cg22493372	7	73631888	LAT2;LAT2;LAT2	Body;Body;Body	0.53639	3.01155e-05	-0.01	0.39026
cg11869499	15	89872984	POLG;POLG	Body;Body	1.90535	3.01461e-05	0	0.363184
cg11439186	3	186648857	ST6GAL1;ST6GAL1	5'UTR;5'UTR	0.42422	3.01514e-05	0	0.223187
cg17000044	17	39891032	HAP1;HAP1;HAP1	TSS200;TSS200;TSS200	0.683636	3.0165e-05	0	0.624186
cg01763913	12	57623930	SHMT2;SHMT2;SHMT2;SHMT2;SHMT2;SHMT2;SHMT2;SHMT2;SHMT2	5'UTR;TSS1500;Body;1stExon;TSS200;Body;TSS200;Body;Body	0.411831	3.01818e-05	0	0.500368
cg00127214	14	36295713	BRMS1L;BRMS1L	5'UTR;1stExon	0.570394	3.01841e-05	0	0.03992
cg18608055	19	1130866	SBNO2;SBNO2	Body;Body	-1.44623	3.01974e-05	0	0.544379
cg08179564	8	105365603	TM7SF4	Body	-1.93628	3.02309e-05	0.03	0.169842
cg16707954	14	57365847	OTX2OS1	Body	1.79505	3.03053e-05	-0.01	0.526995
cg01710147	1	207233419	PFKFB2;PFKFB2	Body;Body	1.0472	3.03351e-05	0	0.460963
cg24724503	1	40627611	RLF	Body	0.411317	3.04478e-05	0	0.851419
cg17731470	6	31692152	C6orf25;C6orf25;C6orf25;C6orf25;C6orf25;C6orf25	Body;Body;Body;Body;Body;Body	-0.812505	3.04895e-05	-0.01	0.492255
cg02976543	2	239197607	PER2	TSS1500	0.533575	3.05396e-05	0	0.939009
cg20836669	16	14165521	MKL2	5'UTR	0.620659	3.0553e-05	0	0.0642874
cg08132116	3	49463700	NICN1	Body	-0.737333	3.05591e-05	0.01	0.914262
cg26342114	5	172244462			-1.83675	3.05865e-05	-0.02	0.589216
cg08643855	10	1416142	ADARB2	Body	-1.00547	3.06261e-05	nt	nt
cg25487903	19	10828950	DNM2;DNM2;DNM2;MIR638;DNM2	1stExon;1stExon;1stExon;TSS200;1stExon	0.572613	3.06459e-05	0	0.550394
cg09762021	1	153762224			1.2802	3.06505e-05	0	0.581028
cg15545247	12	123201372	GPR109B;GPR109B	1stExon;5'UTR	1.29117	3.06635e-05	nt	nt
cg22129276	2	169926103	DHRS9;DHRS9	5'UTR;5'UTR	1.04971	3.06661e-05	0	0.176391
cg02410241	15	68914532	CORO2B	Body	-0.667115	3.06829e-05	0	0.430615
cg19370980	7	94537747	PPP1R9A;PPP1R9A;PPP1R9A;PPP1R9A;PPP1R9A	TSS1500;5'UTR;TSS1500;TSS1500;5'UTR	0.517887	3.06905e-05	0	0.509588
cg18385824	17	77750385			-2.52552	3.07375e-05	nt	nt
cg02382517	4	124316019			-2.04426	3.07407e-05	0.01	0.355482
cg02796545	13	33590466	KL	TSS200	0.953881	3.07476e-05	0	0.500887
cg19363435	13	44652633			-1.00505	3.07751e-05	0	0.349581
cg08473752	17	26517057	NLK	Body	1.38713	3.07945e-05	0	0.89823
cg00032036	19	7600417	PNPLA6;PNPLA6;PNPLA6;PNPLA6;PNPLA6	5'UTR;5'UTR;TSS200;5'UTR;5'UTR	0.560692	3.07974e-05	0	0.111504
cg19913559	1	39744518	MACF1	Body	-2.06496	3.0828e-05	0	0.724978
cg04281416	6	30178180	TRIM26	5'UTR	-2.37877	3.08415e-05	nt	nt
cg09326204	3	121953249	CASR	5'UTR	1.53742	3.08523e-05	-0.01	0.929904
cg26032419	1	81578539			1.24593	3.09417e-05	0	0.871314
cg09061632	14	101923621			0.664019	3.09608e-05	0	0.8476
cg01277451	13	78314553	SLAIN1;SLAIN1	Body;TSS1500	2.32405	3.10065e-05	0.04	0.122797
cg24902113	13	33160718	PDS5B;PDS5B	1stExon;5'UTR	0.464554	3.10132e-05	0	0.373771
cg11111139	7	157620685	PTPRN2;PTPRN2;PTPRN2	Body;Body;Body	1.73746	3.10162e-05	0	0.955132
cg22542751	22	31002892	TCN2	TSS1500	0.592399	3.10892e-05	0	0.137306
cg11583981	17	14209343	HS3ST3B1	Body	-0.681001	3.11559e-05	0	0.461612
cg01448132	16	28996533	LAT;LAT;LAT;LAT;LAT;LAT;LAT	5'UTR;Body;5'UTR;5'UTR;1stExon;1stExon;1stExon	0.538272	3.1187e-05	0	0.851397
cg05487507	17	46671861	LOC404266;LOC404266;LOC404266;HOXB5;LOC404266;LOC404266	Body;Body;Body;TSS1500;TSS1500;Body	-1.731	3.1189e-05	0.02	0.91561
cg18059652	5	54527533	CCNO	Body	0.541747	3.11896e-05	0	0.413514
cg14972792	17	57286170	C17orf71	TSS1500	-2.06185	3.12018e-05	nt	nt
cg24569045	5	39073701	RICTOR	Body	0.402386	3.12346e-05	0	0.20325
cg00048746	17	42976844	CCDC103;EFTUD2;EFTUD2;EFTUD2;EFTUD2	TSS1500;1stExon;5'UTR;1stExon;5'UTR	0.502093	3.12409e-05	0	0.0581609
cg26883190	1	53914086			-1.05589	3.12779e-05	-0.03	0.113881
cg20787693	1	26147374	FAM54B;FAM54B;FAM54B;FAM54B;LOC646471;FAM54B	1stExon;5'UTR;5'UTR;5'UTR;Body;5'UTR	0.573121	3.13094e-05	0	0.782696
cg16504696	6	128031010	THEMIS;THEMIS;THEMIS	3'UTR;3'UTR;3'UTR	-1.12911	3.13597e-05	0.02	0.2137
cg11152298	5	142783383	NR3C1;NR3C1;NR3C1;NR3C1;NR3C1;NR3C1;NR3C1	TSS200;5'UTR;5'UTR;TSS200;5'UTR;TSS200;5'UTR	0.40731	3.13617e-05	0	0.878155
cg09819083	1	110673179			0.649809	3.14103e-05	0	0.713507
cg04519622	13	82651186			1.55746	3.14166e-05	0.02	0.478622
cg01440350	1	35219504	GJB5	TSS1500	-0.594015	3.14943e-05	0.01	0.851405
cg18609343	7	99717180	TAF6;TAF6;TAF6;TAF6;CNPY4	TSS1500;TSS1500;TSS1500;TSS1500;TSS200	0.29437	3.15075e-05	0	0.449969
cg01459033	16	77228497	MON1B	Body	-0.909592	3.15334e-05	0.09	0.0231949
cg23172853	1	231842206	TSNAX-DISC1;DISC1;DISC1;DISC1;TSNAX-DISC1;DISC1;DISC1;DISC1;DISC1;TSNAX-DISC1;DISC1;DISC1;TSNAX-DISC1;TSNAX-DISC1;DISC1;DISC1;DISC1;DISC1;DISC1;TSNAX-DISC1;DISC1;DISC1;DISC1;DISC1;DISC1;TSNAX-DISC1;DISC1;DISC1;DISC1	Body;Body;Body;Body;Body;Body;Body;Body;Body;Body;Body;Body;Body;Body;Body;Body;Body;Body;Body;Body;Body;Body;Body;Body;Body;Body;Body;Body;Body	1.47686	3.15658e-05	-0.02	0.451093
cg12700039	17	77925938	TBC1D16	Body	-0.718684	3.15725e-05	0.01	0.126094
cg08081036	15	60690219	ANXA2;ANXA2;ANXA2;ANXA2	TSS200;TSS200;TSS200;TSS200	0.754531	3.15808e-05	0	0.0578614
cg03263025	19	50269978	AP2A1;AP2A1	TSS1500;TSS1500	0.479052	3.15819e-05	0	0.0460087
cg22659014	13	30169727	SLC7A1;SLC7A1	5'UTR;1stExon	0.546175	3.16035e-05	0	0.627626
cg05756257	20	46415544	SULF2;SULF2;SULF2	TSS200;TSS1500;TSS200	0.681024	3.16147e-05	0	0.0868569
cg05874176	2	172019979	TLK1	5'UTR	0.89193	3.16373e-05	0	0.553581
cg13024275	3	101579557	NFKBIZ;NFKBIZ	3'UTR;3'UTR	-2.94105	3.16452e-05	nt	nt
cg05919044	5	2279429			-0.747526	3.16795e-05	0	0.579739
cg04295034	20	40631638			-1.89648	3.17154e-05	-0.02	0.788527
cg12270129	12	121734046	CAMKK2;CAMKK2;CAMKK2;CAMKK2;CAMKK2;CAMKK2;CAMKK2	5'UTR;5'UTR;5'UTR;5'UTR;5'UTR;5'UTR;5'UTR	0.559733	3.17352e-05	0	0.102433
cg14607894	7	81964885	CACNA2D1	Body	-1.66681	3.17506e-05	0.01	0.727351
cg22703113	4	7185164			1.00682	3.17507e-05	0	0.9478
cg19598293	7	117854765			0.985995	3.17679e-05	0	0.406542
cg06044463	2	238601261	LRRFIP1;LRRFIP1;LRRFIP1;LRRFIP1;LRRFIP1	Body;Body;Body;Body;Body	0.452928	3.17704e-05	0	0.520499
cg19153228	2	173902435	RAPGEF4;RAPGEF4	Body;Body	-1.39153	3.17876e-05	-0.01	0.652027
cg11086378	2	201634398	AOX2P	TSS1500	-1.65763	3.17895e-05	0.01	0.684182
cg24606240	1	205720650	NUCKS1	TSS1500	-2.01201	3.18054e-05	0.07	0.0253701
cg09288320	2	210994670	C2orf67	Body	-2.0139	3.19698e-05	0	0.782884
cg14938587	7	155790392			1.3666	3.19788e-05	0	0.332391
cg18135087	1	151517130	TUFT1;MIR554;TUFT1	Body;TSS1500;Body	-2.06591	3.20255e-05	nt	nt
cg06887542	12	48357506	TMEM106C;TMEM106C;TMEM106C;TMEM106C	5'UTR;5'UTR;5'UTR;5'UTR	0.466853	3.20351e-05	0	0.880239
cg06149212	13	93932639	GPC6	Body	-2.0909	3.20372e-05	nt	nt
cg00554070	3	43760546	ABHD5	3'UTR	-0.786919	3.20404e-05	0.01	0.763886
cg10044470	14	104866284			1.56149	3.21035e-05	0.02	0.0168019
cg19507727	1	233086292	C1orf57	TSS200	0.33729	3.21394e-05	0	0.995174
cg17475456	12	10022435	CLEC2B;CLEC2B	1stExon;5'UTR	0.305288	3.2165e-05	0	0.225621
cg14209627	17	19266314	B9D1	TSS1500	0.51301	3.22252e-05	0	0.727677
cg21668166	6	151125885	PLEKHG1	Body	-0.830798	3.22401e-05	0	0.785951
cg14719804	11	63581433	C11orf84	Body	0.452052	3.22673e-05	0	0.407318
cg01224524	11	17757129	KCNC1;KCNC1	TSS1500;TSS1500	0.703412	3.22866e-05	0	0.566535
cg23464435	21	34864267	DNAJC28;DNAJC28	TSS1500;TSS1500	0.454843	3.23018e-05	0	0.624117
cg03035167	2	201336269	SPATS2L;SPATS2L;SPATS2L;SPATS2L	Body;Body;Body;Body	1.0847	3.23286e-05	0	0.774582
cg06226386	8	22500449	FLJ14107;BIN3	TSS1500;Body	1.59012	3.23661e-05	-0.01	0.751404
cg06040872	17	34394215	CCL18	Body	1.06154	3.24001e-05	0.02	0.201823
cg03962463	1	110906299	SLC16A4	3'UTR	-1.76158	3.24061e-05	0.04	0.0280274
cg25481252	8	92407956	SLC26A7	3'UTR	-1.52758	3.24691e-05	-0.01	0.951707
[truncated: 521 more rows]

## Sheet: Table S2
ProbeID	Smoking EWAS		Schizophrenia EWAS without smoking covariate		Schizophrenia EWAS with smoking covariate
	Beta	P.value	Beta	P.value	Beta	P.value
cg05575921	-0.22	6.07e-23	-0.137227	5.33179e-44	-0.0386348	1.62263e-14
cg01940273	-0.04	3.74e-11	-0.0646871	6.82505e-29	-0.0131062	0.00124287
cg26703534	-0.09	3.43e-09	-0.0445519	5.3656e-27	-0.0169895	4.13499e-06
cg03636183	-0.14	2.51e-15	-0.0648956	8.2729e-26	-0.00883634	0.0379494
cg05951221	-0.04	1.34e-14	-0.058693	8.46995e-21	-0.00184792	0.67662
cg25952192	0	1.12e-09	0.0106833	0.00024389	0.010076	0.00204243
cg03274391	0.36	8.84e-08	0.027071	0.00185012	-0.0271236	0.0013128
cg01772743	0	1.25e-08	0.00760177	0.00474082	0.00787489	0.00920589
cg13862853	0	3.42e-11	0.00868336	0.0135154	0.00982273	0.0128985
cg20566897	0	2.26e-10	0.000612298	0.858522	0.00439658	0.253172

## Sheet: Table S3
Probe ID	Chr.	Base position	Gene annotation		Overlap transcription factor binding site	DHS annotation	Phase 1		Phase 2		Twins
							DNA methylation change (%)	P value	DNA methylation change (%)	P value	DNA methylation change (%)	P value
cg10311104	7	23053899	FAM126A	TSS200	Pol2|IRF3|NF-YB|SREBP1|NF-YA|SP1|c-Fos|SP2_(SC-643)|Mxi1_(bHLH)|BRCA1_(C-1863)|Nrf1|IRF1|Egr-1|GATA-2|CTCF|GATA-1|CTCF_(SC-5916)|Rad21|SMC3_(ab9263)|GATA3_(SC-268)|CTCF_(C-20)	TRUE	0.804311	9.75455e-10	-0.00756015	0.89769	-0.517543	0.0696651
cg08752433	12	111016566	PPTC7	Body	p300|CEBPB	TRUE	2.77708	1.04612e-09	1.64642	3.34757e-08	1.55747	0.0151956
cg26314722	1	234867300			c-Fos|JunD|NFKB|c-Jun|STAT3|POU2F2|Oct-2|FOSL2|BCL11A|BATF|SRF|IRF4_(M-17)	TRUE	1.85354	1.73211e-09	1.1015	1.49517e-08	0.949784	0.0378112
cg24054898	3	148721868	GYG1	Body	NFKB|POU2F2|Oct-2|IRF4_(M-17)|ZEB1_(SC-25388)|BATF	TRUE	1.64096	5.91459e-09	1.49896	7.29527e-13	0.461217	0.255042
cg23684410	11	116897558	SIK3	Body	c-Jun|c-Fos|JunD|FOSL2	TRUE	2.4034	6.12917e-09	1.94124	2.53091e-13	1.99287	0.000111363
cg00945209	17	76801579	USP36	Body		TRUE	1.9093	9.65947e-09	1.34981	2.09083e-08	0.585955	0.23588
cg18518074	11	64642316	EHD1	Body		FALSE	2.2855	1.02906e-08	1.71742	6.55531e-12	0.78585	0.0335081
cg09706133	15	68659758	ITGA11	Body	c-Myc	FALSE	1.23488	1.31068e-08	1.0218	1.37334e-13	0.964591	0.0113823
cg21522988	12	29376872	FAR2	5'UTR		FALSE	2.06137	1.80189e-08	0.48317	0.0674411	1.16355	0.0209484
cg02656560	17	19967600			TBP|BAF155|Pol2|BAF170|CTCF|GR|p300_(N-15)|USF-1|CEBPB|BATF|c-Jun|EBF1_(C-8)|JunD	TRUE	1.68511	3.14065e-08	1.34101	4.89691e-14	1.1024	0.00560889
cg11418177	4	142636072	IL15;IL15	5'UTR;5'UTR		FALSE	2.02957	3.50264e-08	1.24368	2.34473e-07	1.13402	0.0905367
cg06736148	15	52416833	GNB5;GNB5	Body;Body	c-Fos|c-Jun|FOSL2|STAT3|GATA-2	TRUE	2.1429	3.67771e-08	1.27742	3.05523e-08	1.37861	0.0184028
cg08655071	1	209928895	TRAF3IP3	TSS1500		FALSE	1.74338	4.74234e-08	1.01673	2.21154e-07	1.10627	0.0102377
cg00829438	9	136213035	MED22;MED22	Body;Body		FALSE	-1.01819	5.25877e-08	-0.4518	0.0172571	-0.385404	0.220204
cg27541604	1	159046451	AIM2;AIM2	5'UTR;1stExon	YY1_(C-20)|Pol2|Pol2-4H8|TBP|TAF1	FALSE	1.64813	5.57228e-08	1.75479	1.17129e-14	1.06346	0.00912005
cg03149593	3	136988095				FALSE	-1.24415	5.98337e-08	-0.606095	0.000570076	-1.16152	0.0771769
cg14178364	9	37529128	FBXO10	Body	Pol2	TRUE	1.43656	6.43425e-08	1.13601	2.65157e-08	0.131463	0.718977
cg14038731	6	110732536	DDO;DDO	Body;Body		FALSE	1.42178	6.69639e-08	1.12078	2.28361e-07	0.0884234	0.830156
cg20737259	4	95038723				FALSE	-3.08768	7.79145e-08	-0.489398	0.229535	-1.88962	0.0979482
cg09470958	6	31055471			CTCF|c-Fos|IRF1|RFX5_(N-494)|Rad21|SMC3_(ab9263)|CTCF_(SC-5916)|BATF|Znf143_(16618-1-AP)|CTCF_(C-20)	TRUE	1.20146	8.35299e-08	0.0709556	0.630528	0.298388	0.485259
cg13803727	9	89445247				FALSE	1.42877	8.64671e-08	1.1372	2.50979e-09	0.953056	0.0788111
cg03402926	11	27340767			POU2F2|Oct-2|NFKB|MEF2A|STAT3|TCF4|BATF|SRF	TRUE	1.72302	8.77325e-08	1.0289	2.06307e-05	0.410726	0.36784
cg07326387	4	44543613				FALSE	-2.09838	9.16103e-08	-1.30594	5.22368e-07	-2.21098	0.00593938
cg00092992	1	33596100			YY1_(C-20)|eGFP-JunD|YY1|eGFP-FOS|TCF12|BATF|Pbx3	TRUE	1.79561	9.69174e-08	1.3868	2.06287e-11	0.698192	0.142566
cg03665078	5	118689961	TNFAIP8	Body	Pol2|NFKB|Pol2-4H8|TAF1|EBF1_(C-8)	TRUE	1.57548	9.97533e-08	1.15721	7.19661e-10	0.635166	0.144808
cg17327171	2	161156221	RBMS1;RBMS1	Body;Body	c-Fos|c-Jun|GATA-2	TRUE	1.53433	1.03191e-07	1.03863	5.58982e-09	0.897824	0.0571174
cg17598574	1	112171207	RAP1A;RAP1A	5'UTR;5'UTR		FALSE	1.49688	1.07525e-07	0.864483	1.62606e-06	0.13249	0.734677
cg25700513	6	17907035	KIF13A;KIF13A;KIF13A;KIF13A	Body;Body;Body;Body		FALSE	1.62539	1.11653e-07	0.888071	8.94047e-05	0.377811	0.423173
cg16704703	10	3509710			ZNF263|HA-E2F1|CTCF|BAF155|Ini1|GATA3_(SC-268)|CTCF_(SC-5916)|SMC3_(ab9263)|GATA-2|TCF4|c-Myc|Rad21|GR|p300|Pol2(b)|Pol2	TRUE	2.26604	1.13665e-07	1.35637	1.46662e-05	0.3758	0.521281
cg21890646	14	91816120	CCDC88C	Body	NFKB|MEF2A	FALSE	1.96526	1.22582e-07	0.807518	0.000363082	1.62786	0.00214875
cg09682727	5	139953966				TRUE	1.63334	1.22898e-07	0.771516	8.95202e-06	0.609203	0.142609
cg03411579	12	76552736			KAP1|c-Fos|p300|eGFP-JunD|NFKB|CTCF|JunD|eGFP-FOS|MEF2C_(SC-13268)|Pol2-4H8|SMC3_(ab9263)|Rad21|NOG_(SC-33759)|ELF1_(SC-631)|CTCF_(SC-5916)|POU2F2|Oct-2|YY1_(C-20)|Znf143_(16618-1-AP)|ZBTB33|MEF2A|PAX5-N19|PAX5-C20|WHIP|SP1|IRF4_(M-17)|BCL11A|CTCF_(C-20)|EBF1_(C-8)|BATF|TCF12	TRUE	2.35582	1.265e-07	1.80871	2.07347e-10	1.66612	0.000614389
cg15063951	11	13692615	FAR1	5'UTR		FALSE	-1.22837	1.36638e-07	-0.308708	0.0815426	0.559597	0.190722
cg05304729	1	158800024	MNDA	TSS1500	PU.1	TRUE	2.40217	1.58223e-07	1.54256	2.14603e-06	0.829038	0.215988
cg24003273	1	46112691	RPS15AP10;GPBP1L1	TSS1500;Body		FALSE	-2.48627	1.62089e-07	-0.408809	0.187077	-1.49835	0.0651394
cg02183564	7	76874892	CCDC146	Body	Pol2|TCF4|HNF4G_(SC-6558)|HNF4A|SP1|p300|HDAC2_(SC-6296)|Max|FOSL2|Sin3Ak-20|c-Myc|RXRA|USF-1|BHLHE40|HNF4A_(H-171)	TRUE	1.72876	1.62404e-07	0.463849	0.051776	0.157412	0.766619
cg05126095	12	50351980	AQP2	3'UTR		FALSE	1.84419	1.64423e-07	0.541687	0.0114455	1.19857	0.0478237
cg04232615	16	56998704	CETP	Body	CTCF|IRF1|IRF4_(M-17)|YY1|YY1_(C-20)|MEF2A|ATF3|SMC3_(ab9263)|EBF1_(C-8)|Ini1|CTCF_(SC-5916)|CTCF_(C-20)|PAX5-C20|Rad21|NFKB|CHD2_(N-1250)|ELF1_(SC-631)|CTCFL_(SC-98982)|TAF7_(SQ-8)|SRF|RXRA|ERRA|STAT1	TRUE	0.867585	1.90566e-07	0.177283	0.047759	-0.0636977	0.751675
cg24803637	21	15444237				FALSE	-0.947981	1.9881e-07	-0.49172	0.000131682	-0.561436	0.167667
cg02488934	1	156422580				FALSE	2.06986	2.00278e-07	1.75757	3.75302e-17	2.06263	0.000107241
cg10833838	17	61042718				TRUE	1.68042	2.1088e-07	1.11809	1.61631e-07	0.285682	0.494334
cg24918798	2	103432687	TMEM182	3'UTR		FALSE	-2.68915	2.11796e-07	-0.836885	0.0118247	-1.93768	0.0610486
cg07739398	12	24365132	SOX5;MIR920	5'UTR;TSS1500		FALSE	-2.39028	2.16709e-07	-0.618087	0.0398852	-0.909111	0.324381
cg05726118	3	41265374	CTNNB1;CTNNB1;CTNNB1	5'UTR;5'UTR;5'UTR	PU.1	FALSE	1.93859	2.22487e-07	1.35139	1.07786e-08	1.5617	0.0193016
cg18675847	4	87865779	AFF1	5'UTR		TRUE	-1.42823	2.33259e-07	-0.522088	0.000604356	-0.737674	0.264332
cg05995496	6	30126535	TRIM10;TRIM10	Body;Body		TRUE	1.72884	2.57719e-07	1.07528	8.26069e-08	1.30965	0.0310837
cg03328526	1	155829014	SYT11	TSS1500	Pol2|POU2F2|Oct-2|AP-2alpha|AP-2gamma|HEY1|TAF1	FALSE	0.813011	2.59693e-07	-0.0274959	0.746033	-0.154178	0.522478
cg23480341	20	43883705	SLPI	TSS1500	BAF170|Brg1|BAF155|STAT1|CEBPB|c-Jun|Max|GR|c-Myc|STAT3|JunD|p300_(N-15)|TBP|Pol2|BRCA1_(C-1863)|SMC3_(ab9263)|RFX5_(N-494)	TRUE	1.33709	2.64713e-07	0.766743	8.24353e-07	0.0671142	0.853575
cg10461878	3	158904717	IQCJ;IQCJ	Body;Body		FALSE	1.79807	2.66497e-07	1.14173	2.49364e-06	0.706442	0.213117
cg06180389	1	111436823	CD53;CD53	Body;Body	CTCF	TRUE	2.10289	2.73098e-07	1.26349	3.91268e-08	1.41055	0.00590072
cg03117379	20	17943971	SNORD17;SNX5;SNX5	TSS1500;Body;Body		FALSE	1.67463	2.97068e-07	1.2085	3.16605e-08	0.355527	0.502807
cg17452625	1	145663297	RNF115	Body		FALSE	-1.63279	3.35524e-07	-0.548032	0.00970995	-0.511063	0.3967
cg09130043	8	11561283	GATA4	TSS1500		TRUE	1.43078	3.39306e-07	0.194734	0.13966	0.352882	0.295575
cg21598389	15	59584281	MYO1E	Body		FALSE	-3.01191	3.51104e-07	-0.794251	0.0318663	-1.69547	0.031841
cg03655692	8	118636496				FALSE	1.88891	3.61869e-07	0.943272	0.000463276	0.290556	0.519313
cg02739853	6	159398502	RSPH3	3'UTR		FALSE	-1.9406	3.62129e-07	-0.546445	0.0394673	-1.38354	0.0717635
cg21508639	17	54667590				FALSE	1.89163	3.62781e-07	1.51916	1.95641e-12	1.23908	0.0229068
cg11821200	5	40685989	PTGER4	Body		FALSE	2.03673	3.85938e-07	0.491169	0.065364	0.920965	0.0970629
cg10787197	6	11779941	C6orf105;C6orf105	TSS1500;TSS1500		TRUE	1.95043	4.2984e-07	1.26489	1.87376e-07	1.51733	0.00896389
cg12178432	1	26049105	MAN1C1	Body		FALSE	-2.62701	4.41439e-07	-0.0660564	0.863322	-2.08459	0.0692278
cg25811526	2	74570564	SLC4A5	TSS200		FALSE	1.5113	4.50377e-07	1.35976	6.53088e-10	0.849299	0.100108
cg11074362	9	19297575	DENND4C	Body		FALSE	-2.58668	4.50823e-07	-1.2579	0.000662265	-3.08165	0.0186143
cg04738673	3	177482968				TRUE	-1.70606	4.91816e-07	-0.815819	0.00165888	-2.04457	0.000884386
cg03950873	14	60045040	C14orf38	TSS1500		FALSE	1.54886	5.05916e-07	1.48554	3.129e-11	0.241908	0.57389
cg10812889	1	153014310	SPRR2D	TSS1500		FALSE	1.89765	5.09005e-07	0.413169	0.110942	#VALUE!	NA
cg14130119	2	121341233			MafF_(M8194)|MafK_(ab50322)	FALSE	-2.44427	5.30709e-07	-0.936724	0.00130226	-1.70834	0.0475581
cg26635346	5	106453699				FALSE	-2.98637	5.36017e-07	-0.720447	0.0658282	-2.82761	0.0111868
cg16107640	17	79803698	P4HB	Body		FALSE	-0.958648	5.84262e-07	-0.34238	0.00460754	-0.125536	0.74937
cg26076905	5	67522298	PIK3R1	TSS200		FALSE	1.47965	5.9756e-07	0.479714	0.00873768	0.215428	0.6521
cg24251448	8	141577100	EIF2C2;EIF2C2	Body;Body		FALSE	-0.907787	6.00904e-07	-0.281592	0.0250434	-0.157262	0.627048
cg16634901	11	126588272	KIRREL3;KIRREL3	Body;Body		FALSE	-1.44205	6.04217e-07	-0.247052	0.179636	-0.396908	0.383227
cg10218777	3	133180261	BFSP2	Body	ERalpha_a|AP-2gamma|CEBPB	TRUE	-2.88766	6.06059e-07	-0.617811	0.0845506	-1.30148	0.195337
cg02570888	1	225864873				FALSE	2.59827	6.23351e-07	1.0968	0.000807165	0.284941	0.624919
cg06621080	1	201631166	V1	Body		FALSE	1.84945	6.89374e-07	1.5161	1.14044e-12	0.545449	0.372452
cg22148297	13	99910587	GPR18;GPR18;UBAC2;GPR18;UBAC2;UBAC2;GPR18	1stExon;1stExon;Body;5'UTR;Body;Body;5'UTR	Pol2|PAX5-N19|NFKB|MEF2A|PU.1|POU2F2|Oct-2|MEF2C_(SC-13268)|BATF	TRUE	0.702843	7.05349e-07	0.168812	0.0796598	0.109927	0.685622
cg07600998	1	147146108				TRUE	1.37457	7.2634e-07	1.25232	4.19834e-16	1.23232	0.00689093
cg26176204	2	236401677	AGAP1;AGAP1	TSS1500;TSS1500		TRUE	2.39627	7.29579e-07	0.0466081	0.864667	0.160852	0.792879
cg27658031	3	57678937	FAM116A	TSS200	HA-E2F1|Pol2|Mxi1_(bHLH)|Nrf1|GTF2F1_(RAP-74)|Max|EBF|USF1_(SC-8983)|TBP|USF2|USF-1|NF-E2_(H-230)|ATF3|YY1_(C-20)	TRUE	0.473879	7.34618e-07	0.0513936	0.282766	0.0313412	0.808436
cg22040158	1	112527540	KCND3;KCND3	5'UTR;5'UTR		FALSE	1.34491	7.4418e-07	1.3964	5.56063e-12	0.894342	0.0587667
cg26959655	8	103379529	UBR5	Body	FOXA1_(C-20)|FOXA2_(SC-6554)	TRUE	1.31874	7.48578e-07	0.405517	0.0156503	0.781419	0.086127
cg06454464	8	143427921	TSRE1	Body		FALSE	-1.09572	7.58319e-07	-0.316944	0.0189021	-0.200867	0.487519
cg17680696	10	116192887	ABLIM1;ABLIM1;ABLIM1;ABLIM1	3'UTR;3'UTR;3'UTR;3'UTR		FALSE	-0.930615	7.85419e-07	-0.345543	0.0135336	0.372174	0.357185
cg08551248	1	40255129	BMP8B	TSS1500	HA-E2F1	FALSE	0.858146	8.08911e-07	0.16182	0.0425158	0.403013	0.256416
cg10938899	13	45710931	GTF2F2	Body		FALSE	-2.31398	8.18721e-07	-0.404198	0.245729	-0.864738	0.40226
cg07442040	5	169289365	DOCK2	Body		FALSE	-2.32303	8.25908e-07	-0.468201	0.145896	-2.05689	0.03289
cg16489360	7	129845574	TMEM209	TSS1500	MafK_(ab50322)|SIRT6|Brg1|NF-E2	TRUE	2.00842	8.63907e-07	0.332007	0.233516	1.41169	0.00928058
cg14485357	10	72201484	NODAL	TSS200		TRUE	1.30037	8.69392e-07	0.340603	0.00767061	0.447381	0.155169
cg15485496	19	51775111				FALSE	-0.98146	8.80843e-07	-0.447195	0.00709214	0.196499	0.680506
cg14214460	2	144703795	GTDC1;GTDC1;GTDC1	3'UTR;3'UTR;3'UTR		FALSE	-1.84119	8.91327e-07	-0.64867	0.0102244	-0.893363	0.203687
cg12044923	4	5207312	STK32B	Body		FALSE	1.32835	8.91371e-07	1.5343	2.60053e-14	0.558263	0.152744
cg14646983	9	34602974			PAX5-N19|PAX5-C20	FALSE	1.11326	8.97317e-07	1.23648	1.09567e-14	1.12877	0.00244339
cg21463790	7	14025907	ETV1;ETV1;ETV1;ETV1;ETV1;ETV1;ETV1;ETV1;ETV1;ETV1	1stExon;5'UTR;Body;1stExon;Body;5'UTR;5'UTR;1stExon;Body;Body		TRUE	-1.67039	9.02255e-07	-0.692211	0.00173096	-1.7341	0.0153141
cg15586341	10	73899798	ASCC1	Body		FALSE	-2.23503	9.40531e-07	-0.513211	0.156574	0.273226	0.768747
cg22569154	5	147088445	JAKMIP2	5'UTR	FOXA1_(C-20)	TRUE	-2.20576	9.74915e-07	-0.216758	0.514472	-1.07048	0.215577
cg10798745	1	145715636	CD160	TSS200		TRUE	2.06913	1.007e-06	1.11714	8.43586e-06	1.10537	0.0346586
cg20077042	11	65582810				FALSE	-0.936508	1.01026e-06	-0.281751	0.0514411	-1.01192	0.0744484
cg03839714	10	31361534				TRUE	-2.10695	1.01617e-06	-0.108134	0.699271	-0.511678	0.496314
cg08335583	16	28857735	TUFM	TSS200	Pol2|AP-2alpha|AP-2gamma|YY1|Pol2-4H8|GABP|HA-E2F1|Sin3Ak-20|TAF1|USF-1|BCLAF1_(M33-P5B11)|CCNT2|POU2F2|Oct-2|TBP|ELF1_(SC-631)|ELK4|ETS1|c-Myc|PU.1|Egr-1|TAF7_(SQ-8)|MEF2A|ZEB1_(SC-25388)|NFKB|Max|SP2_(SC-643)|TCF4|IRF1|STAT1|p300|SP1|SRF|GRp20|GTF2F1_(RAP-74)|E2F4|RFX5_(N-494)|BRCA1_(C-1863)|Mxi1_(bHLH)|GATA-1|JunD|ATF3|CTCF|FOSL2|eGFP-JunD|Pbx3|SMC3_(ab9263)	TRUE	0.464847	1.04098e-06	0.0243393	0.567745	0.0373945	0.806925
cg18234973	1	60031255	FGGY;FGGY	Body;Body		FALSE	-0.888343	1.06359e-06	0.0267604	0.836677	0.190958	0.487728
cg17829914	5	72385895	FCHO2;FCHO2	3'UTR;3'UTR		FALSE	-2.4903	1.07539e-06	-0.24582	0.48358	-2.12193	0.00488256
cg00013349	1	77049380	ST6GALC3	Body		FALSE	-2.34782	1.07656e-06	0.940914	0.0038403	-1.30446	0.109367
cg20021513	14	24438136	DHRS4	3'UTR		FALSE	-0.853563	1.07794e-06	-0.391573	0.000970229	0.0249275	0.946648
cg01177470	6	27870695			RPC155|TBP|c-Jun|TFIIIC-110|NFKB|ELF1_(SC-631)|RFX5_(N-494)|BRCA1_(C-1863)|YY1_(C-20)|GTF2F1_(RAP-74)|CHD2_(N-1250)|E2F6_(H-50)|MEF2A|p300_(N-15)|Pol3|FOSL2|HDAC2_(SC-6296)|HEY1|Pol2|Nrf1|eGFP-JunD|Pol2-4H8|c-Myc|Mxi1_(bHLH)|BDP1|CEBPB|TAF7_(SQ-8)|BRF1|HSF1|Pol2(phosphoS2)|SRF	TRUE	2.03025	1.07912e-06	0.0149239	0.965469	1.20859	0.100852
cg13551229	9	139762139	EDF1;EDF1	TSS1500;TSS1500		FALSE	-0.969826	1.08069e-06	-0.262585	0.0390599	-0.523768	0.0851534
cg18700744	12	112534559	A25	Body	GATA-2|c-Jun|eGFP-JunD|p300_(N-15)|Pol2-4H8|c-Fos|MafK_(ab50322)|FOSL1_(SC-183)|BATF|JunD	TRUE	1.78317	1.08927e-06	1.35958	5.85907e-08	1.33731	0.0210836
cg24002522	3	105247852	ALCAM	Body		FALSE	-1.57764	1.13034e-06	-0.517228	0.0115201	-1.4894	0.0686486
cg16671238	13	20987145	CRYL1	Body	Max	TRUE	1.18068	1.13214e-06	0.734137	3.39084e-07	1.15665	0.00312032
cg22007739	1	155305329	ASH1L	3'UTR		FALSE	-2.4974	1.15864e-06	-0.753561	0.0064361	-0.881164	0.375955
cg04930463	17	79234445	SLC38A10;SLC38A10	Body;Body		FALSE	-1.20199	1.17075e-06	-0.564562	2.32521e-05	-0.98865	0.132579
cg16587006	16	1726892	HN1L;CRAMP1L	TSS1500;3'UTR		FALSE	-0.860763	1.18038e-06	-0.158154	0.240321	-0.667175	0.124459
cg20765441	6	25931659	SLC17A2	TSS1500	CEBPB|PU.1	FALSE	2.16929	1.19032e-06	0.64049	0.0431387	1.31979	0.0126389
cg14214182	9	98785110	NCR00092	TSS1500	SUZ12|Egr-1	TRUE	0.849456	1.19073e-06	0.14276	0.0617778	0.257252	0.308612
cg25488990	12	65668614				FALSE	1.45689	1.20259e-06	0.762295	0.000724686	0.864994	0.0549769
cg04409872	6	167432504	FGFR1OP;FGFR1OP	Body;Body		FALSE	-1.98679	1.21032e-06	-0.326034	0.276002	-0.123801	0.857749
cg26878209	10	112375475				FALSE	1.78067	1.21599e-06	1.06554	2.11362e-05	0.94532	0.0702736
cg14655858	8	37978472	ASH2L;ASH2L	Body;Body	CTCF	FALSE	-1.90298	1.22249e-06	-0.617591	0.0133845	-0.385571	0.594157
cg11971423	17	46653711	HOXB4	3'UTR	SUZ12	TRUE	-1.86516	1.25081e-06	-0.959625	0.000726525	-1.00081	0.0431873
cg05290708	7	140372864	ADCK2	TSS200	TAF1|Pol2|HEY1|Pol2-4H8|HA-E2F1|ELF1_(SC-631)|E2F6_(H-50)	TRUE	0.784448	1.26803e-06	0.161965	0.0765857	0.792946	0.0490587
cg05916783	16	81348309	GAN	TSS1500	RPC155|NFKB|Pol2|Pol2-4H8|HA-E2F1|CHD2_(N-1250)|GABP|YY1_(C-20)|YY1|TAF1|TBP|GTF2F1_(RAP-74)|Sin3Ak-20|USF2|c-Myc|TFIIIC-110|c-Fos|NF-YB|USF-1	FALSE	0.486196	1.27264e-06	0.0829233	0.0224697	0.152478	0.426922
cg14662009	12	50300243				FALSE	1.34173	1.28523e-06	1.16936	5.26447e-11	1.38087	0.00445351
cg17802220	15	77601643				FALSE	-2.11825	1.28637e-06	-0.269551	0.392702	-0.830314	0.239165
cg21120249	9	139921971	C9orf139;C9orf139;ABCA2;ABCA2	5'UTR;1stExon;Body;Body	ZNF274|HA-E2F1	FALSE	-1.76849	1.28853e-06	-1.04019	3.46137e-05	0.0460557	0.907721
cg10344369	11	31846622				FALSE	1.41654	1.29581e-06	-0.0158975	0.916755	0.658593	0.0629831
cg16197879	21	37839328	CLDN14;CLDN14;CLDN14;CLDN14;CLDN14	5'UTR;5'UTR;TSS1500;5'UTR;5'UTR		FALSE	-0.980568	1.31601e-06	-0.147361	0.279848	0.101756	0.758151
cg01750221	12	109985316				FALSE	-2.64023	1.355e-06	0.0740393	0.836205	-2.58876	0.0180654
cg15981982	2	8685837			PU.1	FALSE	1.75508	1.38619e-06	1.06047	1.4559e-07	1.26619	0.00790757
cg03008815	14	75372636	RPS6KL1	3'UTR	Pol2|CTCF|Sin3Ak-20|ZNF263|Pol2(phosphoS2)|Mxi1_(bHLH)|USF-1|c-Myc|Max|YY1_(C-20)|HDAC2_(SC-6296)|SMC3_(ab9263)|Rad21|E2F6_(H-50)|USF2|CTCF_(SC-5916)|Znf143_(16618-1-AP)|PAX5-C20|CTCF_(C-20)|CTCFL_(SC-98982)|ATF3	TRUE	1.52268	1.38802e-06	0.575969	0.00041476	1.17658	0.0245623
cg17493391	2	223809219				FALSE	-1.70154	1.47848e-06	-0.471141	0.0437888	-2.3073	0.000493877
cg17694130	4	14858290			NFKB|BATF|Max|c-Jun|c-Fos|MEF2A|TCF4|GR|SP1|EBF|eGFP-JunD|POU2F2|Oct-2|Rad21|IRF4_(M-17)|JunD|YY1_(C-20)|p300|Pol2-4H8|FOSL1_(SC-183)|FOSL2|TAF1|PAX5-C20|SRF|eGFP-FOS|BCL11A|CEBPB|eGFP-JunB|STAT3	TRUE	1.8425	1.48283e-06	2.13277	1.35528e-13	1.26655	0.0572713
cg04463911	6	168073237				FALSE	-1.84127	1.48974e-06	-0.585376	0.0447848	-0.609487	0.327561
cg24004007	15	63889250	FBXL22	TSS1500		TRUE	-0.975792	1.50489e-06	-0.405907	0.00125483	-1.06548	0.0190324
cg20994118	1	209780966	CAMK1G	Body	NFKB|EBF|JunD|eGFP-FOS|BATF|STAT3	TRUE	1.48556	1.51339e-06	1.73445	3.43141e-14	0.569123	0.263652
cg21163972	1	202114946	ARL8A	TSS1500		TRUE	1.04494	1.53089e-06	0.855381	6.94299e-06	0.216828	0.505707
cg19755435	14	88473001	GPR65	5'UTR		TRUE	2.51607	1.56001e-06	0.616171	0.0759127	0.100621	0.881363
cg10073696	12	19660393	AEBP2;AEBP2	Body;Body		FALSE	-0.920187	1.56655e-06	-0.104375	0.42843	-0.109992	0.714061
cg25279613	7	24956523	OSBPL3;OSBPL3;OSBPL3;OSBPL3	5'UTR;5'UTR;5'UTR;5'UTR		TRUE	1.85095	1.57785e-06	1.01959	0.0003265	1.11278	0.0795843
cg06802985	5	179341359			STAT3|Pol2|Pol2-4H8|c-Myc|TR4|FOXA1_(C-20)|ELF1_(SC-631)|GABP|PU.1|FOXA1_(SC-101058)|FOXA2_(SC-6554)	TRUE	1.56333	1.58964e-06	0.797948	2.71222e-06	0.665527	0.0914697
cg06326425	13	93886487	GPC6	Body	SETDB1|KAP1|EBF|ERalpha_a|SP1|Max|ATF3|NFKB|CTCF|USF-1|EBF1_(C-8)|BCL3|p300|BCL11A|NOG_(SC-33759)|RXRA|Rad21|TCF12|SMC3_(ab9263)|Pol2-4H8|CTCF_(C-20)	TRUE	1.19334	1.61266e-06	0.834291	3.151e-06	0.348706	0.332369
cg14938410	1	150521562	ADAMTSL4;ADAMTSL4	TSS1500;TSS1500	Pol2|HA-E2F1|CTCF|Ini1|HMGN3|CCNT2|E2F6|E2F6_(H-50)|CEBPB|Pol2(phosphoS2)|HEY1	TRUE	0.583978	1.61387e-06	0.0872047	0.0899298	0.361628	0.165336
cg19361615	7	80372286	SEMA3C	3'UTR		FALSE	-1.86909	1.62224e-06	-0.179546	0.56241	-2.33883	0.00414992
cg17852482	17	80833054	TBCD	Body		FALSE	1.35248	1.62409e-06	0.232574	0.0868493	-0.00335369	0.993845
cg11046602	17	47695458	SPOP;SPOP;SPOP;SPOP;SPOP;SPOP	Body;Body;Body;Body;Body;Body		TRUE	1.6506	1.64438e-06	0.954901	0.000218604	1.38243	0.0105105
cg01027532	7	27155974	HOXA3;HOXA3	5'UTR;5'UTR	SUZ12	TRUE	1.08678	1.6837e-06	0.603935	5.51613e-05	-0.206609	0.661921
cg13716074	7	65215894	CCT6P1	TSS200	GATA-1|Sin3Ak-20|NRSF|Pol2|TBP|Pol2-4H8|YY1_(C-20)|HEY1|TAF1|PAX5-C20|HMGN3|USF-1|NF-YB|SP1|CCNT2|CHD2_(N-1250)|RFX5_(N-494)|NF-YA|HA-E2F1|YY1|ELF1_(SC-631)|c-Fos|Mxi1_(bHLH)|SP2_(SC-643)|TCF4|E2F6|USF1_(SC-8983)|E2F4|E2F1	TRUE	0.524633	1.68696e-06	0.103643	0.0493274	0.316226	0.259794
cg20683445	10	12853879	CAMK1D;CAMK1D	Body;Body		TRUE	-1.01754	1.68796e-06	-0.0432313	0.760531	-0.257766	0.564319
cg05862438	7	142920096	TAS2R40	1stExon	YY1	TRUE	1.3108	1.69912e-06	0.747014	3.68207e-07	-0.221995	0.671829
cg04949225	13	50796845			STAT3|BCL3|IRF4_(M-17)|BCL11A|Pol2	TRUE	1.76233	1.7017e-06	1.97086	2.06699e-17	0.536056	0.40113
cg06483802	13	43169237	TNFSF11;TNFSF11	Body;Body	CTCF|Rad21|SMC3_(ab9263)|CTCF_(SC-5916)|Znf143_(16618-1-AP)|CTCF_(C-20)	TRUE	0.976485	1.71238e-06	0.11515	0.297642	0.367947	0.265713
cg13823234	9	93800582			STAT3|BAF155|Ini1|Pol2|HEY1	FALSE	-0.979359	1.73563e-06	-0.250276	0.0715293	-0.218074	0.46087
cg05287817	3	186080015	DGKG;DGKG;DGKG;DGKG;DGKG;DGKG	1stExon;5'UTR;1stExon;5'UTR;1stExon;5'UTR	HEY1|Pol2	TRUE	0.570875	1.73579e-06	0.054297	0.384992	0.185336	0.52474
cg08080174	16	72992580	ZFHX3;ZFHX3	Body;5'UTR		FALSE	1.5445	1.77119e-06	1.08488	2.31006e-06	0.641813	0.172522
cg20730966	3	33095886	GLB1;GLB1;GLB1	Body;Body;Body	GATA-1|GATA-2|Pol2(b)|PU.1|GABP|HMGN3|p300|TAL1_(SC-12984)|HDAC2_(SC-6296)|eGFP-JunD|p300_(F-4)	TRUE	1.60106	1.78812e-06	1.69807	4.41601e-18	#VALUE!	NA
cg10806645	2	238640512	LRRFIP1;LRRFIP1;LRRFIP1;LRRFIP1;LRRFIP1	Body;Body;Body;Body;Body	c-Fos|JunD|AP-2alpha|c-Jun|AP-2gamma|p300|USF1_(SC-8983)|STAT1|USF-1|c-Myc|FOSL2|STAT3	TRUE	1.42758	1.7983e-06	0.711376	2.53446e-05	1.15055	0.0211915
cg15978017	13	29042758	FLT1;FLT1;FLT1;FLT1	Body;Body;Body;Body	USF-1	TRUE	1.24161	1.80536e-06	1.28496	1.1679e-11	0.536647	0.109885
cg12763430	10	2247630				FALSE	2.27301	1.82913e-06	1.30265	0.000665732	1.91764	0.00779922
cg12288982	11	599052	PHRF1	Body		FALSE	-1.56433	1.86273e-06	-0.278345	0.184779	-0.386425	0.418412
cg14234112	6	32862402			Pol2|KAP1|HA-E2F1|Pol2(phosphoS2)|Pol2-4H8|EBF|TCF12|HEY1|TBP|EBF1_(C-8)|IRF3|E2F4|NFKB|ZEB1_(SC-25388)|CHD2_(N-1250)|SP1|NF-YB|ZNF263|Pbx3|c-Myc|SP2_(SC-643)|AP-2alpha|YY1_(C-20)	TRUE	0.585249	1.89484e-06	0.0860169	0.0510708	0.124218	0.400823
cg20975182	1	32207700	BAI2	Body		FALSE	-1.87158	1.89891e-06	-0.327297	0.206097	-0.297582	0.5002
cg12632097	22	17849926			Pol2|HA-E2F1|TBP|TCF4|Max|TAF1	TRUE	0.721888	1.90693e-06	0.117302	0.0722917	0.63722	0.00734979
cg06922393	11	72064370	CLPB	Body	BCL11A|PU.1|BATF	TRUE	1.39564	1.9077e-06	1.22834	6.04245e-10	1.00552	0.0757581
cg25063631	7	155025500				TRUE	-1.07206	1.91936e-06	-0.369656	0.0235518	-0.795819	0.0561925
cg21113318	14	92983645	RIN3	Body	GATA-1	TRUE	1.46857	1.92469e-06	0.773025	9.41886e-05	0.977226	0.103321
cg00830621	16	18799106	RPS15A;RPS15A	Body;Body		TRUE	1.44555	1.94192e-06	1.8297	2.27567e-17	0.202539	0.655527
cg09676013	6	33080500	HLA-DPB2	Body		FALSE	2.18931	1.94968e-06	1.34959	2.89041e-05	1.29911	0.028973
cg25436157	18	21018562	C18orf45	TSS1500		FALSE	1.49007	1.95079e-06	0.894743	5.29063e-05	1.20128	0.00279616
cg08385211	10	50118141	LRRC18;WDFY4	3'UTR;Body		FALSE	-1.28956	1.95909e-06	-0.562044	0.00127415	-0.998134	0.0824428
cg15990658	1	76396165	ASB17;ASB17	Body;Body		FALSE	-2.18029	2.01459e-06	-0.942496	0.000930639	-1.91872	0.0744717
cg23178364	2	165425105	GRB14	Body	FOXA1_(C-20)	TRUE	-1.42369	2.02552e-06	-1.00265	3.89739e-06	-1.59319	0.0381022
cg11821927	15	45694435	SPATA5L1;SPATA5L1	TSS200;TSS200	Pol2|NFKB|Pol2-4H8|IRF1|Pol2(b)|HEY1|TBP|GTF2F1_(RAP-74)|POU2F2|Oct-2|STAT3|Pol2(phosphoS2)|Egr-1|TAF1|CEBPB|GTF2B|Mxi1_(bHLH)|RFX5_(N-494)|IRF3|CHD2_(N-1250)|NRSF|c-Fos|SP1|NF-YB|NF-YA|ELK4|Pbx3|MEF2A|Nrf1|SP2_(SC-643)|Znf143_(16618-1-AP)|PAX5-N19|ELF1_(SC-631)|GABP|HDAC2_(SC-6296)|SIX5	TRUE	0.424719	2.05399e-06	0.0267791	0.574656	-0.182121	0.202218
cg13533142	19	2255493	JSRP1	TSS200		FALSE	-0.906041	2.07048e-06	-0.400034	0.0024933	-0.683901	0.0273096
cg08798307	7	141190187				FALSE	1.7778	2.07222e-06	0.834957	0.000235411	0.906038	0.039552
cg19071367	11	66036015	RAB1B	TSS200	Pol2|HA-E2F1|E2F4|CHD2_(N-1250)|PAX5-C20|Znf143_(16618-1-AP)|SIX5|GABP|c-Myc|Egr-1|Nrf1|IRF1|SP1|ELF1_(SC-631)|CCNT2|YY1|YY1_(C-20)	TRUE	0.387729	2.07975e-06	0.0656657	0.151849	0.0412478	0.762215
cg04141141	5	54777774	PPAP2A;PPAP2A	Body;Body		FALSE	-3.29464	2.09516e-06	-1.25304	0.00630447	-2.14887	0.0653356
cg17902290	1	18060406				FALSE	1.80862	2.1169e-06	0.58678	0.0403859	0.690868	0.213116
cg15087178	10	61946556	ANK3	Body	USF-1|c-Myc	TRUE	-0.707794	2.16038e-06	-0.0564593	0.600923	-0.219322	0.39897
cg08532325	5	141082246				TRUE	0.565322	2.16822e-06	0.104751	0.0448861	0.401189	0.0832185
cg09504612	10	116467988				FALSE	1.413	2.18936e-06	0.910692	3.54346e-06	0.855149	0.097048
cg14937059	7	94248343	SGCE;SGCE;SGCE	Body;Body;Body		FALSE	-2.99605	2.18944e-06	-0.459361	0.282567	-1.16061	0.338845
cg14128068	9	96590527				FALSE	-1.26018	2.22347e-06	-0.116265	0.537018	-0.942363	0.0199355
cg05954147	7	126417956	GRM8;GRM8;GRM8	Body;Body;Body		FALSE	-2.40325	2.24096e-06	-0.590224	0.0602454	-1.93278	0.05146
cg06844012	3	159944430	LOC401097;LOC401097	3'UTR;1stExon	Max|USF2|USF-1|USF1_(SC-8983)	TRUE	0.605195	2.25136e-06	-0.043172	0.580766	0.209138	0.282385
cg08271907	8	142250257			STAT3	TRUE	1.95718	2.2853e-06	1.25256	1.17645e-07	1.19191	0.0292152
cg24000860	10	81206436	ZCCHC24	TSS1500	Egr-1|ZBTB7A_(SC-34508)|HEY1	TRUE	0.954513	2.35565e-06	0.0517744	0.657273	0.566952	0.0572332
cg23239637	2	1507832	TPO;TPO;TPO;TPO	Body;Body;Body;Body		FALSE	0.619534	2.36019e-06	0.258562	0.000644844	-0.298259	0.026142
cg26470175	8	126540934			c-Myc	FALSE	1.52976	2.39801e-06	1.34788	1.04405e-09	0.726217	0.102772
cg24526843	6	32081263				FALSE	-1.05881	2.40106e-06	-0.315191	0.045245	-1.04041	0.041142
cg06985880	7	108525723	C7orf66	TSS1500		FALSE	-2.68531	2.43491e-06	-0.673116	0.0976203	-1.76768	0.0719091
cg07830855	6	56524142	DST;DST;DST;DST	Body;Body;Body;Body		FALSE	1.58297	2.46932e-06	1.70414	1.56152e-15	1.18323	0.0111631
cg20610950	17	75096202				TRUE	2.4154	2.47402e-06	0.545252	0.151939	0.322902	0.613344
cg09502149	1	43406792	SLC2A1	Body	YY1_(C-20)|p300|STAT3|TCF4|STAT1|GTF2F1_(RAP-74)|p300_(N-15)|c-Fos|c-Jun|eGFP-JunB|AP-2gamma|CEBPB|FOSL1_(SC-183)|FOSL2|GR|IRF4_(M-17)|BATF|JunD	TRUE	1.2791	2.49244e-06	0.79052	0.000108168	0.84871	0.0499562
cg10984017	2	121010993	RALB	5'UTR	ZNF263|AP-2alpha|CTCF|HMGN3|TAF1|HEY1|E2F6_(H-50)|CEBPB	TRUE	0.592233	2.52306e-06	0.169562	0.00232514	0.254226	0.267805
cg01908272	16	2053627	ZNF598	Body		FALSE	-0.748521	2.5442e-06	-0.195271	0.0788788	-0.0231643	0.934366
cg01956717	19	55866635	FAM71E2;COX6B2	3'UTR;TSS1500	Egr-1	TRUE	0.688721	2.58833e-06	0.0741812	0.300302	0.417481	0.0217964
cg20846148	13	103412503	LOC643677	TSS1500		TRUE	-2.20552	2.61276e-06	-0.62677	0.0567787	-1.01143	0.250314
cg18007641	4	74641828				FALSE	-2.97331	2.61527e-06	-0.690452	0.0823732	-3.67781	0.00170374
cg23378144	11	61659518	FADS3	TSS1500	CTCF|CTCFL_(SC-98982)	FALSE	0.677324	2.61877e-06	0.117526	0.0930346	0.439559	0.105241
cg11952914	1	8800647	RERE;RERE	5'UTR;5'UTR		FALSE	-1.81826	2.63305e-06	-0.901617	0.00163174	-1.40668	0.128091
cg17844898	13	115011935	CDC16;CDC16	Body;Body		FALSE	-0.902941	2.66457e-06	-0.156192	0.257573	-0.567766	0.176924
cg15466245	1	155028224	ADAM15;ADAM15;ADAM15;ADAM15;ADAM15;ADAM15	Body;Body;Body;Body;Body;Body		FALSE	-1.01313	2.68742e-06	-0.140416	0.265669	-0.247326	0.394258
cg07258627	20	4721683	PRNT;PRNT;PRNT	TSS1500;TSS1500;TSS1500	CTCF|ELF1_(SC-631)|SMC3_(ab9263)|Rad21|FOXA2_(SC-6554)|Znf143_(16618-1-AP)|CTCFL_(SC-98982)|CTCF_(C-20)	TRUE	1.14771	2.68979e-06	0.452796	9.69375e-05	0.493741	0.0837147
cg03020424	3	148581801	CPA3	TSS1500	GATA-1	FALSE	1.48456	2.71244e-06	1.51794	5.57282e-09	0.134055	0.809328
cg05515099	3	69482656			EBF1_(C-8)	TRUE	1.53902	2.72872e-06	0.983582	5.45286e-08	1.59508	0.000563658
cg27368523	2	113544348	IL1A	TSS1500		FALSE	1.57095	2.75756e-06	1.08616	8.51785e-08	1.49455	0.00230305
cg06914774	7	2908787			Egr-1	FALSE	-2.03626	2.77234e-06	-0.594095	0.109116	-0.0902191	0.904085
cg15275393	6	162067688	PARK2;PARK2;PARK2	Body;Body;Body		FALSE	1.52495	2.86753e-06	0.567419	0.016795	0.474284	0.241274
cg00940020	17	46101547			CTCF|Pol2|HA-E2F1|c-Myc	TRUE	0.613511	2.89877e-06	0.156572	0.00456241	0.15245	0.451239
cg03295554	11	128395450	ETS1	Body	STAT3	TRUE	-2.55265	2.8996e-06	-0.984027	0.0178364	0.171637	0.810332
cg08903181	12	89018232				TRUE	1.23566	2.91382e-06	0.910663	8.39688e-06	1.13034	0.00164276
cg26948596	14	93078627	RIN3	Body		FALSE	-0.965686	2.93633e-06	-0.349669	0.00511882	-0.374543	0.408729
cg03746015	16	11141000	CLEC16A	Body	USF1_(SC-8983)|p300	TRUE	-2.71801	2.9677e-06	-1.67515	5.73524e-05	-1.1101	0.224708
cg09306340	1	161068039	KLHDC9;KLHDC9;KLHDC9	TSS200;TSS200;TSS200	SETDB1|Pol2|Pol2-4H8|Mxi1_(bHLH)|SREBP1|PAX5-C20|ATF3|c-Myc|CTCF	TRUE	0.671885	2.97801e-06	0.171379	0.0263406	0.58809	0.0241765
cg17980786	3	32933637	TRIM71	3'UTR	Pol2-4H8	FALSE	1.3712	2.99252e-06	0.69845	0.000519532	1.02469	0.0272904
cg26250228	2	166700068				FALSE	-2.21067	2.99289e-06	-0.675298	0.0218254	-1.71015	0.0672779
cg02036430	5	80992249	SSBP2	Body		FALSE	-2.55684	3.08536e-06	-0.536063	0.133295	-1.00279	0.18996
cg11719784	1	203058954			HA-E2F1|CTCF	TRUE	-0.996235	3.12006e-06	-0.2992	0.0607351	-0.453605	0.278844
cg08871467	9	104161367	MRPL50;ZNF189;ZNF189;ZNF189;ZNF189	TSS1500;1stExon;5'UTR;5'UTR;1stExon	Pol2|ZBTB7A_(SC-34508)	FALSE	0.670179	3.15887e-06	0.0612119	0.288852	0.531391	0.00547454
cg06669036	4	184124473	WWC2	Body		FALSE	-0.907245	3.17764e-06	-0.349642	0.0201257	-0.796633	0.0167068
cg25758137	3	105145478	ALCAM	Body		TRUE	-2.01908	3.19896e-06	-0.535315	0.0898349	-0.567787	0.461565
cg19737225	19	17392320	ANKLE1	TSS200	Pol2|GATA-1|PU.1|Egr-1	TRUE	2.0899	3.26264e-06	0.977697	0.000184359	0.780084	0.132698
cg23740474	11	70455140	SHANK2;SHANK2	Body;Body		FALSE	2.05746	3.31596e-06	0.968537	0.000633431	0.709529	0.27261
cg00395931	1	2158622			ZBTB7A_(SC-34508)	TRUE	0.646309	3.32084e-06	0.0604568	0.35755	0.360043	0.178638
cg03160815	17	79859830	NPB	TSS1500	Egr-1	FALSE	1.45543	3.33473e-06	0.273094	0.160356	0.566	0.232562
cg10923036	4	57931299	IGFBP7	Body	GR|CTCF	FALSE	1.59058	3.33631e-06	1.4411	1.52807e-13	1.02957	0.0280157
cg04819337	21	44982367	HSF2BP	Body		FALSE	1.34803	3.39931e-06	0.878949	3.97271e-05	-0.175168	0.697243
cg10991454	2	30834674	LCLAT1;LCLAT1	Body;Body		TRUE	1.50628	3.41949e-06	0.661202	0.00224877	0.922315	0.021958
cg02002538	5	17811409				FALSE	-1.65795	3.44739e-06	-0.275349	0.260715	-0.573012	0.36396
cg16292851	18	29710780	RNF138;RNF138	3'UTR;3'UTR		FALSE	-2.48039	3.46349e-06	-0.430644	0.211088	-1.0814	0.313725
cg07184887	1	89615433	GBP7	Body		FALSE	-1.53291	3.48494e-06	-0.00244086	0.990708	-0.545381	0.277984
cg15059548	7	47344634	TNS3	Body		TRUE	1.63754	3.52544e-06	0.892224	5.9776e-07	0.967786	0.0340146
cg07152379	15	44159857	WDR76;WDR76	3'UTR;3'UTR		FALSE	-2.20658	3.55996e-06	-0.793843	0.0273078	-1.68123	0.0839534
cg07195224	1	159047034	AIM2	TSS1500	Pol2|EBF|STAT1|EBF1_(C-8)|IRF4_(M-17)|HEY1|BCL11A|BATF|SIX5|STAT3|STAT2|SP1|IRF1|SRF	TRUE	1.4707	3.57244e-06	1.0283	1.33874e-08	-0.170495	0.712084
cg03275648	9	96940848	MIRLET7D	TSS1500		TRUE	1.33565	3.57541e-06	1.27403	6.13573e-07	0.764064	0.019713
cg25928521	11	14893339	PDE3B	3'UTR		FALSE	-2.43144	3.6321e-06	-0.934718	0.00726797	-2.80579	0.0078345
cg04708391	4	175177265	FBXO8	Body	GATA-1	TRUE	-2.10607	3.65016e-06	-1.05673	0.000717498	-1.90162	0.0304999
cg06036471	10	93861385	CPEB3	Body	NFKB|JunD|eGFP-JunD|p300_(N-15)|TCF12|BATF|Pol2-4H8|MEF2A|BCL3|BCL11A|IRF4_(M-17)|p300|PAX5-C20|YY1_(C-20)|PAX5-N19|POU2F2|Oct-2|MEF2C_(SC-13268)|EBF1_(C-8)|SRF|SP1	TRUE	1.46458	3.65334e-06	0.793174	2.98249e-05	1.04731	0.0191201
cg04350627	7	82993656	SEMA3E	3'UTR		FALSE	-1.9842	3.65502e-06	-0.609187	0.0381492	-0.0579821	0.933487
cg09365677	1	240061611	CHRM3	5'UTR	KAP1|ZNF263|CTCF|FOXA1_(C-20)|ELF1_(SC-631)|GATA3_(SC-268)|Rad21|SMC3_(ab9263)|CTCF_(SC-5916)|Znf143_(16618-1-AP)|CTCF_(C-20)	TRUE	0.947907	3.65874e-06	0.0878265	0.509809	0.318147	0.444232
cg08966978	10	90640001	STAMBPL1	TSS200	NFKB|TAF1|Pol2|HA-E2F1|PAX5-C20|Egr-1|CTCF	FALSE	0.583094	3.66821e-06	0.157497	0.00624673	0.263264	0.409804
cg19755016	1	183261947	NMT2;NMT2	Body;Body		FALSE	1.42964	3.66964e-06	0.795517	4.26116e-05	0.312303	0.481378
cg01989731	5	112861277	YTHDC2	Body		FALSE	-2.06699	3.67132e-06	-0.606518	0.0663678	-1.31592	0.0983423
cg23993660	1	20959826	PINK1	TSS200	CTCF|USF-1|Max|USF2|JunD|SP1|c-Myc|AP-2gamma|eGFP-JunD|E2F6_(H-50)|SMC3_(ab9263)|RXRA|FOSL2|HNF4A_(H-171)|Rad21|IRF1|E2F6|CTCF_(SC-5916)|ELF1_(SC-631)|CTCF_(C-20)|YY1_(C-20)|Znf143_(16618-1-AP)|TCF4|HNF4G_(SC-6558)|HNF4A|ATF3|USF1_(SC-8983)|Pol2|CTCFL_(SC-98982)|Nrf1|KAP1|CCNT2|Egr-1	TRUE	0.722006	3.67219e-06	0.0649034	0.25388	0.0332128	0.933939
cg09555947	3	19440409	KCNH8	Body		FALSE	-1.80756	3.70422e-06	-0.530355	0.032984	-0.178063	0.791688
cg03589557	11	71164283	DSYN1;DSYN1	5'UTR;1stExon	SP1|CCNT2|IRF1|Pol2|ELF1_(SC-631)|Pol2-4H8|Sin3Ak-20|TAF1|ETS1|ZBTB7A_(SC-34508)|GABP|NFKB|HEY1	TRUE	0.608262	3.74231e-06	0.106273	0.12862	0.452547	0.0964675
cg06589161	5	180618230			HA-E2F1|E2F6|Pol2|TAF1|c-Myc|E2F6_(H-50)	TRUE	1.27669	3.74245e-06	0.521294	0.0106837	0.93373	0.0805574
cg05463155	3	58419697	PDHB	TSS200	IRF1|SP1|Egr-1|TCF4|RXRA|E2F6|p300|FOXA1_(C-20)|c-Myc|Pbx3|USF1_(SC-8983)|USF2|USF-1|E2F6_(H-50)|Mxi1_(bHLH)|Max|EBF1_(C-8)|TCF12|ATF3|PAX5-C20	TRUE	0.548814	3.78136e-06	0.1436	0.0188895	0.45584	0.159939
cg24718015	17	40489721	STAT3;STAT3;STAT3	Body;Body;Body	p300|NFKB|MEF2A|SP1|BCLAF1_(M33-P5B11)|BATF|RXRA|PAX5-N19|SRF|PAX5-C20|ELF1_(SC-631)|TCF12|IRF4_(M-17)|PU.1|BCL11A|EBF1_(C-8)	TRUE	1.70412	3.78225e-06	0.907647	2.83002e-06	0.993881	0.033664
cg21645089	6	39072458	C6orf64	3'UTR		FALSE	1.36615	3.80107e-06	0.374026	0.0795304	0.600626	0.200725
cg17251713	18	61443038	SERPINB7;SERPINB7	5'UTR;5'UTR		FALSE	1.70576	3.8453e-06	1.4189	1.43819e-07	1.49888	0.0148577
cg11236746	3	33096255	GLB1;GLB1;GLB1	Body;Body;Body		TRUE	1.71548	3.85028e-06	1.35566	6.22068e-12	1.68007	0.00242821
cg16228380	8	126964551				FALSE	-1.37177	3.87996e-06	-0.912385	5.87023e-06	0.00230378	0.996628
cg21172159	6	130342381	L3MBTL3;L3MBTL3	5'UTR;5'UTR	CEBPB|CTCF|KAP1|NFKB|MEF2A|SMC3_(ab9263)|p300|HDAC2_(SC-6296)|HNF4A_(H-171)|WHIP|YY1_(C-20)|Rad21|POU2F2|Oct-2|BCLAF1_(M33-P5B11)|IRF4_(M-17)|CTCF_(SC-5916)|Znf143_(16618-1-AP)|HNF4G_(SC-6558)|CTCF_(C-20)	TRUE	0.665088	3.89262e-06	-0.0429232	0.624913	0.501498	0.0731188
cg08776331	16	2125989	TSC2;TSC2;TSC2	Body;Body;Body		FALSE	-0.850531	3.89328e-06	-0.358771	0.0048074	-0.35354	0.272249
cg01717524	1	120204880			BRF2|STAT1|NFKB|JunD|MEF2A|p300|SP1|PU.1|BATF|RXRA|IRF4_(M-17)|MEF2C_(SC-13268)|PAX5-N19	TRUE	1.33575	3.92063e-06	1.41441	7.58656e-14	1.28876	0.0021327
cg22365446	7	1885050	MAD1L1;MAD1L1;MAD1L1	Body;Body;Body		FALSE	-1.38509	3.92942e-06	-0.522152	0.0204294	-0.788466	0.104661
cg14366598	14	23841754	IL25;IL25	TSS1500;TSS1500		FALSE	1.67087	3.97405e-06	1.21701	7.86608e-08	1.06614	0.108984
cg24715815	2	183642235	DJC10	3'UTR		FALSE	-1.42782	3.98607e-06	-0.202492	0.351875	-0.907473	0.121706
cg00252934	3	36782736	DCLK3	TSS1500		FALSE	1.23461	4.00751e-06	0.780495	1.32202e-05	0.763541	0.0568783
cg04245026	10	1510077	ADARB2	Body		FALSE	2.51219	4.04704e-06	0.396537	0.251109	1.2115	0.033136
cg09404643	6	106960600	AIM1	1stExon	Pol2|TAF1|HEY1	TRUE	0.497667	4.06279e-06	0.0288557	0.537284	-0.0645991	0.746726
cg05419385	12	27352945				TRUE	1.10064	4.1555e-06	1.25391	4.80475e-13	0.595367	0.0792117
cg15508749	4	109115092				TRUE	-2.26019	4.15989e-06	-0.527553	0.114701	-1.66427	0.0927739
cg14287546	9	134919163	MED27	Body		FALSE	-1.47139	4.16628e-06	-0.437358	0.0363308	-0.817716	0.197338
cg01770019	1	11042161	C1orf127	TSS200		FALSE	1.27307	4.17373e-06	1.00953	2.78726e-09	0.413099	0.343476
cg08446539	12	25541565				FALSE	1.41295	4.28085e-06	0.864633	4.31329e-05	0.685579	0.186823
cg25064331	7	33080500	NT5C3;NT5C3;NT5C3;NT5C3;NT5C3;NT5C3	1stExon;1stExon;5'UTR;Body;5'UTR;Body	Pol2|Pol2(b)|NFKB|Pol2-4H8|TAF1|GTF2F1_(RAP-74)|TBP|MEF2A|POU2F2|Oct-2|PAX5-N19|PAX5-C20	TRUE	0.757394	4.36508e-06	0.0610046	0.544588	-0.00236454	0.9934
cg02784696	2	24270586	C2orf44;C2orf44	TSS1500;TSS1500	Pol2|SP1|HA-E2F1|E2F6|E2F4|CEBPB|HEY1|NRSF	FALSE	1.36265	4.38347e-06	0.282303	0.0688232	0.562971	0.33591
cg16719845	2	7005449	CMPK2	1stExon	TCF12	TRUE	0.757823	4.39255e-06	0.230364	0.000414058	0.382858	0.238982
cg25812095	2	144998514	GTDC1;GTDC1	5'UTR;5'UTR		TRUE	1.3255	4.40261e-06	1.06696	4.68557e-08	1.15228	0.0247895
cg04276057	2	233736931	C2orf82	Body	HEY1|ELF1_(SC-631)|TCF4|Pol2|TBP|SP1|HDAC2_(SC-6296)	TRUE	-1.03278	4.47823e-06	-0.21041	0.201529	-0.681682	0.079337
cg00814597	6	144386148	PLAGL1;PLAGL1	TSS1500;TSS1500	Pol2	TRUE	0.685139	4.52273e-06	0.0973895	0.219578	0.962871	0.079493
cg12469257	3	25761040	NGLY1;NGLY1;NGLY1;NGLY1	3'UTR;Body;Body;Body		FALSE	-2.44975	4.57425e-06	-0.405718	0.278846	-1.11615	0.172235
cg13293296	2	99216068	C2orf64	3'UTR		FALSE	-2.54586	4.59273e-06	0.0870739	0.831139	-2.76434	0.00473562
cg27280535	8	8746679	MFHAS1	Body	Pol2|STAT3|NFKB	TRUE	1.6154	4.60462e-06	1.23367	2.04449e-05	1.57449	0.000566525
cg14849855	1	67807960	IL12RB2	Body		TRUE	1.39471	4.64854e-06	0.957134	2.21235e-07	0.462727	0.420666
cg00236249	22	20789017	SCARF2;SCARF2	Body;Body		FALSE	-0.784095	4.73986e-06	-0.296891	0.00717053	-0.412047	0.123902
cg07993586	7	157204960	DJB6	Body	BCL3|c-Myc	TRUE	1.2829	4.76023e-06	1.4079	8.28536e-11	0.707404	0.106947
cg23396403	5	94890852	ARSK;ARSK;TTC37	5'UTR;1stExon;TSS200	Pol2|Pol2-4H8|NFKB|HA-E2F1|TR4|USF2|SIRT6|YY1_(C-20)|Max|E2F6|E2F6_(H-50)|ELF1_(SC-631)|SRF|SP1|TBP|GTF2F1_(RAP-74)|IRF1|RFX5_(N-494)|Nrf1|SIX5|Znf143_(16618-1-AP)|GTF2B|Pol2(b)|NRSF|CEBPB|CTCF|ETS1|TAF1|HEY1|CTCF_(SC-5916)|HMGN3|CTCF_(C-20)	TRUE	0.516345	4.78898e-06	0.100532	0.0418914	0.152796	0.403247
cg06707286	15	102010195	PCSK6;PCSK6;PCSK6;PCSK6;PCSK6;PCSK6;PCSK6;PCSK6	Body;Body;Body;Body;Body;Body;Body;Body	FOXA1_(SC-101058)|HNF4A_(H-171)	TRUE	-0.912206	4.79534e-06	-0.164725	0.261916	-0.479799	0.126618
cg14751503	11	8008354	EIF3F	TSS1500		FALSE	0.853812	4.79778e-06	0.292439	0.000530087	0.47592	0.143679
cg16314369	4	185655609	MLF1IP	TSS1500	Pol2|E2F6|TBP|E2F6_(H-50)|HA-E2F1|ZNF263|GABP|TCF12|GATA-1|Max|ETS1|Egr-1|BCLAF1_(M33-P5B11)|USF-1|USF2|c-Myc|KAP1|USF1_(SC-8983)|ZEB1_(SC-25388)|THAP1_(SC-98174)|Pol2-4H8|TAF1|Sin3Ak-20|ZBTB7A_(SC-34508)|HEY1	FALSE	0.544117	4.8011e-06	0.172499	0.00530756	0.60941	0.0204311
cg00369658	11	57365088	SERPING1;SERPING1;SERPING1	1stExon;TSS1500;5'UTR		TRUE	1.1796	4.81703e-06	0.248751	0.118422	0.157206	0.669144
cg18169800	12	94916291				FALSE	-2.17544	4.83604e-06	-0.160532	0.645368	-1.23294	0.190247
cg22129276	2	169926103	DHRS9;DHRS9	5'UTR;5'UTR	c-Fos|p300_(N-15)|STAT3|c-Jun|eGFP-JunD|eGFP-JunB|eGFP-FOS|CEBPB|Max|BRF2|c-Myc|GR	TRUE	1.29128	4.89568e-06	0.781902	1.85517e-06	0.703839	0.112289
cg15584968	4	102154513	PPP3CA;PPP3CA;PPP3CA	Body;Body;Body		FALSE	-1.61908	4.91222e-06	-0.684837	0.00451486	-1.03051	0.103747
cg06911110	1	17293971	CROCC	Body	AP-2gamma|p300	TRUE	-1.84307	4.92046e-06	-1.07822	0.000111707	-0.737524	0.331178
cg04753107	20	31172130			CCNT2|TAF1|HEY1|GR	TRUE	0.720944	4.93588e-06	0.131022	0.101421	0.30931	0.270083
cg03961030	1	6333796	ACOT7;ACOT7;ACOT7;ACOT7	Body;Body;Body;Body	Egr-1	FALSE	-0.918448	5.02491e-06	-0.435142	0.00134479	-0.540168	0.0828482
cg06127885	15	45421068	DUOX1;DUOX1;DUOXA1	TSS1500;TSS1500;5'UTR		FALSE	1.56648	5.04517e-06	0.349296	0.079599	0.203043	0.705803
cg05376505	12	3602286	PRMT8	Body		FALSE	0.702471	5.06879e-06	-0.0576415	0.435486	0.187801	0.310076
cg00101436	7	90755643	CDK14	3'UTR		FALSE	-2.09659	5.07003e-06	-0.672325	0.0421084	-0.420708	0.650291
cg14198101	19	1270276	CIRBP;C19orf23;CIRBP;CIRBP	Body;TSS200;5'UTR;Body	Pol2|Pol2-4H8|STAT1|ELK4|ELF1_(SC-631)|Ini1|CHD2_(N-1250)	TRUE	0.349699	5.13301e-06	0.0586159	0.178468	0.209492	0.147097
cg01900548	6	170455570			CEBPB	FALSE	-1.20472	5.15959e-06	-0.38485	0.0208134	-0.576686	0.342575
cg02396914	8	120743868	TAF2	3'UTR		TRUE	-2.64723	5.19445e-06	-0.937678	0.0122832	-1.58344	0.0856904
cg06715755	7	158244406	PTPRN2;PTPRN2;PTPRN2	Body;Body;Body		FALSE	-1.51462	5.24455e-06	-0.274876	0.349287	-0.362199	0.514469
cg00115567	6	44279361	AARS2	Body	MafK_(ab50322)	FALSE	-0.792908	5.26428e-06	-0.0791757	0.517131	-0.0770311	0.768373
cg06147361	12	24689930	SOX5	5'UTR		FALSE	1.04503	5.26633e-06	0.761588	0.000440823	1.17932	0.0019465
cg05645787	13	101285074	TMTC4;TMTC4	Body;Body		FALSE	-1.62025	5.26978e-06	-0.813091	0.00129467	-1.06515	0.21312
cg10517312	15	45027253	TRIM69;TRIM69	TSS1500;TSS1500		FALSE	1.36767	5.30221e-06	0.471839	0.0143485	0.60452	0.145327
cg13002809	4	26362792	RBPJ;RBPJ;RBPJ;RBPJ	Body;Body;5'UTR;Body		TRUE	1.31824	5.31949e-06	1.13851	2.23235e-10	0.957811	0.0249679
cg10339344	11	60674203	PRPF19	TSS200	HA-E2F1|Pol2|ELF1_(SC-631)|TBP|GTF2F1_(RAP-74)|Znf143_(16618-1-AP)|FOXA1_(C-20)|SIX5|USF2|CHD2_(N-1250)|NF-YA|USF-1|BRCA1_(C-1863)|ZBTB33|NRSF|Sin3Ak-20|USF1_(SC-8983)	TRUE	0.351155	5.34119e-06	0.0595452	0.111951	0.14749	0.251842
cg01403010	22	38609534	MAFF;MAFF;MAFF;MAFF	5'UTR;5'UTR;5'UTR;5'UTR	PU.1	TRUE	1.0466	5.519e-06	0.442874	0.000985585	0.198931	0.578995
cg07452799	10	35103869	PARD3	1stExon	TCF4	TRUE	0.718931	5.60625e-06	0.0290498	0.756438	-0.037946	0.908503
cg06648495	7	150746006	ACCN3;ACCN3;ACCN3	1stExon;1stExon;1stExon		FALSE	-0.737506	5.6081e-06	-0.208008	0.0668152	0.0410201	0.891693
cg21196942	4	140357489				FALSE	-1.53755	5.64198e-06	-0.399227	0.0611556	-1.4417	0.0187344
cg11404296	12	89603597				FALSE	-2.21143	5.67381e-06	-0.475209	0.163565	-2.23343	0.0188102
cg07611843	7	128453143	CCDC136	Body		FALSE	1.72361	5.71263e-06	0.826017	0.000267761	0.716771	0.139472
cg05128386	16	47409367	ITFG1	Body		FALSE	-2.77075	5.71371e-06	-0.701584	0.0769122	-1.81995	0.0671755
cg09174555	1	153364020	S100A8	TSS1500		TRUE	1.50853	5.71401e-06	1.27269	2.04895e-11	0.855075	0.0655676
cg10117884	1	166955898				FALSE	-1.8745	5.72838e-06	-0.798201	0.00511359	-1.79789	0.0513239
cg05512620	4	80775399	GDEP	Body		FALSE	-1.1918	5.74599e-06	-0.579823	0.00239428	-0.591189	0.315379
cg04222933	1	160783181	LY9	Body	TCF4|eGFP-JunB|MafF_(M8194)|JunD|Pol2-4H8|eGFP-JunD|MafK_(SC-477)|c-Jun|MafK_(ab50322)|FOSL1_(SC-183)|NF-E2	TRUE	2.37377	5.78405e-06	1.69857	2.23587e-10	1.71598	0.00120871
cg04287259	1	9730401	PIK3CD	5'UTR	POU2F2|Oct-2|BATF	TRUE	1.58953	5.79725e-06	1.08936	6.46205e-08	0.341921	0.541102
cg05325699	17	39890756	HAP1;HAP1;HAP1	1stExon;1stExon;1stExon	SUZ12|Nrf1|Pol2|GABP|TAF1|Pol2-4H8|TBP	TRUE	0.665476	5.82801e-06	0.0936532	0.138184	0.159027	0.364353
cg21113478	3	36782467	DCLK3	TSS1500		TRUE	1.81099	5.84664e-06	0.572627	0.0227579	1.42314	0.014248
cg12524168	5	76028910	F2R	Body	Pol2|TBP|PU.1|CHD2_(N-1250)|Pbx3|p300|NFKB|MEF2A|EBF	FALSE	1.31558	5.85556e-06	1.69924	4.48757e-16	0.456888	0.23856
cg19865916	1	36026194	NCDN;NCDN;NCDN	Body;Body;Body		FALSE	-1.22043	5.87603e-06	-0.439426	0.00824811	-0.763432	0.0164701
cg18762125	3	194646995				FALSE	-2.2293	5.99159e-06	0.127021	0.710609	-0.619528	0.447165
cg20346726	11	101918403	C11orf70;C11orf70	1stExon;5'UTR		FALSE	0.784109	5.99174e-06	0.203927	0.0153743	0.507998	0.0462411
cg10484965	2	172524214				FALSE	-2.41505	6.02894e-06	-0.507981	0.129209	-1.5138	0.117327
cg10362113	14	96978537	PAPOLA	Body		FALSE	-2.44749	6.08107e-06	-1.04807	0.00278745	-2.33587	0.0145579
cg23292259	14	39702965	MIA2	TSS200	Pol2|TBP|SP1	TRUE	-1.62096	6.09318e-06	-0.803056	0.00750851	-1.37771	0.0164914
cg04980793	14	35451984	SRP54;SRP54	TSS200;TSS200	HEY1|Pol2|Pol2-4H8|TAF1|USF2|Mxi1_(bHLH)|Max|GTF2F1_(RAP-74)|GATA-1|USF-1|ZNF263|GATA-2|c-Myc|TCF4|BHLHE40|GATA3_(SC-268)|KAP1|eGFP-GATA2|WHIP|p300|STAT1|HNF4A_(H-171)|HA-E2F1|Pol2(phosphoS2)|NFKB|TAF7_(SQ-8)|HDAC2_(SC-6296)|ELK4|TR4|FOXA1_(C-20)|FOXA1_(SC-101058)	TRUE	0.611381	6.1438e-06	0.283873	0.000645448	0.406268	0.10895
cg10796131	12	30484029				FALSE	-2.31241	6.14809e-06	-0.19842	0.52449	-0.895657	0.235301
cg13615650	11	118123083	MPZL3	TSS200	Pol2|KAP1|ELK4|ZNF263|Pol2-4H8|GABP|YY1|YY1_(C-20)|SETDB1|ZEB1_(SC-25388)|Pol2(b)|TAF1|NFKB|eGFP-JunB|eGFP-JunD|TCF12|c-Myc|c-Jun|FOXA1_(SC-101058)|FOXA1_(C-20)|RFX5_(N-494)|FOXA2_(SC-6554)|JunD|BRCA1_(C-1863)	TRUE	0.649832	6.19241e-06	0.0786308	0.392116	0.0764179	0.731252
cg14422906	6	51951835	PKHD1;PKHD1	5'UTR;5'UTR		TRUE	-0.919091	6.22169e-06	-0.0763299	0.610635	-0.163026	0.62916
cg22583147	3	44331824	C3orf77	Body	eGFP-JunB|eGFP-FOS|eGFP-JunD	TRUE	1.5341	6.22661e-06	1.8512	1.05129e-15	1.25214	0.0125279
cg24817430	15	81294299	MESDC1;MESDC1	1stExon;5'UTR	Pol2|NFKB|ELF1_(SC-631)	TRUE	0.667867	6.27505e-06	0.117043	0.251923	1.09133	0.0458154
cg00700638	16	84828558				FALSE	-0.823658	6.2808e-06	-0.444651	0.00259622	-0.460768	0.0467481
cg03680898	3	93646378	PROS1	Body		FALSE	-1.77637	6.29423e-06	-0.59335	0.0292589	-0.566229	0.393265
cg12014368	21	33664211	MRAP;MRAP	5'UTR;5'UTR		FALSE	-2.80357	6.32122e-06	-0.603371	0.127891	-2.33219	0.0291709
cg13359998	1	230241764	GALNT2	Body	Pol2|STAT3|MafK_(ab50322)|NFKB|JunD|MEF2A|c-Fos|c-Jun|BATF|RXRA|BCL11A|BCL3|p300_(N-15)|EBF1_(C-8)|CEBPB|FOSL2|HDAC2_(SC-6296)|IRF4_(M-17)|SP1|POU2F2|Oct-2|FOXA1_(SC-101058)|GR|BHLHE40|p300|STAT1|Max|HNF4G_(SC-6558)|HNF4A_(H-171)|FOXA2_(SC-6554)|FOXA1_(C-20)|Rad21|Mxi1_(bHLH)|Sin3Ak-20	TRUE	1.58573	6.32152e-06	1.504	1.28729e-13	0.68248	0.151347
cg07346603	5	169659751	C5orf58	TSS200		FALSE	-0.779453	6.40795e-06	-0.0944308	0.423036	-0.219794	0.549223
cg27473073	8	67996256	CSPP1;CSPP1	Body;Body		FALSE	-2.42498	6.40808e-06	-0.795514	0.0182203	-2.18825	0.0318423
cg19652483	6	76191813	FILIP1	5'UTR		TRUE	1.90439	6.44388e-06	1.06203	0.00113922	1.12207	0.121874
cg10965575	2	182321496	ITGA4	TSS200	NFKB|POU2F2|Oct-2|Pol2|MEF2A|PAX5-N19|Pol2-4H8|PAX5-C20|Max|SP1|BCL11A|p300|Egr-1|c-Myc|ELF1_(SC-631)|PU.1	TRUE	0.397509	6.4601e-06	0.054082	0.244713	0.60855	0.000584468
cg04764907	10	126842580	CTBP2;CTBP2	5'UTR;5'UTR	ZNF263	TRUE	2.17287	6.52553e-06	0.469908	0.125811	0.98275	0.212693
cg00936935	10	52271899	SGMS1	5'UTR	eGFP-GATA2|c-Jun|IRF4_(M-17)|p300_(N-15)|RFX5_(N-494)|Max|CEBPB|Mxi1_(bHLH)|NFKB|PAX5-C20|EBF1_(C-8)	TRUE	1.24046	6.53724e-06	1.25562	5.55269e-09	0.990398	0.0382772
cg03339016	22	19279085	CLTCL1;CLTCL1	Body;Body	Pol2|HMGN3|CCNT2|E2F6|TBP|Pol2-4H8	TRUE	0.626337	6.53759e-06	0.0940085	0.0970751	0.0510378	0.8622
cg09260653	16	1486064	CCDC154	Body		FALSE	-0.987034	6.71148e-06	-0.295216	0.0383018	-0.0959456	0.83063
cg00005817	4	75168741	MTHFD2L	3'UTR		FALSE	-1.86288	6.72658e-06	-0.458078	0.144162	-1.05932	0.15639
cg12833451	3	33729800	CLASP2	Body		FALSE	-2.61634	6.76211e-06	-1.27748	0.00182206	-2.12592	0.0488474
cg10621597	4	140481801			ZNF263|Pol2	TRUE	1.09321	6.82265e-06	0.933402	1.46056e-10	0.752082	0.019975
cg06903103	15	34506071			CTCF	FALSE	1.83556	6.85923e-06	0.746912	0.0119633	1.40694	0.00578726
cg10437839	11	64701910	PPP2R5B	3'UTR		FALSE	1.69513	6.9568e-06	0.778881	0.000620172	0.354827	0.566627
cg03910874	6	209712			ELF1_(SC-631)|EBF1_(C-8)|Egr-1	FALSE	1.39407	6.97781e-06	1.95562	3.31269e-17	0.325884	0.460845
cg01477933	12	122922107				TRUE	1.44509	7.02908e-06	0.817644	7.63786e-05	0.541047	0.179287
cg09862509	1	181069576			GATA-1|FOXA2_(SC-6554)	TRUE	1.33342	7.04129e-06	1.0729	1.85901e-07	-0.588187	0.12037
cg04757239	7	44198380	GCK;GCK;GCK	Body;Body;5'UTR		FALSE	-0.964499	7.10634e-06	-0.302732	0.0181202	-0.503741	0.0927522
cg10662603	3	68992252				FALSE	-1.77654	7.15939e-06	-0.393613	0.138154	-2.38489	0.00201666
cg18446044	11	57092605	TNKS1BP1	TSS200	SP1|IRF1|CCNT2|HMGN3|POU2F2|Oct-2|AP-2alpha|FOXA1_(C-20)|POU5F1_(SC-9081)|NOG_(SC-33759)|AP-2gamma|CEBPB|TBP|NFKB|Pol2|YY1|YY1_(C-20)|eGFP-JunD|TAF1|c-Myc|GTF2F1_(RAP-74)|HA-E2F1|Sin3Ak-20|GTF2B|SP2_(SC-643)	TRUE	0.467477	7.18996e-06	0.118895	0.0220677	0.0763869	0.644757
cg22410262	11	64198213				FALSE	-0.876168	7.2376e-06	-0.0409394	0.786178	-0.0885416	0.802822
cg03347966	8	145582459	GPR172A;FBXL6;FBXL6	5'UTR;TSS1500;TSS1500	Pol2|ETS1|HA-E2F1|CTCFL_(SC-98982)|CTCF|EBF	TRUE	0.430387	7.29656e-06	0.0465233	0.385882	-0.0239084	0.893784
cg09935766	7	25219892	C7orf31	TSS200	Pol2|Pol2-4H8|TBP|POU2F2|Oct-2|BCLAF1_(M33-P5B11)|TAF7_(SQ-8)|TAF1|SP1|GABP|ELF1_(SC-631)|PAX5-C20|PU.1|Sin3Ak-20|HEY1|ZBTB7A_(SC-34508)	TRUE	0.711085	7.29774e-06	0.0724767	0.409565	0.737775	0.0870716
cg01224479	16	86310488				FALSE	-2.30217	7.30628e-06	-0.486752	0.24119	-0.254502	0.812501
cg13855862	17	78155264	CARD14	Body		FALSE	-0.912597	7.31134e-06	-0.458203	0.00271647	-0.745857	0.102672
cg10076954	8	136777484				FALSE	-1.65129	7.31627e-06	-0.485316	0.0732802	-2.32007	0.00094474
cg25741578	10	6622566	PRKCQ	TSS1500	HMGN3|E2F6|Pol2|CCNT2|TAF1|TBP|ELF1_(SC-631)|YY1|HEY1|Pol2(b)|ETS1|Pol2-4H8|Sin3Ak-20|USF-1	TRUE	0.529534	7.39648e-06	0.0555416	0.289988	0.182228	0.437852
cg09367198	14	23541523	ACIN1;ACIN1;ACIN1;ACIN1;ACIN1	TSS1500;TSS1500;Body;Body;Body	ERalpha_a	FALSE	-2.53394	7.44417e-06	-0.667977	0.0606521	-1.34462	0.136305
cg26358446	3	177281208			GATA3_(SC-268)|FOXA1_(C-20)|p300	FALSE	-1.66279	7.44613e-06	-0.820371	0.00114431	-1.07477	0.15862
cg26485844	5	77256916				TRUE	1.96774	7.6105e-06	0.612988	0.0493005	#VALUE!	NA
cg12516767	2	133173433	GPR39	TSS1500	CTCF	TRUE	2.11611	7.67406e-06	-0.169325	0.593244	-0.502355	0.376693
cg25346117	1	116923256	ATP1A1;ATP1A1	Body;Body		TRUE	1.59857	7.69327e-06	0.352853	0.0955394	0.821862	0.0776362
cg17404760	7	110658544	IMMP2L	Body		FALSE	-2.2875	7.69807e-06	-0.741604	0.0444169	-1.56142	0.0441846
cg11003133	1	159046391	AIM2	5'UTR	YY1_(C-20)|Pol2|Pol2-4H8	FALSE	1.89254	7.72083e-06	1.91368	5.21991e-09	1.78951	0.0209574
cg16549994	22	36854045				TRUE	-1.23606	7.78481e-06	-0.936668	3.05958e-07	-0.458923	0.248354
cg04802238	16	87873610	SLC7A5	Body		FALSE	-1.04254	7.81114e-06	-0.319404	0.0145432	-0.859222	0.0923357
cg26728382	6	163848720	QKI;QKI;QKI;QKI	Body;Body;Body;Body		FALSE	-1.53562	7.81925e-06	-0.767539	0.0023927	-1.73909	0.0214505
cg16225773	3	33002878				FALSE	1.33274	7.82868e-06	1.03717	8.89205e-09	1.23118	0.00255905
cg08715914	12	26278128	BHLHE41	TSS200		TRUE	1.12277	7.8492e-06	0.255702	0.0551369	0.479872	0.269241
cg15552493	2	102387391	MAP4K4;MAP4K4;MAP4K4	Body;Body;Body	CTCF|HDAC2_(SC-6296)|SMC3_(ab9263)|Rad21|CTCF_(SC-5916)|IRF4_(M-17)|Znf143_(16618-1-AP)|POU2F2|Oct-2	TRUE	1.67924	7.85879e-06	1.46567	3.72964e-09	1.34238	0.0164743
cg10761085	2	3313527	TSSC1	Body		FALSE	-0.849771	7.86497e-06	-0.160351	0.202978	-0.21515	0.579382
cg09890987	5	6622150	NSUN2	Body		FALSE	-2.03439	7.87595e-06	-0.202492	0.462343	-0.873078	0.230399
cg08553913	17	37028977	LASP1	Body	Pol2	FALSE	1.03134	7.88351e-06	0.483536	0.000394163	0.569843	0.184131
cg15222563	19	7745491	TRAPPC5;TRAPPC5;TRAPPC5	TSS1500;TSS1500;TSS1500	Pol2|HMGN3|Ini1|CTCF|YY1|YY1_(C-20)|ZEB1_(SC-25388)|TBP|HDAC2_(SC-6296)|Max|c-Myc|IRF1	TRUE	0.822942	7.96996e-06	0.0513821	0.50732	0.389999	0.147891
cg00089453	5	150003037	SYNPO;SYNPO	Body;Body		FALSE	0.929918	7.97572e-06	0.322055	0.0206504	0.370257	0.224943
cg02415651	6	164255065				FALSE	-1.41753	7.97617e-06	-0.540133	0.0135426	-0.403759	0.485224
cg19561007	5	3288637				FALSE	-1.35845	8.08312e-06	-1.10388	2.10186e-06	-0.974459	0.11505
cg25462842	5	178547422	ADAMTS2	Body		FALSE	-0.958334	8.10518e-06	-0.538854	0.034704	-0.734927	0.0286234
cg09112476	2	232580215			CTCF|SMC3_(ab9263)|Rad21|ZBTB7A_(SC-34508)|CTCF_(SC-5916)|YY1_(C-20)|CTCF_(C-20)|Znf143_(16618-1-AP)|CTCFL_(SC-98982)	TRUE	0.867877	8.11375e-06	0.473647	1.96595e-06	0.650405	0.0487442
cg06583605	4	56818360	CEP135	Body		FALSE	-3.10301	8.16265e-06	-0.526792	0.242777	-0.99996	0.36632
cg19798735	7	110730805	IMMP2L;LRRN3;LRRN3;LRRN3	Body;TSS1500;TSS1500;TSS1500		FALSE	-1.43563	8.29313e-06	-1.19054	2.60884e-08	-1.32608	0.0238888
cg15312323	17	39317694	KRTAP4-4	TSS1500		FALSE	-1.74206	8.30249e-06	-0.859336	0.000211161	-1.52948	0.0571523
cg04816311	7	1066650	C7orf50;C7orf50;C7orf50	Body;Body;Body	PU.1	TRUE	2.3646	8.30254e-06	0.509711	0.177518	1.17126	0.0945778
cg13998945	7	45035665			Pol2	TRUE	1.02856	8.30535e-06	0.121706	0.509553	-0.170126	0.603426
cg00302793	4	102268125	PPP3CA;PPP3CA;PPP3CA;PPP3CA;PPP3CA;PPP3CA	1stExon;5'UTR;1stExon;5'UTR;5'UTR;1stExon		TRUE	0.736163	8.32107e-06	0.258297	4.08455e-05	0.504827	0.0797098
cg20628376	10	28758087				FALSE	1.31034	8.3238e-06	0.954941	2.07235e-07	0.795159	0.0351453
cg25442607	18	72799150				FALSE	-0.862379	8.43479e-06	-0.0865382	0.485937	-0.281617	0.215333
cg07997596	1	3685319	CCDC27	Body		FALSE	1.39319	8.44839e-06	0.43618	0.00872483	0.809344	0.0879109
cg13669804	3	148712659	GYG1	Body		FALSE	-0.939619	8.56853e-06	-0.16688	0.285761	-0.672265	0.101716
cg04656070	8	116661063	TRPS1	5'UTR		TRUE	-1.93779	8.58404e-06	-0.457229	0.10387	-0.949488	0.0746348
cg26509254	6	30685303	MDC1;MDC1	1stExon;5'UTR	Pol2|HA-E2F1|Mxi1_(bHLH)|NF-YB|NF-YA|SP2_(SC-643)|TR4|CHD2_(N-1250)|SP1|Pol2-4H8|GATA-1|TBP|FOXA1_(C-20)|KAP1|TCF4|E2F4|Nrf1|ZNF263|IRF1|p300_(F-4)|CCNT2|E2F6|HMGN3|ELF1_(SC-631)|PU.1|ELK4|STAT3|PAX5-N19|CTCF|Pol2(phosphoS2)|GABP|BRCA1_(C-1863)|E2F6_(H-50)|NFKB|RXRA|p300|PAX5-C20|NOG_(SC-33759)|HDAC2_(SC-6296)|ZBTB33|TCF12|eGFP-JunB|Egr-1|POU2F2|Oct-2|E2F1|c-Myc|STAT2|ETS1|Sin3Ak-20|c-Jun|MEF2A|I…	TRUE	0.547723	8.62876e-06	0.0973492	0.103998	0.460405	0.278706
cg01338658	1	182992728	LAMC1;LAMC1	1stExon;5'UTR	Pol2|TAF1|HEY1|HA-E2F1|CTCF|AP-2alpha|AP-2gamma|TCF4	TRUE	0.667499	8.68885e-06	0.135774	0.0399249	0.304952	0.314907
cg13552337	9	140108141	NDOR1;NDOR1;NDOR1;NDOR1	Body;Body;Body;Body	CTCF	FALSE	-0.985709	8.70327e-06	-0.178871	0.25453	-0.154447	0.76113
cg27105465	17	40337623	HCRT	TSS200		FALSE	-0.961802	8.73618e-06	-0.384087	0.00188565	-0.773585	0.0863628
cg26712188	17	26117815	NOS2	Body		FALSE	-1.82193	8.78564e-06	-0.797355	0.00328171	-2.54254	0.000693411
cg20669525	8	145137896	GPAA1	Body		FALSE	0.590933	8.89072e-06	0.101447	0.0371256	0.164211	0.431253
cg19483007	3	149327651	WWTR1;WWTR1;WWTR1	Body;Body;Body	TCF4|IRF4_(M-17)|RXRA|p300|HDAC2_(SC-6296)|GATA-2|FOSL2|BATF|c-Fos|c-Jun	TRUE	1.5772	8.96641e-06	1.20534	3.92484e-07	0.892282	0.125853
cg19787448	17	69295698				FALSE	1.37661	8.96978e-06	1.36757	2.06318e-10	1.2945	0.00152115
cg19118972	3	184323327				FALSE	1.2475	8.97877e-06	0.386176	0.0290687	0.74064	0.0313841
cg02118840	14	103811364			Pol2-4H8	TRUE	-1.76686	8.98221e-06	-0.541001	0.121376	-0.449071	0.535566
cg27244379	3	49507291	DAG1;DAG1	TSS1500;TSS1500	AP-2alpha|Pol2|SP1|POU2F2|Oct-2|HEY1|Pol2-4H8|GTF2F1_(RAP-74)|TAF1	TRUE	0.630476	8.99744e-06	0.12407	0.0578085	0.0176666	0.953736
cg06169746	3	119419493			Pol2|TBP|c-Fos|NFKB|ELF1_(SC-631)|PU.1	TRUE	1.64096	9.00738e-06	1.22151	1.53026e-07	1.08291	0.0286615
cg20811145	1	23885769	ID3	1stExon	Pol2|E2F6_(H-50)|Pol2(phosphoS2)|Pol2-4H8|Pol2(b)|TAF1	TRUE	0.486195	9.01136e-06	0.0565244	0.246222	0.283447	0.219169
cg18258151	2	43454524	ZFP36L2;LOC100129726	TSS1500;Body	Pol2|HA-E2F1|FOXA1_(SC-101058)|FOXA1_(C-20)|FOXA2_(SC-6554)|HNF4G_(SC-6558)|p300|CCNT2|HMGN3|HNF4A|HNF4A_(H-171)|Pol2-4H8|PGC1A|GR|HEY1|Rad21|CTCF	TRUE	0.355485	9.05761e-06	0.0540017	0.147979	0.0175312	0.922514
cg04790761	1	206858062	MAPKAPK2;MAPKAPK2	TSS1500;TSS1500	Pol2|ZNF263|IRF1|SP1	TRUE	0.380272	9.10892e-06	-0.0103835	0.807419	-0.195135	0.072848
cg07975813	12	6961094	USP5;USP5;CDCA3	TSS200;TSS200;TSS1500	Pol2|NFKB|Sin3Ak-20|ZBTB7A_(SC-34508)|TCF12|CHD2_(N-1250)|RFX5_(N-494)|IRF3|NF-YA|SP1|IRF1|c-Fos|Pbx3|SP2_(SC-643)|NOG_(SC-33759)	TRUE	0.439752	9.14105e-06	0.0599739	0.325329	-0.0971539	0.679906
cg07356123	6	154558509	IPCEF1;OPRM1;IPCEF1;IPCEF1	Body;Body;Body;Body		FALSE	-2.57532	9.14423e-06	-0.656367	0.0758904	-3.13429	0.000891545
cg22450342	1	181007669	MR1	Body	SRF|CTCF|NF-YA|RFX5_(N-494)|eGFP-JunD|NFKB|JunD|eGFP-FOS|FOSL1_(SC-183)|EBF1_(C-8)|NF-YB|SMC3_(ab9263)|YY1_(C-20)|FOSL2|Rad21|BATF|Znf143_(16618-1-AP)|CTCF_(C-20)	TRUE	1.48957	9.18795e-06	0.531791	0.0238861	1.3702	0.0104235
cg13193497	6	159344810				FALSE	1.2831	9.23423e-06	0.963056	2.38628e-07	0.853309	0.0226721
cg00747187	7	97800068	LMTK2	Body		FALSE	-2.28493	9.2875e-06	-0.646143	0.0742203	-1.38969	0.121021
cg13144783	3	46249795	CCR1;CCR1	1stExon;5'UTR	NFKB|Pol2|TBP|STAT1|HNF4A_(H-171)	TRUE	0.718702	9.31547e-06	0.210079	0.0152509	0.0946576	0.823913
cg24886356	5	176300261	UNC5A	Body		FALSE	1.86556	9.33672e-06	-0.97048	0.0076299	-0.102532	0.875115
cg20333927	1	25942975	MAN1C1	TSS1500	HA-E2F1|Pol2|AP-2gamma|HMGN3|ELF1_(SC-631)|NF-YB|Pol2-4H8|SP1|E2F6|IRF1|CCNT2|Egr-1|E2F1	TRUE	0.581663	9.33795e-06	0.0177367	0.711619	0.252589	0.282143
cg27357316	17	37365987			ZEB1_(SC-25388)|Ini1	FALSE	0.66892	9.39875e-06	0.097536	0.178312	0.266987	0.371269
cg01314398	2	85765810	MAT2A	TSS1500	Pol2|Pol2-4H8|HEY1|YY1_(C-20)|YY1|c-Myc|TAF1|KAP1|JunD|POU2F2|Oct-2|GTF2F1_(RAP-74)|CHD2_(N-1250)|NFKB|Sin3Ak-20|E2F6_(H-50)|E2F4|Max|TCF12|HNF4G_(SC-6558)|TAF7_(SQ-8)|HMGN3|CTCF|HA-E2F1|Pol2(phosphoS2)|E2F6|p300|FOXA1_(SC-101058)|ELF1_(SC-631)|SMC3_(ab9263)|STAT3|HNF4A_(H-171)|Rad21|Egr-1|TBP|NRSF|PAX5-C20|FOSL2|SRF|Znf143_(16618-1-AP)	TRUE	0.824229	9.4089e-06	-0.0131345	0.912657	0.543804	0.0452434
cg06305048	19	53466199	ZNF816A	TSS200	Pol2|Pol2-4H8|TAF1|ELF1_(SC-631)|ETS1|Sin3Ak-20|GABP|POU2F2|Oct-2|c-Myc|Max|CEBPB|HMGN3|SP1|CCNT2|NRSF|ZBTB7A_(SC-34508)|IRF1|HNF4A_(H-171)|Znf143_(16618-1-AP)|Egr-1|TBP|HA-E2F1	TRUE	0.947838	9.41138e-06	-0.0572391	0.60803	0.535993	0.226136
cg05838104	1	2559371	MMEL1	Body		FALSE	2.89577	9.44489e-06	-0.131076	0.794355	0.471022	0.590954
cg08368094	4	74286665	ALB	3'UTR		FALSE	-1.8984	9.49704e-06	-0.909896	0.00153461	-1.33793	0.0924071
cg10799327	3	170484840			PU.1	FALSE	0.997636	9.4996e-06	1.02021	1.14003e-12	0.525688	0.303436
cg09246924	13	77564706	CLN5	TSS1500		FALSE	-0.81271	9.51351e-06	-0.107878	0.400257	-0.251249	0.49383
cg25263135	6	32134974	EGFL8	Body		FALSE	-0.833221	9.56518e-06	-0.472231	0.000352065	-0.325679	0.237868
cg06013872	4	72203823	SLC4A4;SLC4A4;SLC4A4	Body;TSS1500;Body		FALSE	-1.54537	9.63787e-06	-0.912685	0.000516719	-1.3336	0.114465
cg11038054	2	142338869	LRP1B	Body		FALSE	1.4075	9.68336e-06	0.779719	0.00716864	0.78747	0.147507
cg26778029	7	74072136	GTF2I;GTF2I;GTF2I;GTF2I;GTF2I;GTF2I;GTF2I;GTF2I;GTF2I;GTF2I	1stExon;5'UTR;5'UTR;5'UTR;5'UTR;1stExon;1stExon;1stExon;1stExon;5'UTR	Pol2|TAF1|CCNT2|ZNF263|Pol2-4H8|HEY1|HMGN3|Sin3Ak-20|E2F6_(H-50)	TRUE	0.608415	9.69502e-06	0.098474	0.0886689	0.206379	0.478397
cg25562664	3	119529148	NR1I2;NR1I2;NR1I2	Body;Body;Body	HA-E2F1|Pol2|Pol2-4H8|CTCF|YY1_(C-20)|c-Myc|Nrf1|CTCF_(C-20)	TRUE	0.798099	9.70568e-06	0.160051	0.0582293	0.420473	0.156822
cg18143792	1	26250290			Egr-1	TRUE	1.86631	9.70695e-06	0.28652	0.308205	1.51086	0.00932371
cg01929314	4	84629827				TRUE	-1.20995	9.74957e-06	-0.349675	0.0606042	-1.3417	0.00581611
cg27394038	6	36562217	SFRS3;SFRS3	5'UTR;1stExon	Pol2|HA-E2F1|ZNF263|Pol2-4H8|HEY1|c-Myc|ELF1_(SC-631)|Mxi1_(bHLH)|Max|TAF1|NFKB|SP1|USF2|Pol2(b)|TBP|FOSL2|Ini1|p300_(N-15)|GTF2F1_(RAP-74)|GTF2B|YY1|YY1_(C-20)|Sin3Ak-20|BCL3|Pol2(phosphoS2)|NRSF|p300|POU2F2|Oct-2|RXRA|MEF2C_(SC-13268)|IRF1|Pbx3|TAF7_(SQ-8)|NELFe|ETS1|JunD|TCF12	TRUE	0.474296	9.76317e-06	0.0654452	0.168309	0.706257	0.179868
cg07267600	12	2750053	CAC1C;CAC1C;CAC1C;CAC1C;CAC1C;CAC1C;CAC1C;CAC1C;CAC1C;CAC1C;CAC1C;CAC1C;CAC1C;CAC1C;CAC1C;CAC1C;CAC1C;CAC1C;CAC1C;CAC1C;CAC1C;CAC1C;CAC1C	Body;Body;Body;Body;Body;Body;Body;Body;Body;Body;Body;Body;Body;Body;Body;Body;Body;Body;Body;Body;Body;Body;Body	Ini1|FOSL1_(SC-183)|Egr-1|BATF|c-Fos|eGFP-FOS|Pol2|Pol2-4H8|c-Jun	TRUE	1.57045	9.76769e-06	1.12346	1.0475e-08	1.34863	0.00585533
cg09577966	5	55411971	ANKRD55;ANKRD55	Body;Body		FALSE	-1.88926	9.86246e-06	-0.44491	0.172262	-1.73748	0.0259687
cg06109238	13	99017232	FARP1	Body		FALSE	-1.98581	9.88308e-06	-0.151173	0.598939	-0.818704	0.216188
cg19650755	12	68617143	IL26	Body	HA-E2F1|CTCF|GATA-2|eGFP-GATA2|GATA3_(SC-268)|IRF4_(M-17)|NF-YA|FOXA1_(C-20)|eGFP-JunD|RFX5_(N-494)|SMC3_(ab9263)|c-Myc|Rad21|YY1_(C-20)|MEF2A|WHIP|PAX5-C20|Znf143_(16618-1-AP)|CTCF_(SC-5916)|CTCF_(C-20)|SIX5|ZEB1_(SC-25388)|NF-YB	TRUE	0.945071	9.94108e-06	0.227042	0.0441649	0.813434	0.0740329
cg16253551	6	30685136	MDC1;MDC1	1stExon;5'UTR	YY1|Pol2|HA-E2F1|HDAC2_(SC-6296)|c-Myc|Mxi1_(bHLH)|NF-YB|c-Fos|RXRA|NF-YA|IRF3|SP2_(SC-643)|Pbx3|TR4|CHD2_(N-1250)|CEBPB|SP1|Pol2-4H8|GATA-1|TBP|FOXA1_(C-20)|KAP1	TRUE	0.560338	1.00255e-05	0.153863	0.00742995	0.259672	0.278969
cg00621583	3	41237304				FALSE	-1.57283	1.02395e-05	-0.383127	0.0451202	-0.920789	0.220044
cg04281069	6	144508118	STX11	Body		FALSE	-0.419273	1.0257e-05	-0.170634	0.0188081	-0.0997352	0.634462
cg26386044	2	136740676	DARS	Body		FALSE	-1.86248	1.04385e-05	-0.130362	0.641816	0.514629	0.5845
cg07535316	7	81752694	CAC2D1	Body		FALSE	1.78594	1.05227e-05	1.47542	1.36985e-08	1.75142	0.000935761
cg08529744	1	151818922			KAP1|CTCF|AP-2gamma|Max|CTCF_(C-20)|BRCA1_(C-1863)|Rad21|JunD|c-Fos|CTCFL_(SC-98982)|SMC3_(ab9263)	TRUE	1.03458	1.05498e-05	1.09709	2.32262e-13	0.733097	0.066728
cg21622152	16	2961642	FLYWCH1;FLYWCH1	TSS1500;TSS1500	BAF155|CTCF|Pol2|ZBTB7A_(SC-34508)|HA-E2F1	FALSE	0.399556	1.05502e-05	0.134719	0.000520088	0.0158737	0.915072
cg02858510	14	51818419				FALSE	-1.01718	1.05929e-05	0.0032362	0.985071	-0.0825339	0.826559
cg11941231	4	165928549				FALSE	-0.922994	1.06286e-05	-0.400005	0.00579417	-0.890546	0.0631215
cg23207985	11	67034251	ADRBK1	1stExon	Pol2|YY1|TBP|YY1_(C-20)|TAF1|c-Myc|HMGN3	TRUE	0.677992	1.06826e-05	0.222738	9.35886e-05	0.304185	0.389003
cg12639574	1	179200312	ABL2;ABL2;ABL2;ABL2;ABL2	TSS1500;TSS1500;TSS1500;TSS1500;TSS1500		FALSE	-1.6861	1.06949e-05	-0.0843548	0.785127	-0.883844	0.24377
cg10470524	15	49462287	GALK2;GALK2	TSS200;Body	SETDB1|Pol2|ATF3|E2F6|SRF|TBP|Max|Nrf1|USF-1|c-Myc|USF2|eGFP-JunD|E2F6_(H-50)|ZNF263|TAF1|Pol2-4H8|SIRT6|ETS1|JunD|HA-E2F1|NFKB|ZBTB7A_(SC-34508)|BCLAF1_(M33-P5B11)|GABP|Sin3Ak-20|GATA-1|E2F4|NRSF|MafK_(ab50322)|MafF_(M8194)|GTF2F1_(RAP-74)|STAT3|IRF1|ELF1_(SC-631)|Mxi1_(bHLH)	TRUE	0.495934	1.07179e-05	0.0026933	0.970005	0.316124	0.0976876
cg07816095	16	88501727	ZNF469	Body		FALSE	-0.986516	1.0739e-05	-0.336883	0.0270867	-0.277785	0.344519
cg23598089	1	203652079	ATP2B4;ATP2B4	5'UTR;5'UTR	Pol2|Mxi1_(bHLH)|FOXA1_(SC-101058)|FOXA1_(C-20)|Sin3Ak-20|FOXA2_(SC-6554)|TCF4|TBP|TAF1|GABP|YY1|SIX5|SRF|ELF1_(SC-631)|Pol2-4H8	TRUE	1.69209	1.08246e-05	1.40534	3.17663e-07	1.36347	0.00906156
cg14814323	11	6412852	SMPD1;SMPD1;SMPD1	Body;Body;Body		FALSE	-0.999624	1.08264e-05	-0.416145	0.0039459	-0.235327	0.540661
cg21233377	9	116151931	ALAD	Body		FALSE	-0.844341	1.08604e-05	-0.494468	4.10112e-05	-0.674037	0.0754248
cg05146536	4	77140678			CEBPB|JunD|HDAC2_(SC-6296)|STAT3|p300|ELF1_(SC-631)|RXRA|FOXA1_(SC-101058)|FOXA1_(C-20)|FOXA2_(SC-6554)|p300_(N-15)	TRUE	1.1394	1.08627e-05	0.575891	1.19324e-05	0.48396	0.399103
cg24180759	5	167551234	ODZ2	Body	MEF2C_(SC-13268)|IRF4_(M-17)|BCL11A|BATF|MEF2A	TRUE	1.2572	1.08648e-05	1.33773	2.25415e-10	0.359612	0.391305
cg20488123	6	20689061	CDKAL1	Body	MafK_(ab50322)|TBP|MEF2C_(SC-13268)|IRF4_(M-17)|SP1|YY1_(C-20)|SRF|MEF2A	TRUE	1.58754	1.08709e-05	0.425426	0.0397719	0.58579	0.271654
cg04200323	11	45907069	MAPK8IP1	TSS200	NRSF|CTCF|IRF1|ZBTB7A_(SC-34508)|Sin3Ak-20|Egr-1	TRUE	0.592415	1.09041e-05	-0.00258424	0.969927	0.35395	0.491564
cg11700800	5	92906633	FLJ42709;FLJ42709;FLJ42709	Body;Body;TSS200	ELF1_(SC-631)|GABP|SRF	TRUE	0.917464	1.10034e-05	0.229151	0.0400787	0.550869	0.0529014
cg21378920	3	101392186	ZBTB11	Body		FALSE	-2.18293	1.10439e-05	-0.314324	0.360106	-1.52556	0.0543579
cg04124916	14	21755820	RPGRIP1	TSS1500		FALSE	-1.23218	1.12298e-05	-0.335769	0.0839651	-0.132053	0.815716
cg23320499	12	12659177	DUSP16	Body	GATA-1|NFKB|TBP|SP1|EBF|RFX5_(N-494)|SMC3_(ab9263)	TRUE	1.36026	1.12796e-05	1.20916	5.89579e-09	1.63891	0.000551324
cg01704534	4	40518024	RBM47;RBM47	5'UTR;TSS200	YY1|ELF1_(SC-631)|eGFP-JunD|TBP|Pol2|HEY1|CCNT2|IRF1|c-Jun|TAF1|ZBTB7A_(SC-34508)|CHD2_(N-1250)|CEBPB|Pol2-4H8|Egr-1	TRUE	1.44089	1.13028e-05	1.16003	3.75354e-08	0.835315	0.089291
cg01904296	11	45713046				FALSE	1.20639	1.13157e-05	1.13635	1.02217e-08	0.362295	0.332443
cg22175247	2	32264954	DPY30	TSS200	ZNF263|Pol2|TAF1|Pol2-4H8|NFKB|HEY1|HA-E2F1|Nrf1|CCNT2|FOSL2|E2F4|GR|ATF3|HMGN3|E2F1|PAX5-C20|TBP|E2F6|GTF2F1_(RAP-74)|Mxi1_(bHLH)|AP-2gamma|E2F6_(H-50)|Pol2(b)|Rad21|Pol2(phosphoS2)|BRCA1_(C-1863)|c-Myc|SRF|YY1|YY1_(C-20)|TCF12|Max|ELF1_(SC-631)|POU2F2|Oct-2|CHD2_(N-1250)|NRSF|CTCF|BCLAF1_(M33-P5B11)|TAF7_(SQ-8)|ETS1|Egr-1	TRUE	0.596319	1.13416e-05	0.0592764	0.5415	0.202334	0.460962
cg21845400	4	160098011				FALSE	-2.73182	1.13427e-05	0.070593	0.855062	-1.70865	0.0589202
cg10964627	3	65985404	MAGI1;MAGI1;MAGI1	Body;Body;Body	JunD|GR|CEBPB|FOXA2_(SC-6554)	TRUE	1.283	1.13762e-05	1.21937	4.90748e-10	0.96685	0.0376973
cg13057055	17	36572011			CEBPB|JunD|TCF4|EBF1_(C-8)|ATF3|c-Jun|ZNF263|TCF12|NFKB|HDAC2_(SC-6296)	TRUE	0.656574	1.14321e-05	0.204838	0.00723764	0.108609	0.639302
cg14032070	9	115098991				FALSE	-2.00646	1.14772e-05	-0.684461	0.0441261	-1.35782	0.190697
cg14333176	5	114879687	FEM1C	5'UTR	Pol2|TAF1	TRUE	0.623136	1.149e-05	0.19132	0.00121758	0.361681	0.19029
cg02771362	9	130541859	SH2D3C	TSS1500	NFKB|Pol2|EBF|PU.1|ELF1_(SC-631)|Pbx3|USF-1	TRUE	1.22818	1.16807e-05	0.182215	0.260785	0.761676	0.0379508
cg25095900	12	92317036				FALSE	-0.863667	1.17302e-05	-0.232399	0.125258	-0.154949	0.69538
cg09616795	11	31531290	ELP4;IMMP1L	TSS200;TSS200	Pol2|Pol2(phosphoS2)|HA-E2F1|E2F6|E2F1|NF-YA|CHD2_(N-1250)|NF-YB|ELF1_(SC-631)|c-Fos|SP1|IRF3|IRF1|Mxi1_(bHLH)|YY1|RFX5_(N-494)|SP2_(SC-643)|Pol2(b)|TBP|FOXA1_(C-20)|E2F4|YY1_(C-20)|NFKB|Max|TAF1|TAF7_(SQ-8)|Pol2-4H8|NRSF|HEY1|CCNT2|Ini1|BAF155	TRUE	0.491036	1.17346e-05	0.0579557	0.204678	0.134716	0.473053
cg16734795	19	47839187	GPR77	TSS1500	GATA-1|eGFP-GATA2|HMGN3|STAT1|ETS1|GATA-2|STAT2|p300_(F-4)|ELF1_(SC-631)|Pol2-4H8|TAL1_(SC-12984)|GATA2_(CG2-96)|BCL3|eGFP-JunD|Brg1|NRSF|SP1|Egr-1|CCNT2	TRUE	1.7158	1.17475e-05	1.17618	1.00185e-05	0.829233	0.0342275
cg10944833	6	17702460	NUP153	Body		FALSE	1.19866	1.1769e-05	0.610123	9.30417e-05	0.291245	0.414341
cg03732014	21	30676184	BACH1;BACH1;BACH1	5'UTR;TSS1500;5'UTR		FALSE	1.5013	1.18474e-05	0.785543	2.79497e-05	1.06951	0.0249036
cg27630180	6	163135177	PARK2;PARK2;PARK2	Body;Body;Body		FALSE	-1.35487	1.19762e-05	-0.253825	0.211319	-1.09208	0.0181626
cg08423149	7	5013451	RNF216L;RNF216L;RNF216L	TSS200;TSS200;TSS200	CTCF|ZBTB7A_(SC-34508)|SP2_(SC-643)|SP1|ZNF263|Egr-1|GABP	FALSE	1.11655	1.19995e-05	0.217692	0.0834771	1.15769	6.44355e-05
cg07624918	3	136533970				FALSE	1.61952	1.20165e-05	0.531676	0.0296894	0.972925	0.0808471
cg09131339	1	109914235	SORT1	Body	CEBPB|Max|USF1_(SC-8983)|USF-1	TRUE	1.29344	1.20838e-05	0.681533	2.95056e-06	-0.101011	0.803394
cg06752267	5	177799205	COL23A1	Body		FALSE	-1.43688	1.20971e-05	-0.500832	0.0207969	-0.913094	0.0875119
cg12845923	4	55139873	PDGFRA	Body		FALSE	1.35072	1.21076e-05	1.11976	8.7362e-08	0.697393	0.116631
cg04813697	10	22920025	PIP4K2A	Body	E2F6_(H-50)|PAX5-C20	FALSE	2.19975	1.21206e-05	1.7985	8.6339e-08	0.551789	0.407174
cg03999653	2	135810355	RAB3GAP1	Body		TRUE	0.517257	1.21272e-05	0.0653603	0.141647	0.383487	0.0147447
cg19787891	5	147691248	SPINK7	TSS1500		TRUE	1.64949	1.21843e-05	0.668204	0.0128449	1.57841	0.0148488
cg07715909	11	1750738	HCCA2	Body		TRUE	0.991576	1.23211e-05	0.504944	0.000165788	0.863849	0.00269042
cg25495311	6	116454307	NT5DC1	Body		TRUE	-1.6506	1.23514e-05	-0.26792	0.289902	-0.916057	0.202546
cg01708236	6	44233446	NFKBIE	1stExon	IRF1|ELF1_(SC-631)|GABP|NFKB|Egr-1|STAT3|eGFP-FOS|c-Fos|PU.1	TRUE	1.08282	1.24547e-05	0.188405	0.173743	0.832114	0.16365
cg21376109	6	144033157	PHACTR2;PHACTR2;PHACTR2;PHACTR2	Body;Body;Body;Body		FALSE	-1.47347	1.2462e-05	-0.795969	0.000681204	-0.835521	0.122873
cg18781099	17	37911186			Egr-1|MEF2A|MEF2C_(SC-13268)|BCL11A|SP1|TCF12	FALSE	0.378708	1.24855e-05	0.0070628	0.850848	0.116284	0.438262
cg23895846	14	77938718				FALSE	-0.902898	1.25105e-05	0.0697701	0.614831	-0.357921	0.325985
cg06579354	19	41618922	CYP2F1	TSS1500		FALSE	1.71936	1.25312e-05	1.04921	2.99178e-05	1.78589	0.000879741
cg18780243	13	32487268	EEF1DP3	Body	p300	TRUE	-2.30552	1.25847e-05	-0.0142672	0.965206	-1.58311	0.159355
cg23902550	8	144681106	EEF1D;EEF1D;TIGD5;EEF1D;EEF1D;EEF1D;EEF1D	TSS1500;TSS1500;1stExon;TSS1500;TSS1500;TSS1500;TSS1500	E2F6_(H-50)|CTCF	TRUE	-1.12486	1.26248e-05	-0.22789	0.239774	-0.525087	0.141261
cg24739457	1	205821442				FALSE	-1.63841	1.2649e-05	-0.265034	0.301383	-0.678278	0.300433
cg09495491	11	33706373				FALSE	-2.55703	1.268e-05	-0.140244	0.725386	-2.18505	0.0356319
cg04467350	22	19434622	C22orf39;C22orf39	Body;Body	NOG_(SC-33759)	TRUE	0.692655	1.27067e-05	0.209009	0.00186803	0.311424	0.179951
cg23107301	10	78906841	KCNMA1;KCNMA1;KCNMA1;KCNMA1	Body;Body;Body;Body		TRUE	1.98358	1.27438e-05	1.11199	0.000481165	0.491765	0.409762
cg04615850	19	5048814	KDM4B	Body	ERalpha_a	FALSE	-0.960027	1.27786e-05	-0.298069	0.0152395	-0.53278	0.26779
cg06726374	6	128841053	PTPRK;PTPRK	Body;Body	Pol2|TAF1	TRUE	0.578567	1.27805e-05	0.154656	0.00320587	0.408222	0.0963771
cg01413314	3	50330115	IFRD2	TSS200	Pol2|HA-E2F1|Znf143_(16618-1-AP)|BAF170|SIX5|NFKB|CCNT2|Pol2(phosphoS2)|HMGN3|ZNF263|PAX5-C20|E2F6|E2F6_(H-50)|SMC3_(ab9263)|Pol2-4H8|CTCF|TAF1	FALSE	0.327865	1.27833e-05	0.0102064	0.768468	0.0194576	0.834356
cg16961536	4	122700296				TRUE	-1.18562	1.28953e-05	-0.275306	0.163353	-0.546813	0.194844
cg00239657	5	2703942				FALSE	2.06622	1.29291e-05	1.1481	0.00141871	2.23738	0.000723866
cg13310541	4	48018631	NIPAL1	TSS200	KAP1|CTCF|STAT1|HA-E2F1|AP-2alpha|AP-2gamma|Pol2|IRF1|NF-YB|HMGN3|EBF1_(C-8)|Egr-1	TRUE	0.517111	1.30468e-05	0.0999769	0.0481684	0.050358	0.817182
cg00420347	1	65362428	JAK1	5'UTR		TRUE	-0.85537	1.30483e-05	-0.0954526	0.493845	-0.659617	0.0959455
cg20206377	11	2323272	TSPAN32;C11orf21;TSPAN32;C11orf21	1stExon;TSS200;5'UTR;TSS200	Pol2|GABP|ZBTB7A_(SC-34508)|Max|c-Myc|ELF1_(SC-631)	TRUE	0.787304	1.30546e-05	-0.0249185	0.826382	0.748936	0.0624076
cg04552799	8	100246786	VPS13B;VPS13B	Body;Body		FALSE	-0.843024	1.30568e-05	-0.261748	0.0267413	0.00654789	0.982813
cg02116889	5	130971738	RAPGEF6;RAPGEF6;RAPGEF6;RAPGEF6;RAPGEF6;RAPGEF6	TSS1500;TSS1500;TSS1500;TSS1500;TSS1500;TSS1500	Pol2-4H8|AP-2alpha|AP-2gamma|HEY1	TRUE	0.475254	1.30688e-05	0.0528334	0.34259	-0.0842121	0.657229
cg16639691	13	28597227	FLT3	Body	Pol2	TRUE	1.69904	1.30736e-05	1.52001	1.58154e-09	1.15163	0.0490444
cg15937191	10	90423628	LIPF	TSS1500		FALSE	-1.88271	1.30831e-05	-0.775953	0.0100018	-0.297922	0.721999
cg10372476	1	236849473	ACTN2	TSS1500	SETDB1	FALSE	-2.36061	1.30874e-05	0.0431479	0.909843	-0.857224	0.176949
cg14870461	3	69062103	C3orf64	5'UTR	Pol2|CTCF	TRUE	1.66512	1.3106e-05	0.643924	5.74276e-05	0.60075	0.142708
cg00359868	21	40752339	WRB	1stExon	HA-E2F1|Pol2|TBP|TAF1|Pol2-4H8|IRF1|Nrf1|HMGN3|Mxi1_(bHLH)|GABP|YY1|c-Jun|eGFP-JunD|Sin3Ak-20|ZBTB7A_(SC-34508)|ZNF263|ETS1	TRUE	0.487244	1.31117e-05	0.140632	0.0126158	0.497386	0.105472
cg27428414	10	99343942	DHDPSL;DHDPSL	TSS200;TSS200	ZNF263|Pol2-4H8|Pol2|ELF1_(SC-631)|USF2|USF-1|Max|USF1_(SC-8983)|TAF1|c-Myc|CEBPB	TRUE	1.4992	1.31419e-05	0.830053	0.000850821	0.757835	0.173416
cg24469412	2	133430523	LYPD1;NCKAP5;NCKAP5	TSS1500;3'UTR;3'UTR		TRUE	-1.92114	1.33608e-05	-0.917225	0.00572369	-1.45958	0.0807936
cg02047359	10	75174015	ANXA7;ANXA7	TSS200;TSS200	Pol2|Pol2-4H8|HEY1|CHD2_(N-1250)|CCNT2|IRF1|CTCF|TBP|HA-E2F1|AP-2gamma|E2F6_(H-50)|ZEB1_(SC-25388)	TRUE	0.485124	1.34336e-05	0.0217707	0.598595	-0.00454347	0.982648
cg07516712	7	107798547	NRCAM;NRCAM;NRCAM	TSS1500;Body;Body	AP-2gamma	TRUE	-1.29486	1.34708e-05	-0.0886849	0.665392	-0.750648	0.186999
cg19411699	2	225792082	DOCK10	Body		FALSE	1.25437	1.34754e-05	0.794169	9.75509e-05	0.0684053	0.87444
cg03435979	2	10141690	GRHL1	3'UTR		FALSE	-2.21324	1.34915e-05	-0.744931	0.0501012	-0.97675	0.236372
cg02979010	12	72319077	TBC1D15;TBC1D15;TBC1D15;TBC1D15	3'UTR;3'UTR;Body;3'UTR		FALSE	-2.50395	1.3512e-05	-0.645574	0.0816989	-2.60108	0.0139665
cg08934286	12	123463762	ARL6IP4;ARL6IP4;OGFOD2;ARL6IP4;ARL6IP4	TSS1500;TSS1500;Body;TSS1500;TSS1500	Pol2	FALSE	-1.01699	1.37045e-05	-0.208548	0.151431	-0.373981	0.396695
cg26624118	11	57283450	SLC43A1	TSS1500	Pol2|CTCF	TRUE	0.56575	1.37071e-05	0.0109805	0.855486	0.128715	0.571188
cg06129084	16	58034153	C16orf57;ZNF319	TSS1500;TSS1500	AP-2gamma|AP-2alpha|ELF1_(SC-631)	TRUE	0.611526	1.38364e-05	0.116158	0.174537	0.431471	0.196599
cg21368063	2	27338538	CGREF1;CGREF1;CGREF1	5'UTR;5'UTR;5'UTR	JunD|eGFP-JunD	FALSE	1.36267	1.38927e-05	1.27305	6.27551e-08	0.340503	0.516402
cg00224929	2	171705463	GAD1	Body		FALSE	-0.867962	1.38959e-05	-0.0175251	0.897422	-0.662585	0.110896
cg23051559	11	119015827			ELF1_(SC-631)|CTCF|SMC3_(ab9263)|Rad21|ZBTB7A_(SC-34508)|Sin3Ak-20|CTCF_(SC-5916)|YY1_(C-20)|Pol2-4H8|CTCF_(C-20)|TAF1|ETS1	TRUE	1.2738	1.39289e-05	0.506528	0.000838154	0.567058	0.297317
cg03598112	17	28691021			IRF4_(M-17)|STAT3|NFKB|p300_(N-15)|MEF2A|BCL11A|POU2F2|Oct-2|Egr-1|ELF1_(SC-631)|Pbx3|CEBPB|ERalpha_a|GR|PAX5-C20|PAX5-N19	TRUE	1.28102	1.40066e-05	0.144845	0.392481	0.87734	0.226948
cg10079318	10	104154150	NFKB2;NFKB2;NFKB2	TSS1500;TSS200;TSS200	STAT1|Pol2|Pol2-4H8|NF-YA|TAF1|IRF1|c-Fos|RFX5_(N-494)|NF-YB|NFKB|SP1|HDAC2_(SC-6296)|p300	TRUE	0.511991	1.40299e-05	0.0816991	0.129212	0.181509	0.501571
cg18970250	4	169142962	DDX60	Body		FALSE	-1.37351	1.40318e-05	0.120528	0.596403	-0.675338	0.125533
cg15597855	1	117753602	VTCN1	TSS200	AP-2gamma|Pol2-4H8|TBP|p300|c-Myc	TRUE	-0.859474	1.40775e-05	-0.370022	0.00370069	-0.466859	0.193762
cg27521109	1	41892144				FALSE	1.20677	1.41063e-05	0.989831	7.61717e-06	0.775391	0.0928208
cg14714629	7	99495452	TRIM4;TRIM4	Body;Body	BATF|PU.1|EBF1_(C-8)	FALSE	1.15866	1.41296e-05	0.972549	9.31355e-09	0.206083	0.669189
cg09324359	17	79019466	BAIAP2;BAIAP2;BAIAP2;BAIAP2	Body;Body;Body;Body	AP-2gamma	TRUE	-0.894978	1.41329e-05	0.0472148	0.746545	-0.428285	0.128338
cg18354203	11	27696004	BDNF;BDNF;BDNF;BDNF;BDNF;BDNF;BDNF;BDNF;BDNF;BDNF;BDNF;BDNF;BDNF;BDNF;BDNF;BDNFOS;BDNF	Body;5'UTR;Body;5'UTR;5'UTR;5'UTR;Body;5'UTR;5'UTR;5'UTR;5'UTR;5'UTR;5'UTR;5'UTR;5'UTR;Body;5'UTR	p300	TRUE	-1.90659	1.41355e-05	-0.485065	0.115673	0.0772328	0.920882
cg10592563	2	178974175	PDE11A	TSS1500		FALSE	-1.50726	1.43055e-05	0.028591	0.895817	-1.51032	0.0176011
cg20861250	15	67701662	IQCH	Body		TRUE	-2.1519	1.43859e-05	-0.208934	0.54329	-0.174244	0.839441
cg00008800	2	38710171				FALSE	-1.74156	1.45052e-05	-1.2397	2.83805e-07	-2.306	0.0134743
cg14549249	7	3083541	CARD11;CARD11	1stExon;5'UTR	Pol2|Egr-1	TRUE	0.944185	1.45067e-05	0.389285	0.000446445	1.00081	0.00897189
cg09661809	11	74953082				FALSE	0.939465	1.45238e-05	0.309774	0.0119773	0.225601	0.500503
cg14860494	1	94374966	GCLM;GCLM	5'UTR;1stExon	Pol2|TBP|HEY1|Pol2-4H8|ELF1_(SC-631)|TAF7_(SQ-8)|c-Fos|STAT2|Sin3Ak-20|STAT1|TAF1|STAT3|ETS1|Pol2(phosphoS2)|NRSF|IRF1|USF-1|MafK_(ab50322)|MafK_(SC-477)|MafF_(M8194)|eGFP-FOS|NF-E2|HMGN3|FOSL1_(SC-183)	TRUE	0.600612	1.45255e-05	0.167897	0.00292667	0.290068	0.336364
cg10628098	11	65292300	SCYL1;SCYL1	TSS1500;TSS1500	HEY1	TRUE	0.663002	1.45914e-05	0.137147	0.0783448	0.449472	0.0402536
cg04408488	13	28494116	PDX1	TSS200	USF2|USF-1|ATF3|Max|USF1_(SC-8983)|NF-YB|Pol2	TRUE	0.830947	1.47137e-05	0.0789809	0.449088	0.208068	0.481557
cg17813874	2	625803				FALSE	1.61433	1.47205e-05	0.447121	0.0526705	1.31776	0.00501315
cg17640485	3	195620147	TNK2;TNK2	Body;5'UTR		TRUE	-1.48923	1.47576e-05	-0.954615	0.000259147	0.376798	0.546508
cg22062554	19	55866677	FAM71E2;COX6B2	Body;TSS1500	Egr-1	TRUE	0.661773	1.48481e-05	0.145651	0.0520871	0.303362	0.273574
cg04335562	19	2945000	ZNF77	TSS200	CCNT2|HA-E2F1|HMGN3|Pol2|GABP|TBP|TAF1|Sin3Ak-20|PU.1|NF-YB|CHD2_(N-1250)|SREBP1|NF-YA|SP1|c-Fos|SP2_(SC-643)|GTF2F1_(RAP-74)|RFX5_(N-494)|IRF3|SIX5|IRF1|Pbx3	TRUE	0.741976	1.48575e-05	0.300564	0.0106273	1.79541	0.00018259
cg20394376	6	156711764			NRSF	FALSE	-1.13485	1.48726e-05	-0.357956	0.0230565	-0.427153	0.466791
cg05180258	14	73921198	NUMB;NUMB;NUMB;NUMB	5'UTR;5'UTR;5'UTR;5'UTR		FALSE	-2.65574	1.4896e-05	-0.127784	0.740128	-1.99321	0.0463047
cg13691744	6	31842575	SLC44A4	Body		FALSE	1.31001	1.49103e-05	0.341892	0.0199369	0.065846	0.857143
cg27313007	17	78617750	RPTOR;RPTOR	Body;Body		FALSE	-1.20467	1.49159e-05	-0.610723	0.000866902	-1.80123	0.00525835
cg12919297	5	34923288	BRIX1	Body		FALSE	-1.14581	1.49339e-05	-0.13615	0.471786	-0.170397	0.702012
cg25008156	6	170893875	PDCD2;PDCD2	TSS200;TSS200	Pol2|ELF1_(SC-631)|HEY1|Pol2-4H8|ELK4|GABP|TBP|Mxi1_(bHLH)|HMGN3|SIX5|IRF1|GTF2B|GTF2F1_(RAP-74)|ZEB1_(SC-25388)|SP1|CEBPB|NF-YB|NF-YA|HA-E2F1|NRSF	TRUE	0.697138	1.49733e-05	0.177157	0.110875	0.393224	0.349057
cg07943849	7	151201868	RHEB	Body		FALSE	-2.51009	1.50015e-05	-0.930052	0.0175549	-1.94222	0.12998
cg03198066	2	159311068	CCDC148;CCDC148	5'UTR;Body		FALSE	0.89593	1.50526e-05	0.372673	0.00155362	0.971566	0.00245892
cg07617163	11	71185649	DSYN1	Body		FALSE	-0.868774	1.50561e-05	-0.356035	0.01391	0.128155	0.667273
cg07430085	14	23518387	CDH24;CDH24	Body;Body		FALSE	-0.844824	1.5083e-05	-0.308599	0.0134308	-0.355282	0.228271
cg25276126	1	20005715	HTR6	Body		FALSE	-1.1709	1.51247e-05	-0.329209	0.0453657	-0.701711	0.156546
cg25733915	17	40829168	PLEKHH3	TSS200	CCNT2|CHD2_(N-1250)|p300|SREBP1|RFX5_(N-494)|E2F4|c-Fos|IRF3|SRF|FOXA1_(C-20)|Mxi1_(bHLH)|CEBPB|NF-YB|Max|SP1|USF2|FOSL2|NF-YA|USF1_(SC-8983)|USF-1|ATF3|JunD|c-Jun|SP2_(SC-643)|IRF1|E2F6_(H-50)|HA-E2F1|c-Myc	TRUE	0.410737	1.51874e-05	0.0552033	0.175721	0.0800297	0.716901
cg14305943	10	120820318	SNORA19;EIF3A	TSS1500;Body		FALSE	-2.08715	1.51966e-05	-0.956784	0.00542455	-1.7147	0.0743028
cg05529036	12	56580425	SMARCC2;SMARCC2;SMARCC2	Body;Body;Body		FALSE	-1.96777	1.52572e-05	0.362563	0.26577	#VALUE!	NA
cg10122434	1	209963087	IRF6	Body		FALSE	1.44042	1.52652e-05	0.685768	0.00455356	0.747877	0.175842
cg19616339	2	69164114				FALSE	1.66709	1.52868e-05	0.991209	2.42072e-05	0.473827	0.401775
cg05334655	14	23890294	MYH7	Body		FALSE	1.10703	1.53365e-05	0.968338	9.13102e-08	0.837723	0.0317508
cg01876531	1	208405868	PLX2	5'UTR		FALSE	1.60784	1.5506e-05	1.53497	1.48382e-08	1.86613	0.00620497
cg23321951	19	2808070	THOP1	Body		FALSE	-1.03177	1.55772e-05	-0.225224	0.117413	-0.196021	0.603339
cg24724503	1	40627611	RLF	Body	CTCF|SRF	TRUE	0.478442	1.56151e-05	0.0786715	0.102116	0.211782	0.340207
cg08699575	8	333325				FALSE	-2.16432	1.56465e-05	-1.24744	0.000311725	-1.46715	0.146303
cg22182975	6	167571172	GPR31	1stExon		FALSE	-1.11003	1.56847e-05	-0.360326	0.00641495	-0.262663	0.471298
cg06044463	2	238601261	LRRFIP1;LRRFIP1;LRRFIP1;LRRFIP1;LRRFIP1	Body;Body;Body;Body;Body	Pol2|HA-E2F1|Max	TRUE	0.527863	1.57351e-05	0.0395349	0.477877	0.178178	0.347047
cg08497894	10	115924177	C10orf118	5'UTR		FALSE	-2.7201	1.57422e-05	-0.0881265	0.811095	-1.04372	0.345791
cg00904966	16	1122937	LOC146336	Body		FALSE	-1.98981	1.58071e-05	-0.574967	0.0574633	-1.97343	0.000362195
cg09246347	6	32164061	GPSM3;NOTCH4	TSS1500;Body	Pol2|Pol2(b)|Pol2-4H8|EBF1_(C-8)	TRUE	0.4378	1.58518e-05	0.138323	0.00194443	0.250571	0.153868
cg04260891	7	75514575	RHBDD2;RHBDD2	Body;Body		TRUE	-0.781868	1.58559e-05	-0.182132	0.114833	-0.338046	0.204302
cg00024404	5	79552470	SERINC5	TSS1500		TRUE	1.27416	1.58561e-05	0.48074	0.000767594	0.198701	0.579485
cg26385283	18	61616718	HMSD	5'UTR	Pol2|TAF1|Pol2-4H8	TRUE	1.53758	1.5915e-05	1.40528	4.7664e-08	-0.195885	0.641849
cg03905247	12	124880022	NCOR2;NCOR2	Body;Body	CTCF|GR|ZNF263	TRUE	-0.927935	1.61568e-05	-0.433664	0.000289385	-0.465026	0.174732
cg16322014	11	6518559	DNHD1;DNHD1;DNHD1;DNHD1	5'UTR;1stExon;5'UTR;1stExon	TAF1	TRUE	-0.938184	1.61753e-05	-0.0964465	0.434513	-0.48574	0.204914
cg00218893	17	73073239			Egr-1|POU2F2|Oct-2|HNF4A|TR4|p300|CEBPB|SP1|RXRA|HDAC2_(SC-6296)|HNF4A_(H-171)|HNF4G_(SC-6558)	TRUE	1.53062	1.61789e-05	1.05112	7.20874e-07	0.373633	0.280818
cg23475018	3	124277638	KALRN	Body		FALSE	1.44508	1.61873e-05	1.37099	8.65822e-10	1.22492	0.0223666
cg05009047	16	4659466	FAM100A	3'UTR		FALSE	-1.01203	1.62161e-05	-0.491465	0.000831804	-0.263864	0.61279
cg11658909	1	155510764	ASH1L	5'UTR	PU.1	FALSE	1.29812	1.62515e-05	1.58927	2.76858e-16	0.196734	0.647474
cg07144666	7	6501749	KDELR2;KDELR2	3'UTR;3'UTR		TRUE	-1.05641	1.63358e-05	-0.320432	0.0243484	-0.643362	0.246304
cg07938459	12	7055586	PTPN6	TSS200	NFKB|Pol2|ELF1_(SC-631)|ZNF263|HA-E2F1|Pol2-4H8|ZEB1_(SC-25388)|HMGN3|STAT3|SP1|RFX5_(N-494)|IRF1	TRUE	0.765315	1.63979e-05	0.0909633	0.378329	0.760537	0.0705134
cg09892459	5	58384884	PDE4D;PDE4D;PDE4D	Body;Body;Body		FALSE	-1.72085	1.64004e-05	-0.40176	0.157701	-1.76441	0.04281
cg01067604	1	7831845	VAMP3	Body	CEBPB	TRUE	0.729845	1.64269e-05	0.178095	0.0243631	0.378691	0.352835
cg03960220	2	20428129				FALSE	-1.2422	1.64369e-05	-0.185012	0.292493	-0.267496	0.662333
cg27365426	2	143886372	ARHGAP15	TSS1500	EBF1_(C-8)|CTCF|Pol2-4H8|YY1_(C-20)|Pol2|ELF1_(SC-631)|TCF12|TAF1|NFKB|YY1|POU2F2|Oct-2|ZEB1_(SC-25388)	TRUE	0.751598	1.65562e-05	0.160753	0.127186	0.993984	0.0216035
cg27065742	4	84180701				FALSE	-1.98383	1.65638e-05	-0.0443669	0.893199	-0.906549	0.292723
cg08686259	7	106305084				FALSE	-1.50081	1.66056e-05	-0.270572	0.24324	-0.837763	0.171463
cg05641843	17	7477972	EIF4A1;SNORA48	Body;TSS200	Pol2-4H8|Pol2	FALSE	1.38249	1.67215e-05	0.843764	0.000146472	0.948583	0.046023
cg01569860	1	8383171	SLC45A1	TSS1500		FALSE	-1.35954	1.67393e-05	-0.320519	0.101797	-0.761468	0.2199
cg20155875	17	66452567	WIPI1	Body	p300|FOXA1_(SC-101058)|FOXA1_(C-20)|GATA3_(SC-268)|ERalpha_a|ELF1_(SC-631)|HA-E2F1	TRUE	1.72338	1.67966e-05	0.221489	0.382212	0.285757	0.59518
cg13681800	6	168498470				TRUE	-1.21835	1.68337e-05	0.299346	0.0751439	-0.485631	0.39675
cg22020752	12	22697546	KIAA0528	TSS200	HA-E2F1|Pol2|TAF1|Pol2-4H8|YY1_(C-20)|YY1|GABP|GATA-1|STAT2|SP1|ELF1_(SC-631)|BCLAF1_(M33-P5B11)|SRF|TR4|GATA-2|TCF4|p300|ETS1|TCF12|MafF_(M8194)|c-Myc|THAP1_(SC-98174)|IRF4_(M-17)|SETDB1|IRF1|FOXA1_(C-20)|TBP|HDAC2_(SC-6296)|PAX5-N19|CHD2_(N-1250)|MafK_(ab50322)|Egr-1|USF-1|GR|JunD|GATA3_(SC-268)|FOSL2|CEBPB|Sin3Ak-20|eGFP-JunD|Znf143_(16618-1-AP)|CTCF|NOG_(SC-33759)|PAX5-C20|WHIP|E2F6|Max|CCNT2…	TRUE	0.539319	1.69369e-05	0.102365	0.0839558	0.397617	0.2263
cg19191624	2	32582276	BIRC6	1stExon	Pol2|ELF1_(SC-631)|TBP|c-Myc|Mxi1_(bHLH)|eGFP-JunD|Max|GABP|E2F6|RFX5_(N-494)|GTF2F1_(RAP-74)|TR4|FOSL2|CEBPB|NRSF|PAX5-N19|PAX5-C20|SIX5|BCLAF1_(M33-P5B11)|Pol2-4H8|MafF_(M8194)|TAF1|ZBTB7A_(SC-34508)|CTCFL_(SC-98982)|HEY1|Sin3Ak-20|TAF7_(SQ-8)|POU2F2|Oct-2|YY1|Egr-1|YY1_(C-20)|ETS1	TRUE	0.64158	1.69646e-05	0.143115	0.00987831	0.375123	0.187416
cg23749856	3	142839837	CHST2	Body	E2F6_(H-50)|Pol2|CTCF|SMC3_(ab9263)|PAX5-C20|Rad21|CTCF_(C-20)	TRUE	0.539733	1.69869e-05	0.108754	0.0679644	0.379084	0.183673
cg17515456	6	30312866	RPP21	TSS200	CCNT2|SIX5|Znf143_(16618-1-AP)|SP1|IRF1|USF1_(SC-8983)|YY1_(C-20)|YY1|HA-E2F1|ELF1_(SC-631)|ETS1|E2F6_(H-50)|PAX5-C20|NRSF|Pol2|GTF2F1_(RAP-74)|GABP|TBP|CHD2_(N-1250)|c-Myc|HDAC2_(SC-6296)|TAF1	TRUE	0.899747	1.70078e-05	0.233881	0.163543	0.33527	0.362006
cg07018260	11	10536864	RNF141	Body		FALSE	-1.27529	1.70976e-05	-0.60252	0.0114967	-1.53426	0.106084
cg23582644	18	61557687	SERPINB2;SERPINB2	5'UTR;5'UTR	ELK4|GATA3_(SC-268)|FOXA1_(C-20)|Pol2(b)|CEBPB	TRUE	1.62525	1.71193e-05	0.761139	0.00390942	0.0379902	0.945094
cg04844323	16	2144899	PKD1;PKD1	Body;Body		FALSE	-1.14331	1.71778e-05	-0.196906	0.205634	0.268838	0.528375
cg06434353	5	114951632	TMED7-TICAM2;TMED7;TMED7-TICAM2	Body;3'UTR;Body		FALSE	-2.37391	1.72084e-05	-0.274015	0.447669	-1.2579	0.153553
cg22974212	6	31744040	C6orf27	Body	HA-E2F1	FALSE	-0.925352	1.72573e-05	-0.331757	0.0182191	-0.622866	0.0984455
cg23432673	10	75549286	KIAA0913	Body		FALSE	-0.982421	1.73063e-05	-0.448616	0.000303502	-0.498018	0.205913
cg12347444	20	360547	TRIB3	TSS1500		FALSE	-0.761338	1.73836e-05	-0.178735	0.104	-0.203157	0.435954
cg21460686	6	169106914				FALSE	-0.738269	1.76322e-05	-0.188899	0.130757	-0.214464	0.282733
cg06952291	19	17414123	ABHD8;ABHD8	5'UTR;1stExon	Ini1|CTCF|ZBTB7A_(SC-34508)|Pol2|FOXA1_(C-20)|Pol2(phosphoS2)|Sin3Ak-20|FOXA2_(SC-6554)|TAF1|CCNT2|HEY1|HA-E2F1|RXRA|YY1|Pol2-4H8|ELF1_(SC-631)|FOXA1_(SC-101058)|HMGN3|TBP|CTCFL_(SC-98982)|CTCF_(SC-5916)|CTCF_(C-20)|E2F6_(H-50)	FALSE	0.541991	1.76886e-05	-0.066757	0.431838	-0.220547	0.139103
cg09364245	19	56047543	SBK2	1stExon		FALSE	-0.931307	1.78881e-05	-0.566097	5.48241e-05	-0.433589	0.322655
cg12270129	12	121734046	CAMKK2;CAMKK2;CAMKK2;CAMKK2;CAMKK2;CAMKK2;CAMKK2	5'UTR;5'UTR;5'UTR;5'UTR;5'UTR;5'UTR;5'UTR	CTCF|CTCF_(C-20)|HA-E2F1|Sin3Ak-20|HNF4A|HNF4G_(SC-6558)|HNF4A_(H-171)	TRUE	0.647857	1.79828e-05	0.128289	0.0645606	0.438122	0.140263
cg15893895	7	51104413	COBL	Body		FALSE	-0.997852	1.79964e-05	0.0391304	0.808667	-0.329512	0.524236
cg26619570	12	80308778	PPP1R12A;PPP1R12A;PPP1R12A	Body;Body;TSS1500		FALSE	-1.90519	1.80117e-05	-0.66508	0.0396784	-1.2126	0.0824594
cg12082352	10	76572932				FALSE	-0.705393	1.80913e-05	-0.0657257	0.579555	-0.391873	0.110806
cg10557578	8	37758453	RAB11FIP1;RAB11FIP1	TSS1500;TSS1500		TRUE	0.958607	1.80966e-05	0.345534	0.0123529	0.0280177	0.924146
cg17187439	2	205199965				TRUE	-1.70392	1.81187e-05	-0.237643	0.458691	0.0159895	0.983524
cg13971574	2	39102874	MORN2;DHX57	TSS1500;5'UTR	TAF1|BAF155|E2F6_(H-50)|TCF4|c-Myc|CCNT2|Pol2-4H8|Pol2|TBP	TRUE	0.465285	1.8123e-05	0.122948	0.0374617	0.172638	0.42855
cg03451959	3	93646432	PROS1	Body		FALSE	-2.17604	1.81916e-05	-0.87173	0.00327552	-2.0678	0.0601635
cg07664027	19	49990137	RPL13AP5;RPL13A	TSS1500;TSS1500		FALSE	-0.982635	1.82604e-05	-0.358615	0.026921	-0.204358	0.576449
cg00321996	3	177696327				FALSE	-2.02663	1.82735e-05	-0.0426957	0.900345	-2.54984	0.00499513
cg17028218	11	67261122	PITPNM1;PITPNM1	Body;Body		FALSE	-1.27448	1.82884e-05	-0.259745	0.128224	-0.807556	0.06436
cg04906603	2	73048869	EXOC6B	Body		FALSE	-1.88945	1.83029e-05	-0.498402	0.0930804	-1.38407	0.117853
cg20585916	4	186081460	KIAA1430	3'UTR		FALSE	-1.91273	1.83534e-05	-0.330042	0.28478	-1.52632	0.105681
cg26276470	3	121612039	SLC15A2;SLC15A2	TSS1500;TSS1500		FALSE	-0.99851	1.83794e-05	-0.296865	0.108308	-0.0827995	0.877288
cg11550064	2	240148191	HDAC4	Body		FALSE	1.40638	1.84304e-05	0.582894	0.00389961	0.41308	0.389452
cg05076730	8	129060815	MIR1207;PVT1	TSS1500;Body	Pol2|Pol2-4H8|GATA2_(CG2-96)|c-Fos|p300|c-Jun|TAL1_(SC-12984)|GATA-2|eGFP-JunD|YY1_(C-20)|FOSL1_(SC-183)|eGFP-FOS|TBP|ELF1_(SC-631)|eGFP-JunB|YY1	TRUE	1.70439	1.8455e-05	1.17891	1.28545e-06	1.35446	0.00804989
cg26800525	13	113411519	ATP11A;ATP11A	Body;Body	TCF4|HEY1|FOXA2_(SC-6554)|SP1|FOXA1_(SC-101058)|FOXA1_(C-20)|p300	TRUE	-1.85908	1.84638e-05	-0.149008	0.608847	0.411217	0.628744
cg16030538	7	44240728	YKT6;YKT6	5'UTR;1stExon	Pol2|GABP|ELF1_(SC-631)|Pol2(b)|YY1_(C-20)|CTCF|TAF1|Pol2-4H8|Sin3Ak-20|CCNT2|Pol2(phosphoS2)|CTCF_(SC-5916)|TAF7_(SQ-8)|EBF1_(C-8)|SMC3_(ab9263)|ETS1|BCLAF1_(M33-P5B11)|ZBTB7A_(SC-34508)|CTCF_(C-20)|THAP1_(SC-98174)	FALSE	0.55721	1.85289e-05	0.094969	0.101342	0.48465	0.195367
cg01744217	20	54933713	C20orf108	TSS1500	HA-E2F1|SP1|ZBTB7A_(SC-34508)|Egr-1	FALSE	1.05399	1.86164e-05	-0.0630611	0.654705	-0.0672091	0.850093
cg16758800	7	96631902	DLX6AS	Body		FALSE	1.20784	1.86365e-05	0.0626904	0.760583	-0.0951156	0.796361
cg26695157	12	109985283				FALSE	-2.57566	1.86431e-05	-0.0406546	0.911917	-1.60704	0.168086
cg02108135	17	42017758				FALSE	1.28922	1.86806e-05	1.09708	4.76169e-08	0.585363	0.121971
cg19051213	2	128281334	IWS1	Body		TRUE	1.5039	1.86868e-05	1.56484	2.73911e-10	1.37065	0.0180773
cg04465154	8	9045558			CEBPB|c-Jun|STAT3|JunD|FOSL2|eGFP-JunD	FALSE	2.10814	1.87169e-05	1.68218	1.45008e-07	1.54141	0.00651441
cg21484863	6	21131734	CDKAL1	Body		FALSE	-2.45423	1.87665e-05	-1.34252	0.00035534	-1.53246	0.131912
cg06704631	4	2307998	ZFYVE28	Body		TRUE	-1.16057	1.8854e-05	0.148626	0.437407	-0.109671	0.767727
cg00275828	17	39222690	KRTAP2-4	TSS1500	TCF4|Pol2-4H8|CEBPB|JunD|c-Fos|c-Jun|eGFP-JunD|eGFP-JunB	TRUE	1.58366	1.8858e-05	1.23385	1.59886e-08	0.650307	0.180801
cg00996925	1	172171825	DNM3;DNM3	Body;Body		FALSE	-2.39474	1.89126e-05	-0.330993	0.376454	-0.666372	0.444091
cg07172007	12	26133416	RASSF8;RASSF8;RASSF8	5'UTR;5'UTR;5'UTR		FALSE	-2.58883	1.89222e-05	-1.3679	0.0002708	-0.888782	0.386942
cg13820205	9	132448040	PRRX2	Body	JunD|HA-E2F1|c-Fos|c-Myc|Max|RFX5_(N-494)|FOXA1_(C-20)|Mxi1_(bHLH)|AP-2gamma|SMC3_(ab9263)	TRUE	1.31745	1.89371e-05	1.42873	8.49504e-12	0.76173	0.0999553
cg07653647	2	219741529			CTCF|USF2|FOXA1_(C-20)|GATA-2|FOXA1_(SC-101058)|FOXA2_(SC-6554)|YY1_(C-20)|SMC3_(ab9263)|NFKB|CTCF_(C-20)|Rad21|Znf143_(16618-1-AP)|CTCF_(SC-5916)	TRUE	0.771073	1.89702e-05	-0.0324438	0.666108	0.369956	0.0727714
cg11161417	17	31319454	SPACA3	Body		TRUE	1.5196	1.89857e-05	1.31446	1.67756e-09	0.22956	0.640249
ch.20.209864F	20	9344219	PLCB4;PLCB4	Body;Body		FALSE	1.07318	1.9108e-05	0.0958417	0.471993	#VALUE!	NA
cg22827290	16	30960753	ORAI3	1stExon	AP-2alpha|TAF1|Pol2|ZBTB7A_(SC-34508)	TRUE	0.687014	1.91214e-05	0.178208	0.00648161	0.326098	0.265699
cg03778707	17	18167175	SMCR7;SMCR7;SMCR7	Body;Body;Body		FALSE	-0.899755	1.91324e-05	-0.274844	0.0332917	-0.121942	0.695044
cg19548313	19	1065712	HMHA1	TSS1500	E2F6|AP-2gamma|Max|HA-E2F1|AP-2alpha|Mxi1_(bHLH)|Pol2	TRUE	-1.33782	1.93085e-05	-0.502237	0.0017028	-1.01988	0.0118261
cg23515420	7	27173776			TCF4|p300|FOXA1_(C-20)|HDAC2_(SC-6296)	TRUE	-2.15483	1.94591e-05	0.483994	0.1627	-0.423429	0.603581
cg04892443	1	191503762				FALSE	-2.25018	1.95109e-05	-0.738446	0.0357168	-2.5232	0.00514303
cg18522102	13	60970987	TDRD3;TDRD3;TDRD3;TDRD3;TDRD3	5'UTR;1stExon;5'UTR;1stExon;TSS1500	Pol2|E2F6|CTCF|USF-1|E2F6_(H-50)|Mxi1_(bHLH)|SMC3_(ab9263)|c-Myc|GTF2F1_(RAP-74)|Znf143_(16618-1-AP)	TRUE	0.48492	1.95327e-05	0.109847	0.0615169	0.212986	0.379217
cg25098281	12	6484713	SCNN1A;SCNN1A;SCNN1A;SCNN1A	Body;TSS1500;1stExon;5'UTR	TAF1|ERalpha_a|Pol2|TAF7_(SQ-8)|TBP|CtBP2|c-Jun|p300|USF-1|GR|Sin3Ak-20|JunD|POU5F1_(SC-9081)|TCF12|RXRA|SP1|NOG_(SC-33759)|HDAC2_(SC-6296)	TRUE	-1.03649	1.95561e-05	-0.0944828	0.572841	-1.14088	0.0119938
cg07835482	2	182656091			KAP1|RFX5_(N-494)|SETDB1|JunD|c-Jun|Pol2(b)|TCF12|eGFP-JunB|c-Fos|p300|BRCA1_(C-1863)|FOSL2|CEBPB|STAT3|eGFP-JunD|eGFP-FOS|p300_(N-15)|GATA-2	TRUE	1.93695	1.95892e-05	1.22089	5.72944e-05	1.42609	0.0176651
cg07018577	1	180831396	XPR1;XPR1	Body;Body		FALSE	-1.18218	1.96343e-05	-0.0901688	0.632209	-0.308747	0.600695
cg22179055	4	41207235	APBB2;APBB2;APBB2	5'UTR;5'UTR;5'UTR		FALSE	1.22254	1.96438e-05	0.509155	0.0169986	0.32927	0.526051
cg16297993	3	183484947	YEATS2	Body	CTCF|GATA3_(SC-268)|SMC3_(ab9263)|Rad21|FOXA1_(C-20)|c-Myc|NFKB|Znf143_(16618-1-AP)|CTCF_(C-20)|PAX5-C20|CTCF_(SC-5916)	TRUE	1.03564	1.96637e-05	0.478597	5.77203e-05	0.542488	0.145539
cg04163967	21	39870627	ERG;ERG;ERG;ERG	Body;Body;TSS200;TSS200	GATA-2|Pol2(b)|c-Fos|c-Jun|Pol2	FALSE	0.911074	1.97724e-05	0.0190222	0.89706	1.38778	0.00889122
cg09122799	16	2582813	CEMP1	TSS1500	Pol2|ZNF263	TRUE	0.337154	1.97835e-05	0.0617347	0.101006	-0.213273	0.350992
cg05732436	2	68290174	C1D;C1D	TSS200;TSS200	Pol2|GABP|Sin3Ak-20|ELK4|HA-E2F1|TBP|STAT1|Pol2(b)|Pol2-4H8|STAT3|HEY1|GTF2B|RFX5_(N-494)|NFKB|IRF1|CCNT2|TAF1|SP1|BRCA1_(C-1863)|USF2|JunD|ELF1_(SC-631)|E2F4|GTF2F1_(RAP-74)|FOSL2|GRp20|SIX5|SRF|HNF4A_(H-171)|Egr-1|c-Myc|ATF3|USF1_(SC-8983)|HNF4G_(SC-6558)|PAX5-C20|USF-1|BATF|PAX5-N19|TAF7_(SQ-8)|Rad21	TRUE	0.451918	1.97867e-05	0.130614	0.0475351	0.10409	0.531445
cg21147203	5	134529659			c-Fos|GATA-2	TRUE	1.80311	1.97914e-05	0.970924	0.000474808	0.868968	0.121322
cg22453791	5	77772321	SCAMP1	3'UTR		FALSE	-1.99531	1.98282e-05	-0.160548	0.618235	-1.03754	0.197259
cg05307752	2	144462886	ARHGAP15	Body	MafK_(ab50322)|MafF_(M8194)|MafK_(SC-477)|KAP1	TRUE	1.8553	1.98653e-05	1.73579	2.11792e-10	0.631863	0.221311
cg14836555	14	24743391			CEBPB|STAT3|PAX5-C20|NFKB|EBF|JunD|BATF|PAX5-N19	TRUE	1.61791	1.98986e-05	1.52746	6.32591e-12	2.16528	0.00191264
cg27165324	16	30090804	PPP4C	Body		FALSE	-0.778983	1.9916e-05	-0.2359	0.0770683	0.052386	0.856922
cg03669357	3	71912936			BATF	TRUE	1.23924	1.99502e-05	1.75293	1.77791e-16	0.175257	0.687127
cg02461502	16	88941821	CBFA2T3;CBFA2T3	3'UTR;3'UTR		FALSE	-1.16939	2.00657e-05	-0.246015	0.178111	-0.217131	0.75454
cg19430423	19	41702153	CYP2S1	Body	PU.1|Nrf1	TRUE	1.03174	2.01177e-05	0.622841	0.000161588	1.03044	0.0275625
cg04028070	10	12391599	CAMK1D;CAMK1D;CAMK1D;CAMK1D	1stExon;5'UTR;5'UTR;1stExon	Pol2|CtBP2|ZNF263|TAF1|ELF1_(SC-631)|EBF1_(C-8)|p300|PAX5-C20|Pol2-4H8|PU.1	TRUE	0.712482	2.01794e-05	0.275924	0.000935398	0.592994	0.0843279
cg13712518	9	140001096	MAN1B1	Body		FALSE	-1.03108	2.01944e-05	-0.249866	0.101928	-0.75411	0.0229532
cg27649094	8	124215374	FAM83A;LOC100131726;FAM83A	Body;TSS1500;Body		TRUE	1.55669	2.02015e-05	0.785155	0.00625209	0.805797	0.104309
cg24152264	1	232820610			c-Fos|c-Jun	TRUE	1.11997	2.02028e-05	1.38357	2.23421e-13	-0.216526	0.555061
cg10519680	8	37707506	BRF2	TSS200	Pol2|Pol2(b)|ZNF263|KAP1|Sin3Ak-20|TCF4|GABP|TAF1|STAT1|ELK4|NFKB|MafK_(SC-477)|CCNT2|CTCF|TBP|p300|HMGN3|TCF12|SP1|CEBPB|POU2F2|Oct-2|IRF4_(M-17)|NRSF|E2F4|GTF2F1_(RAP-74)|RFX5_(N-494)|MEF2A|ELF1_(SC-631)|USF-1|CHD2_(N-1250)|eGFP-JunD|Rad21|BRCA1_(C-1863)|YY1_(C-20)|USF2|SMC3_(ab9263)|E2F6_(H-50)|IRF1|c-Myc|SRF|MEF2C_(SC-13268)|BCLAF1_(M33-P5B11)|c-Jun|YY1|Znf143_(16618-1-AP)|WHIP|PAX5-C20|SIX5|…	TRUE	0.791365	2.02287e-05	0.0197649	0.833924	0.92405	0.00824665
cg11933232	12	123451206	ABCB9;ABCB9;ABCB9	TSS200;5'UTR;TSS200	IRF1|Egr-1|STAT3|SP1|USF-1|c-Myc|Pol2|Pol2-4H8	FALSE	0.897923	2.02547e-05	0.150393	0.119174	0.253454	0.430953
cg06995966	5	137204467	MYOT;MYOT	5'UTR;5'UTR		FALSE	-2.49818	2.02742e-05	-0.96952	0.0120605	-0.840895	0.448887
cg14118424	5	110445104	WDR36	Body		FALSE	-2.159	2.03026e-05	-0.693236	0.0632159	-1.79613	0.0564229
cg14583550	9	98071630	FANCC	5'UTR		FALSE	-2.44827	2.05404e-05	-1.02281	0.0139551	-4.61292	1.65381e-05
cg10171125	8	27850315	SCARA5	TSS200	CTCF|SMC3_(ab9263)|Rad21|Znf143_(16618-1-AP)|CTCF_(C-20)|CTCF_(SC-5916)|HNF4A|HNF4G_(SC-6558)|HNF4A_(H-171)	TRUE	1.01642	2.05548e-05	0.465053	0.00509753	0.640517	0.197453
cg20408290	12	68042072	DYRK2;DYRK2	TSS1500;TSS1500		TRUE	0.708601	2.05928e-05	0.210422	0.00864148	0.753468	0.133127
cg24758957	5	145746294				FALSE	-2.49507	2.07352e-05	-0.129072	0.736091	-2.09908	0.0497352
cg04128483	21	38446099	PIGP;PIGP;TTC3;PIGP	TSS1500;TSS1500;5'UTR;TSS1500	CTCF|TAF1|CTCF_(SC-5916)|Pol2|CTCF_(C-20)|Egr-1|NFKB|PAX5-C20|ZBTB7A_(SC-34508)|ETS1	TRUE	0.70772	2.07463e-05	0.0164635	0.848149	0.157008	0.664759
cg06646548	10	77152949				FALSE	0.973893	2.07961e-05	0.316491	0.066771	-0.0462683	0.906659
cg07483245	15	23034598	NIPA2;NIPA2;NIPA2;NIPA2	TSS200;TSS200;TSS200;TSS200	Pol2|TBP|AP-2gamma|ELF1_(SC-631)|Egr-1|CTCF|E2F6|TAL1_(SC-12984)|E2F6_(H-50)|c-Myc|CTCF_(C-20)|Rad21|TCF12|Pol2-4H8|GATA2_(CG2-96)|BDP1|HEY1	TRUE	0.448235	2.08166e-05	0.0478113	0.299389	0.20965	0.396446
cg23155293	5	57112737			Pol2	FALSE	-2.06488	2.08194e-05	-1.27773	0.000133491	-1.68936	0.0700428
cg18842157	14	68825875	RAD51L1;RAD51L1;RAD51L1	Body;Body;Body		FALSE	2.24258	2.08615e-05	0.944436	0.00523749	0.66769	0.356315
cg20321756	11	111848400	DIXDC1;DIXDC1;DIXDC1	1stExon;5'UTR;Body		FALSE	0.908453	2.08839e-05	0.0380645	0.780997	0.537083	0.138195
cg22117819	22	19556601				TRUE	1.26471	2.0885e-05	1.2521	5.2849e-09	1.37519	0.00410229
cg22531018	7	142981779	TMEM139	TSS1500	GATA3_(SC-268)|HEY1|HDAC2_(SC-6296)|SP1|HNF4A_(H-171)|HNF4G_(SC-6558)	FALSE	-0.944273	2.09366e-05	-0.319994	0.0154124	-0.327179	0.339537
cg12978232	12	89339873				FALSE	1.35425	2.09746e-05	0.993834	3.01247e-05	0.879519	0.175875
cg13320436	8	55138014				FALSE	1.56717	2.09955e-05	0.638785	0.00657998	1.18765	0.0525955
cg22777249	22	50319194	CRELD2;CRELD2	Body;Body	EBF|EBF1_(C-8)|NFKB	FALSE	1.93267	2.10178e-05	0.185512	0.57239	0.670751	0.253016
cg08480307	1	100547766	HIAT1	3'UTR		FALSE	-2.53047	2.10674e-05	-0.602911	0.12111	-2.15948	0.0136273
cg09091148	8	142445768	FLJ43860	Body		FALSE	-0.943887	2.10765e-05	-0.210985	0.0990109	-0.661739	0.0425197
cg00592063	2	71295358	GK	TSS200	Pol2|Pol2-4H8|BCLAF1_(M33-P5B11)|TAF1|POU2F2|Oct-2|TBP|eGFP-JunD|E2F6|E2F6_(H-50)|HEY1|Max|FOSL2|Nrf1|ELK4|NFKB|ZBTB7A_(SC-34508)|Egr-1|c-Myc|ETS1|GABP|ELF1_(SC-631)|Sin3Ak-20	TRUE	0.423916	2.11268e-05	0.114908	0.00763456	0.0845069	0.678575
cg12600749	7	157648749	PTPRN2;PTPRN2;PTPRN2	Body;Body;Body		TRUE	2.24413	2.12059e-05	0.0608663	0.87768	-0.118441	0.871055
cg09696465	17	70934769	SLC39A11;SLC39A11	Body;Body		FALSE	-2.13192	2.12267e-05	-0.362167	0.304333	-1.36685	0.126513
cg26393983	18	2571747	NDC80;METTL4	5'UTR;TSS1500	Pol2|HA-E2F1|AP-2gamma	FALSE	0.548884	2.12413e-05	0.10582	0.0175054	0.227663	0.350861
cg01006102	3	195590998	TNK2;TNK2	3'UTR;3'UTR		FALSE	-1.04522	2.13218e-05	-0.291477	0.0417752	-0.259573	0.432695
cg15521745	1	184133404			CTCF	TRUE	1.41077	2.13575e-05	0.925869	1.4122e-05	1.10437	0.0234807
cg23610447	6	113650073				FALSE	-1.86342	2.14509e-05	-0.585622	0.0296443	-1.04069	0.180216
cg17166812	1	161169574	NDUFS2;ADAMTS4	5'UTR;TSS1500		TRUE	1.1593	2.15869e-05	0.822223	1.30372e-08	1.46269	0.00234939
cg03873608	15	51914168	DMXL2	Body	CTCF|Ini1|TBP|Pol2|Rad21|BAF155|CTCFL_(SC-98982)|TAF1|YY1|HEY1|E2F6_(H-50)|c-Myc|Pol2-4H8	TRUE	0.727901	2.16089e-05	0.105116	0.171587	#VALUE!	NA
cg02598564	10	72822634				FALSE	1.33389	2.16251e-05	1.15794	8.54847e-09	0.474404	0.249708
cg23183469	4	1686288	FAM53A	TSS1500	E2F1|Egr-1|Nrf1|Pol2	TRUE	0.556874	2.16439e-05	0.077308	0.228055	0.465659	0.0476221
cg00331343	3	136581031	NCK1	TSS200	Pol2|Pol2-4H8|GTF2F1_(RAP-74)|HA-E2F1|Nrf1|SP1|CHD2_(N-1250)|Pbx3|IRF1|c-Fos|RFX5_(N-494)|IRF3|GABP|Pol2(b)|ELF1_(SC-631)|E2F6|NF-YA|E2F1|USF2|CCNT2|USF1_(SC-8983)|Max|c-Myc|PAX5-N19|CEBPB|E2F6_(H-50)|YY1_(C-20)|Mxi1_(bHLH)|HEY1|ZEB1_(SC-25388)|Sin3Ak-20	TRUE	0.758394	2.16954e-05	0.418087	0.022042	0.585289	0.0492732
cg21953428	20	56968556	VAPB	Body	c-Fos	TRUE	-0.893147	2.17698e-05	-0.342434	0.0240904	-0.41804	0.267653
cg20603106	4	86699705	ARHGAP24;ARHGAP24	TSS200;Body	BCL11A|IRF4_(M-17)|NRSF|PU.1|c-Fos	TRUE	-2.04301	2.18352e-05	-0.808799	0.0114885	-0.509858	0.522806
cg25105652	5	39413038	DAB2	5'UTR		FALSE	1.33486	2.19364e-05	0.503452	0.00799802	1.19125	0.0142432
cg24143221	6	31780526	HSPA1L	5'UTR	BATF	TRUE	1.2748	2.20144e-05	1.21819	4.68463e-08	1.03264	0.027798
cg10016208	19	19143972	SFRS14;ARMC6;SFRS14	5'UTR;TSS1500;5'UTR		TRUE	0.610986	2.20469e-05	0.120588	0.0265055	0.107058	0.728281
cg14151440	1	90478723	ZNF326	Body		FALSE	-0.800974	2.20596e-05	-0.472578	0.00562737	-0.831066	0.030958
cg03863464	22	31688391	PIK3IP1;PIK3IP1;PIK3IP1;PIK3IP1	5'UTR;1stExon;1stExon;5'UTR	GATA-2|GATA-1|Pol2|Pol2-4H8|CTCF|TBP|KAP1|HEY1|FOXA1_(SC-101058)|Sin3Ak-20|FOXA1_(C-20)|TAF1|NFKB|FOXA2_(SC-6554)|ELF1_(SC-631)|SP1|Rad21	TRUE	0.530097	2.21005e-05	0.00413221	0.954802	-0.0516484	0.838369
cg13600002	11	11102839				TRUE	-1.24954	2.21205e-05	0.285353	0.156675	0.384279	0.419467
cg12302912	3	12704256	RAF1	5'UTR	Mxi1_(bHLH)|Pol2(b)|CEBPB|ZNF263|TBP|eGFP-GATA2	TRUE	0.503014	2.21454e-05	0.097179	0.0615778	0.390442	0.119114
cg09387914	6	53187374	ELOVL5	5'UTR		TRUE	1.31704	2.21524e-05	0.95879	5.18973e-05	0.196047	0.698583
cg08266106	1	114430903	BCL2L15	TSS1500		FALSE	-0.994944	2.21528e-05	0.0759207	0.65047	-0.640977	0.0690739
cg01003666	7	139929429			TCF4|p300|JunD|PGC1A|ERRA|FOSL2|HNF4G_(SC-6558)|SP1|BHLHE40|FOXA1_(SC-101058)	TRUE	1.60567	2.21825e-05	0.952538	5.34198e-05	0.59164	0.252813
cg23097033	2	95831158	ZNF2;ZNF2	TSS200;TSS200	HDAC2_(SC-6296)|Pol2|GABP|NFKB|Sin3Ak-20|USF2|USF-1|ELK4|YY1|USF1_(SC-8983)|c-Myc|ELF1_(SC-631)|Pol2(b)|Pol2-4H8	TRUE	0.44181	2.22146e-05	0.0213618	0.607041	0.115842	0.576778
cg14592365	11	111288100			NFKB|Pol2|TBP|Pol2-4H8|PAX5-C20|PAX5-N19|SMC3_(ab9263)|PU.1|SP1|EBF1_(C-8)|ELF1_(SC-631)|EBF	TRUE	1.69315	2.24054e-05	0.226725	0.311351	-0.00372352	0.993767
cg12032655	19	43856746	CD177	TSS1500		FALSE	2.41954	2.24232e-05	1.11826	0.00720378	0.851894	0.30029
cg06700060	12	65859647	MSRB3;MSRB3	3'UTR;3'UTR		FALSE	1.23053	2.24966e-05	1.07522	8.89716e-09	0.097966	0.782761
cg03297042	22	29468762	KREMEN1;KREMEN1	TSS1500;TSS1500	Pol2|CCNT2|NOG_(SC-33759)|IRF1|Pbx3|Nrf1	TRUE	0.402557	2.25271e-05	0.0690034	0.113575	0.039143	0.794793
cg26690672	4	146031291	ABCE1;ABCE1	Body;Body		FALSE	-2.15958	2.25369e-05	-0.951215	0.00620713	-1.86548	0.0439097
cg00485707	15	89198782	ISG20	3'UTR		FALSE	-0.737822	2.25513e-05	-0.213865	0.0890455	0.0290594	0.925529
cg14756265	12	109199119	SSH1;SSH1;SSH1	Body;Body;Body	Egr-1	TRUE	-1.71955	2.26341e-05	-0.174143	0.449037	-1.03109	0.220863
cg24569045	5	39073701	RICTOR	Body	BAF170|TBP|ZNF263|Sin3Ak-20|Pol2(b)|BAF155|HEY1|Pol2|Mxi1_(bHLH)|EBF1_(C-8)|TAF1|Pol2-4H8|Ini1|GABP	TRUE	0.459771	2.26424e-05	0.0446028	0.388393	0.228244	0.206576
cg01763913	12	57623930	SHMT2;SHMT2;SHMT2;SHMT2;SHMT2;SHMT2;SHMT2;SHMT2;SHMT2	5'UTR;TSS1500;Body;1stExon;TSS200;Body;TSS200;Body;Body	AP-2gamma|Pol2|Sin3Ak-20|Pol2(b)|c-Myc|Max|USF2|USF-1|E2F6|AP-2alpha|E2F6_(H-50)|JunD|CEBPB|TAF1|HEY1|ATF3|Pol2-4H8|TBP|ZBTB7A_(SC-34508)	TRUE	0.469489	2.28185e-05	0.0152088	0.730914	0.378572	0.00940537
cg17592292	4	967094	DGKQ	1stExon		FALSE	0.694305	2.28254e-05	0.159347	0.007197	0.238441	0.426278
cg07367602	7	115963592				FALSE	-1.62986	2.28405e-05	-0.255137	0.387869	-1.30465	0.071401
cg17411681	2	152685166	ARL5A;ARL5A;ARL5A	TSS200;TSS200;TSS200	ZNF263|Pol2|HEY1|TAF1|TBP|HA-E2F1|Nrf1|ELF1_(SC-631)|SP1|FOXA1_(C-20)|FOXA1_(SC-101058)|NFKB|FOXA2_(SC-6554)|Pol2(b)|HNF4A|POU2F2|Oct-2|HNF4G_(SC-6558)|Pol2-4H8|WHIP|IRF1|HDAC2_(SC-6296)|GTF2B|Sin3Ak-20|HNF4A_(H-171)|eGFP-JunB	TRUE	0.392393	2.29378e-05	-0.0134234	0.787559	-0.0463494	0.795966
cg18569070	19	17136562	CPAMD8	Body		TRUE	-1.91661	2.29669e-05	-0.0557813	0.849273	-0.727833	0.286349
cg07035499	17	2619578				FALSE	-0.791808	2.298e-05	-0.0667559	0.575182	-0.472168	0.0311258
cg22116041	4	153564653	TMEM154	Body	Pol2|TAF1|Pol2-4H8|NFKB|PU.1|EBF1_(C-8)|ELF1_(SC-631)|SP1|BATF|SRF|BCL11A	TRUE	1.20674	2.30192e-05	0.91513	9.7121e-10	-0.322684	0.486846
cg12949547	12	58718950				FALSE	1.29448	2.30326e-05	0.45446	0.00838257	0.823173	0.0315248
cg27362222	4	124317901	SPRY1	TSS200	KAP1|ZNF263|c-Fos|eGFP-JunD|ELF1_(SC-631)|SP1|GATA-2|PU.1|c-Jun|YY1_(C-20)|GATA3_(SC-268)|FOSL2|p300|Max|FOXA1_(C-20)|Pbx3|FOXA2_(SC-6554)|NOG_(SC-33759)|TBP|USF1_(SC-8983)|PAX5-C20|JunD|c-Myc|PAX5-N19|Rad21|Egr-1|Pol2|TAF1|GATA-1|HEY1|Sin3Ak-20|Pol2-4H8	TRUE	0.93775	2.30375e-05	0.0102713	0.939434	0.0184934	0.956745
cg02666105	16	31724574	ZNF720;ZNF720	5'UTR;1stExon	SP1|CHD2_(N-1250)|IRF3|NF-YB|NF-YA|TCF4|RFX5_(N-494)|c-Fos|IRF1|ELF1_(SC-631)|Pol2|GABP|STAT3|TBP|NFKB|FOSL2|Egr-1|Pol2-4H8|Pol2(b)|TAF1|SRF|Pol2(phosphoS2)|HEY1|YY1|Sin3Ak-20|HDAC2_(SC-6296)|GTF2B|NRSF|BCL3|TCF12|TAF7_(SQ-8)	TRUE	0.60839	2.30469e-05	0.0617166	0.374573	0.25345	0.393496
cg11871295	18	47815430	CXXC1;CXXC1	TSS1500;TSS1500		FALSE	-2.34348	2.31436e-05	-0.213303	0.604345	-2.6848	0.0103099
cg25369553	1	61522373				TRUE	-2.32946	2.3176e-05	-0.255681	0.490405	-1.81479	0.0262296
cg07735969	16	68418473	SMPD3	5'UTR	PU.1|MafF_(M8194)|MafK_(ab50322)|MafK_(SC-477)	TRUE	1.01183	2.31787e-05	0.423571	0.00791166	1.0787	0.00103417
cg08595268	18	6929701			E2F6|Pol2|E2F6_(H-50)|TBP|HEY1	FALSE	-0.918922	2.32041e-05	-0.0979588	0.473362	-0.618284	0.0947258
cg15969901	6	36810478			PU.1	TRUE	1.06493	2.32459e-05	0.631068	3.3469e-05	0.474375	0.096438
cg22163812	12	132914075				FALSE	-1.29639	2.32891e-05	-0.0487314	0.804579	-0.968761	0.0179005
cg18371284	16	75182568	ZFP1	5'UTR	CHD2_(N-1250)|TBP|CCNT2|HMGN3|Pol2|Pol2-4H8|Ini1|TAF1|Mxi1_(bHLH)|HEY1|EBF1_(C-8)	TRUE	0.435733	2.32899e-05	0.0902818	0.0535477	0.132374	0.456136
cg19963178	13	113538045	ATP11A;ATP11A	3'UTR;3'UTR		FALSE	-0.990845	2.33151e-05	-0.018883	0.939943	-0.365445	0.287049
cg12894371	6	109812795			KAP1	TRUE	1.75635	2.33229e-05	0.635787	0.018446	2.31329	0.000352151
cg02897457	7	45144268	TBRG4;SNORA5A;TBRG4;TBRG4	Body;TSS200;Body;Body		FALSE	-0.869702	2.33305e-05	-0.390762	0.00287577	-0.203225	0.423146
cg24862861	10	976594			HA-E2F1|GATA-2	TRUE	0.511368	2.34119e-05	0.0471492	0.352281	0.186877	0.50702
cg10044209	14	88122084				FALSE	-2.02148	2.3459e-05	-0.553695	0.109848	-1.45001	0.114637
cg24765658	4	74702621	CXCL6	Body	Pol2	TRUE	0.921134	2.34627e-05	0.0279995	0.768811	0.476888	0.0963163
cg06021990	13	28912746	FLT1	Body		TRUE	1.20167	2.34763e-05	1.12462	5.0132e-08	0.89613	0.0334565
cg16589545	13	60351803	DIAPH3;DIAPH3	Body;Body	GATA-2|c-Jun	FALSE	-0.948256	2.3507e-05	-0.230005	0.133356	-0.0643771	0.848095
cg20338754	18	29677086	RNF138;RNF138	Body;Body		TRUE	1.61931	2.35155e-05	0.579795	0.0185725	1.37512	0.0167251
cg27607283	5	15385796				FALSE	2.33253	2.35558e-05	0.0450973	0.904891	0.845448	0.357922
cg26931527	16	83979911				FALSE	-0.912181	2.3563e-05	-0.355324	0.00768191	-0.243077	0.478624
cg26593228	10	88610737	BMPR1A	5'UTR		FALSE	-3.01479	2.36141e-05	-1.6483	0.000778824	-1.46432	0.238244
cg07229301	1	1487445	SSU72	Body	Pol2	FALSE	-0.908782	2.36317e-05	-0.319671	0.00900923	-1.02973	0.00341905
cg05860556	10	112331306	SMC3	Body		FALSE	-1.91463	2.36794e-05	-0.303919	0.304328	-0.292405	0.690151
cg16167166	11	59131003	OR5AN1	TSS1500		FALSE	-1.87822	2.37361e-05	-0.214032	0.436126	-0.16875	0.796702
cg05257202	13	99934873	UBAC2;UBAC2;UBAC2	Body;Body;Body	PU.1	TRUE	1.46662	2.38522e-05	0.611768	0.0064741	0.943365	0.081304
cg08643855	10	1416142	ADARB2	Body		FALSE	-1.14437	2.38878e-05	-0.187733	0.225272	0.00190489	0.996321
cg12332239	17	66251609	AMZ2;AMZ2;AMZ2;AMZ2;AMZ2;AMZ2	Body;Body;Body;Body;Body;Body		FALSE	1.46277	2.3995e-05	0.821118	0.000157472	0.662405	0.138291
cg27249554	13	37578846	EXOSC8	Body		FALSE	-2.50072	2.3999e-05	-1.00216	0.00765703	-2.23226	0.0137396
cg03523740	1	32645027	TXL	TSS1500	ZNF263|Pol2|KAP1|NFKB	TRUE	1.10516	2.40216e-05	1.01477	1.21584e-11	1.29452	0.000265818
cg00754103	1	165910821				FALSE	-0.522027	2.40488e-05	0.0279186	0.762134	0.160609	0.566016
cg04281416	6	30178180	TRIM26	5'UTR		TRUE	-2.70553	2.43737e-05	-0.302921	0.421143	-2.09119	0.0320611
cg08743556	8	125487621	RNF139	Body	Pol2|TAF1|HA-E2F1|Pol2-4H8|Pol2(phosphoS2)|Ini1|CTCF|Mxi1_(bHLH)	TRUE	0.48168	2.43798e-05	0.163437	0.00192388	0.373908	0.0889638
cg13226135	22	40051471	CAC1I;CAC1I	Body;Body	CTCF|Rad21|CTCF_(C-20)|CTCF_(SC-5916)	FALSE	1.66383	2.4406e-05	0.925824	0.00155891	0.256265	0.575558
cg11337915	21	40719088	HMGN1	Body	MafF_(M8194)|MafK_(SC-477)|MafK_(ab50322)	FALSE	1.34491	2.44211e-05	0.751868	0.00190781	0.921157	0.0529711
cg27310251	5	81574067	RPS23	Body	c-Myc|USF-1|USF1_(SC-8983)|Pol2|Mxi1_(bHLH)|Pol2(b)|HMGN3|Pol2-4H8|YY1_(C-20)|HEY1|GABP|TAF1|GTF2F1_(RAP-74)|YY1|Max|POU2F2|Oct-2|CCNT2|Pol2(phosphoS2)|TBP|TAF7_(SQ-8)	TRUE	0.878658	2.44236e-05	0.141017	0.275161	0.212416	0.588646
cg08044294	19	2213958	DOT1L	Body		TRUE	-0.838625	2.44624e-05	-0.307934	0.0234766	-0.454136	0.104797
cg11916726	6	90528857	MDN1	Body	Pol2|CTCF|Pol2-4H8	TRUE	0.39101	2.45859e-05	0.0597428	0.20045	0.183045	0.268147
cg22852276	20	35724169	RBL1;RBL1	Body;Body	IRF1|ZBTB7A_(SC-34508)|HA-E2F1|Pol2|Pol2-4H8|HEY1|ZEB1_(SC-25388)|AP-2alpha|CCNT2|TAF1|AP-2gamma	TRUE	0.440755	2.46488e-05	0.0377989	0.405451	0.38928	0.384892
cg14605274	2	169750924			GATA-1	FALSE	0.912963	2.46823e-05	0.495892	0.00408595	0.195856	0.648646
cg25468541	7	5014008	RNF216L;RNF216L;RNF216L	Body;Body;Body	ZBTB7A_(SC-34508)|E2F6_(H-50)	TRUE	-0.908618	2.4691e-05	-0.125531	0.47616	-0.0275528	0.932354
cg02220008	6	13192742	PHACTR1	Body		FALSE	1.53615	2.46967e-05	1.23753	1.1866e-06	1.44577	0.00221944
cg04784327	16	56998712	CETP	Body	CTCF|IRF1|IRF4_(M-17)|YY1|YY1_(C-20)|MEF2A|ATF3|SMC3_(ab9263)|EBF1_(C-8)|Ini1|CTCF_(SC-5916)|CTCF_(C-20)|PAX5-C20|Rad21|NFKB|CHD2_(N-1250)|ELF1_(SC-631)|CTCFL_(SC-98982)|TAF7_(SQ-8)|SRF|RXRA|ERRA|STAT1	TRUE	0.799763	2.47565e-05	0.358507	0.00100597	0.21525	0.422334
cg16506072	16	85833520	COX4NB;COX4NB;COX4I1	TSS1500;TSS1500;5'UTR	Pol2|Pol2(b)	FALSE	0.37677	2.4777e-05	0.0305645	0.662638	-0.0628567	0.674092
cg03587511	1	44115742	KDM4A	TSS200	Pol2|TBP|NF-YB|RFX5_(N-494)|NF-YA|p300|ELF1_(SC-631)|IRF3|SP1|c-Fos|IRF1|Mxi1_(bHLH)|PU.1|CHD2_(N-1250)|GABP|USF-1|Nrf1|SP2_(SC-643)|Pol2-4H8	TRUE	0.600653	2.47932e-05	0.168393	0.00388602	0.494294	0.0803521
cg20734030	12	95111263				FALSE	-2.36499	2.47971e-05	-1.07465	0.00719726	-3.12777	0.00205209
cg16983759	18	77794750	C18orf22	Body	Pol2|c-Myc|HA-E2F1|Sin3Ak-20|CTCF|Mxi1_(bHLH)|EBF1_(C-8)|Rad21|Egr-1|CTCF_(SC-5916)|CTCF_(C-20)|ELF1_(SC-631)|Max|ZBTB7A_(SC-34508)|TAF1	TRUE	0.378564	2.48102e-05	0.0336399	0.489581	0.130315	0.528215
cg22221831	12	15039397	MGP	TSS1500	ERalpha_a	TRUE	-2.46074	2.48895e-05	-1.63732	0.000265813	0.250172	0.765293
cg24927841	8	129702875				FALSE	-2.9937	2.49027e-05	-1.26692	0.0116295	-4.97675	0.000459925
cg05336188	19	18959506	UPF1	Body		FALSE	1.09818	2.49808e-05	0.401777	0.00977803	0.416979	0.22754
cg04806150	13	112292610				FALSE	-1.0694	2.50657e-05	-0.317785	0.0431217	-0.825157	0.0694622
cg02011912	3	53927033	SELK	TSS1500		FALSE	-0.75352	2.51807e-05	-0.222482	0.0535169	-0.763755	0.0700701
cg12551813	1	200781121	CAMSAP1L1	Body		FALSE	1.27532	2.52859e-05	0.65494	0.00339195	0.418369	0.274608
cg13033858	12	109248326	SSH1;SSH1	Body;Body	STAT3|BAF155|EBF|c-Fos|GATA-2|c-Jun|eGFP-JunD|Pol2(b)|NFKB|JunD|Mxi1_(bHLH)|Pol2|BRCA1_(C-1863)|EBF1_(C-8)|MafK_(ab50322)|p300|PAX5-N19|TCF12|TBP|SP1|SRF|BCL3|IRF4_(M-17)|p300_(N-15)|RFX5_(N-494)|BATF|MEF2A|GTF2F1_(RAP-74)|TAF1	TRUE	1.78215	2.52943e-05	1.21692	3.92075e-05	1.64137	0.00788089
cg03035167	2	201336269	SPATS2L;SPATS2L;SPATS2L;SPATS2L	Body;Body;Body;Body	CTCF|EBF1_(C-8)|RXRA|SMC3_(ab9263)|Rad21|YY1_(C-20)|CTCF_(SC-5916)|MEF2A|PAX5-C20|TCF12|p300|BATF|SP1|NFKB|BCL11A|POU2F2|Oct-2|PAX5-N19	TRUE	1.23437	2.5322e-05	1.28726	8.79168e-11	0.30442	0.474554
cg05303208	1	91178472	BARHL2	Body		FALSE	1.01861	2.53677e-05	0.0268274	0.87357	0.616182	0.127
cg04275692	7	45610627				FALSE	1.50245	2.53753e-05	1.26938	1.55399e-07	1.21734	0.0388506
cg02990439	17	4875527	CAMTA2;CAMTA2;CAMTA2;CAMTA2	Body;Body;Body;Body		FALSE	-0.887209	2.54323e-05	-0.206432	0.0916371	-0.53258	0.0779729
cg13996617	19	49014708	LMTK3	Body		FALSE	0.797298	2.54494e-05	0.0574278	0.561182	0.741096	0.0906066
cg11450001	12	10365596	GABARAPL1;GABARAPL1	1stExon;5'UTR	Pol2|Pol2-4H8|TAF1|GR|Pol2(phosphoS2)|Sin3Ak-20	TRUE	0.851504	2.54534e-05	0.309716	0.00489348	0.38137	0.461142
cg08121478	19	47217786	PRKD2;PRKD2;PRKD2;PRKD2	TSS1500;Body;Body;Body	Pol2-4H8|STAT2|PU.1|STAT1|IRF1	TRUE	0.498414	2.54594e-05	0.0362851	0.454753	-0.00339987	0.984655
cg25476565	5	125930017	ALDH7A1	Body	RPC155	TRUE	-3.60081	2.55116e-05	-0.22902	0.744096	-1.29118	0.278055
cg11797656	7	753808	PRKAR1B;PRKAR1B;PRKAR1B;PRKAR1B;PRKAR1B	TSS1500;5'UTR;TSS1500;5'UTR;5'UTR		FALSE	-1.05977	2.55852e-05	-0.303044	0.025639	-0.104643	0.784564
cg10055227	16	58768320	GOT2	TSS200	NFKB|Pol2|Pol2(phosphoS2)|HMGN3|Pol2-4H8|TAF1|TCF4|TBP|NRSF|PU.1|E2F4|Ini1|GABP|GTF2F1_(RAP-74)|c-Myc|POU2F2|Oct-2|CTCF|Sin3Ak-20|YY1_(C-20)|USF-1|BCLAF1_(M33-P5B11)|SP2_(SC-643)|SMC3_(ab9263)|Max|FOXA1_(SC-101058)|Mxi1_(bHLH)|HDAC2_(SC-6296)|YY1|Rad21|ETS1|ELF1_(SC-631)|GR|IRF4_(M-17)|USF1_(SC-8983)|FOSL2|SP1|RFX5_(N-494)|CTCF_(SC-5916)|Egr-1|PAX5-C20|p300|SRF|CTCF_(C-20)|ZBTB7A_(SC-34508)|MafK_…	TRUE	0.570434	2.55862e-05	0.164124	0.00572269	0.611352	0.0379874
cg10301588	11	67810742	TCIRG1;TCIRG1;TCIRG1	Body;1stExon;5'UTR		TRUE	-1.16885	2.5668e-05	-0.345782	0.0172405	-0.362679	0.496925
cg09562980	12	31483299				FALSE	-2.30287	2.56805e-05	-0.789858	0.0131664	-0.57813	0.593985
cg23532454	14	75910026	JDP2;JDP2;JDP2;JDP2	Body;Body;Body;Body	MafK_(ab50322)	TRUE	1.13716	2.57765e-05	1.47279	3.91405e-14	0.720067	0.0909164
cg17498615	13	97874551	MBNL2;MBNL2	TSS200;TSS200	Pol2|NF-YA|RFX5_(N-494)|IRF3|c-Fos|Pbx3|ELF1_(SC-631)|STAT3|TAF1|Pol2(b)|TBP|p300|GTF2F1_(RAP-74)|HEY1|Pol2-4H8	TRUE	0.387709	2.5896e-05	0.0758916	0.0960549	0.0379564	0.775655
ch.13.381084F	13	35200731				FALSE	1.31456	2.58962e-05	0.184426	0.316273	0.225325	0.716892
cg22726026	1	120324270			CTCF	FALSE	-0.760826	2.59333e-05	-0.244009	0.0572992	-0.333459	0.179315
cg17454509	12	46308820				FALSE	-1.44212	2.60112e-05	-0.112928	0.598921	-0.723075	0.172305
cg08614528	3	9976017	CRELD1;CRELD1;CRELD1;CRELD1	5'UTR;1stExon;5'UTR;5'UTR	CTCF|CTCF_(C-20)|YY1_(C-20)	TRUE	0.706011	2.60506e-05	0.0529553	0.517501	0.734356	0.00747293
cg11519725	7	69175743	AUTS2;AUTS2;AUTS2	Body;Body;Body		FALSE	-1.99032	2.60923e-05	-0.824204	0.0101704	-1.39668	0.0822643
cg07121900	13	50706912				TRUE	1.4053	2.63152e-05	0.714466	0.000384347	0.44739	0.379829
cg19933238	4	113153956	AP1AR;AP1AR	Body;Body		TRUE	-2.08757	2.63659e-05	-0.253816	0.472336	0.92562	0.196579
cg03917884	4	109549223	RPL34;RPL34	3'UTR;3'UTR		FALSE	-0.743855	2.63921e-05	0.0498006	0.729946	0.117092	0.666408
cg02742555	11	15200692	INSC;INSC	Body;Body		TRUE	1.25777	2.63948e-05	0.805306	1.76003e-06	1.67355	2.65748e-06
cg16590991	7	155437209	RBM33;RBM33	5'UTR;1stExon	Pol2|c-Myc|Pol2-4H8|HEY1|TAF1|TBP|ATF3|HNF4A_(H-171)|HNF4G_(SC-6558)|ELF1_(SC-631)|NFKB|HA-E2F1|GATA-1|FOXA1_(C-20)|ZBTB7A_(SC-34508)|Sin3Ak-20|GR|E2F6_(H-50)|HMGN3|E2F4|E2F6|E2F1|YY1|YY1_(C-20)|Egr-1	TRUE	0.571133	2.65576e-05	0.0473467	0.549424	0.0530639	0.81259
cg00759508	15	93442616	CHD2;CHD2	TSS1500;TSS1500		FALSE	0.799297	2.67181e-05	0.555256	2.80287e-05	0.0314205	0.914915
cg07008962	6	138478542				FALSE	-1.56417	2.68459e-05	-0.714792	0.00330294	-0.154724	0.819219
cg06855803	19	10450364	ICAM3	TSS200	Pol2-4H8|Pol2|YY1|TBP|NFKB|EBF1_(C-8)|PAX5-N19|PAX5-C20|PU.1|Egr-1|ELF1_(SC-631)	TRUE	0.493359	2.6853e-05	0.0882363	0.0862304	0.379712	0.157961
cg08199529	11	104894514	CASP5;CASP5;CASP5;CASP5;CASP5;CASP5	TSS1500;TSS1500;TSS1500;TSS1500;TSS1500;TSS1500		FALSE	-1.29789	2.68843e-05	-0.208214	0.287084	-0.196458	0.735034
cg25492213	13	41500614				FALSE	-2.2566	2.69168e-05	-0.72038	0.041453	-1.39012	0.101549
cg17372806	11	63448356	RTN3;RTN3;RTN3;RTN3	TSS1500;TSS1500;TSS1500;TSS1500	CEBPB	TRUE	1.85161	2.69201e-05	1.21698	1.67113e-05	0.653132	0.346644
cg21253130	13	32609104	FRY	Body		FALSE	1.30083	2.70033e-05	0.261924	0.167643	0.569526	0.248927
cg07145398	17	61523374	CYB561;CYB561;CYB561	5'UTR;5'UTR;1stExon	Pol2|AP-2gamma|Ini1|CTCF|CTCF_(SC-5916)|CTCF_(C-20)|E2F6_(H-50)|Rad21	TRUE	0.686008	2.7014e-05	0.207325	0.0172294	0.519766	0.123848
cg21901307	11	14665019	PDE3B;PSMA1;PSMA1	TSS1500;5'UTR;1stExon	E2F6|ZBTB7A_(SC-34508)|SETDB1|E2F6_(H-50)|HA-E2F1|Max	FALSE	1.09354	2.70152e-05	0.702413	1.19751e-06	1.12176	0.00348266
cg13629388	6	170687780	FAM120B	Body		TRUE	1.17338	2.70261e-05	0.789152	2.10395e-06	0.78315	0.0500388
cg01698567	14	36942999	SFTA3	3'UTR		FALSE	-2.07716	2.70305e-05	-0.670477	0.0432259	-1.78958	0.0570724
cg12391232	1	155247117	HCN3	TSS1500	HA-E2F1|Pol2|Sin3Ak-20|E2F6|E2F4|E2F6_(H-50)|SP1|Max|IRF1|Mxi1_(bHLH)|E2F1|CTCF|CCNT2|ELF1_(SC-631)|HMGN3|SMC3_(ab9263)|Znf143_(16618-1-AP)|CTCF_(SC-5916)|CTCF_(C-20)|ZBTB7A_(SC-34508)|NRSF	TRUE	0.492226	2.70402e-05	0.0894316	0.313542	-0.165764	0.475841
cg22113065	5	74672346	COL4A3BP;COL4A3BP;COL4A3BP	3'UTR;3'UTR;3'UTR		FALSE	-0.944801	2.70869e-05	-0.166009	0.361363	0.0300009	0.939764
cg13955423	2	133037153				FALSE	1.679	2.71545e-05	0.304276	0.124608	-0.370433	0.600258
cg10674476	2	97498336	CNNM3;CNNM3	Body;Body		FALSE	-0.662464	2.71581e-05	-0.240413	0.054163	-0.345256	0.199377
cg12264626	8	86350381	CA3	TSS1500		TRUE	1.53462	2.7212e-05	0.318094	0.169237	0.373258	0.356485
cg13067649	3	130300740	COL6A6	Body		FALSE	1.25417	2.72354e-05	0.458644	0.0417748	0.296446	0.415985
cg03067707	7	8091896	GLCCI1	Body		TRUE	-2.62103	2.7236e-05	-0.640497	0.0566287	-1.92361	0.0271828
cg19818308	14	75946745			MEF2A|EBF|POU2F2|Oct-2	FALSE	1.61995	2.72362e-05	1.48811	2.13147e-08	0.9906	0.0928722
cg05765254	1	152132853	RPTN	TSS1500		FALSE	-2.18041	2.7255e-05	-0.0582662	0.858065	-1.73309	0.0269787
cg07092111	10	32621403	EPC1	Body	Pol2-4H8|Pol2|POU2F2|Oct-2|NFKB|EBF|TAF1|eGFP-GATA2|USF2|KAP1|TBP|EBF1_(C-8)|BCL3|SP1|PAX5-N19|GATA-2|IRF4_(M-17)|BATF|WHIP|GATA-1|BCL11A|PU.1|GR	TRUE	1.38363	2.73094e-05	0.265125	0.154935	1.08243	0.06755
cg20822884	1	49240625	BEND5;AGBL4	Body;Body		FALSE	1.42828	2.73125e-05	0.919255	8.25815e-05	0.895825	0.0471026
cg02890642	1	184017798				FALSE	-2.00755	2.73159e-05	-0.205822	0.500913	-1.71242	0.0367786
cg14338062	12	57883279	MARS	Body		TRUE	-0.830379	2.73414e-05	-0.379301	0.0161238	-0.339331	0.243786
cg03276422	17	80655668	RAB40B	Body		TRUE	0.921996	2.73683e-05	0.0179724	0.882155	0.0925788	0.780024
cg09455096	2	61765470	XPO1	TSS200	Pol2(b)|TAF1|Pol2|Pol2-4H8|Sin3Ak-20|NFKB|TBP|HEY1|GTF2F1_(RAP-74)|p300|c-Myc|ELF1_(SC-631)|TAL1_(SC-12984)|c-Jun|POU2F2|Oct-2|Ini1|PAX5-C20|HA-E2F1|GATA3_(SC-268)|TAF7_(SQ-8)|E2F4|YY1_(C-20)|YY1|GATA-2|IRF1|Egr-1|NF-YA|NF-YB|SREBP1|SP2_(SC-643)|SP1|IRF3|c-Fos|USF1_(SC-8983)|USF2|CHD2_(N-1250)|Pbx3	TRUE	0.365497	2.74025e-05	0.0224965	0.550535	0.167245	0.384371
cg13720278	3	180702012	DJC19	3'UTR		FALSE	-1.02578	2.74612e-05	-0.0246259	0.885882	-0.866752	0.0503074
cg20993361	7	116503444	CAPZA2	Body	CTCF|Pol2	TRUE	1.01898	2.76189e-05	-0.0969821	0.54724	0.322185	0.4447
cg26032021	14	54804413			TCF4	FALSE	-2.6117	2.76259e-05	-0.546915	0.143737	-1.54012	0.139027
cg06141025	12	21757466	GYS2	1stExon		TRUE	1.37198	2.76285e-05	1.01464	1.98687e-06	1.11538	0.0228549
cg08485527	17	75132777				FALSE	-1.46845	2.76374e-05	-0.116975	0.656465	-0.517448	0.376642
cg26829395	15	40217855			eGFP-JunD|c-Fos|eGFP-JunB|USF-1|USF2|USF1_(SC-8983)|Pol2	TRUE	1.52058	2.76397e-05	1.48635	5.8586e-12	0.812552	0.106265
cg03252499	11	124324477				FALSE	2.50193	2.77753e-05	0.635405	0.11238	2.46855	0.0487889
cg27453922	7	148922355	ZNF282	3'UTR		FALSE	-0.488352	2.78653e-05	0.002226	0.977266	-0.285106	0.433164
cg04893454	7	90317963				FALSE	-2.41491	2.78686e-05	-0.934228	0.0443767	-2.60399	0.00606455
cg04633922	10	2699291				FALSE	-1.0403	2.79196e-05	-0.203915	0.317104	-0.882602	0.0474451
cg13925975	5	140502124	PCDHB4	1stExon		FALSE	2.70553	2.80044e-05	0.793622	0.113679	2.82917	0.000562543
cg08445226	3	99536904	C3orf26;MIR548G	Body;Body	Pol2|TAF1|HA-E2F1|Max|NFKB|Pol2(phosphoS2)|Pol2-4H8|Pol2(b)|CHD2_(N-1250)|TBP|Ini1|USF-1|ELF1_(SC-631)|CTCF|EBF1_(C-8)|FOXA1_(C-20)|CEBPB|CTCFL_(SC-98982)	TRUE	0.630738	2.80289e-05	0.161782	0.0272506	0.657502	0.0316149
cg09146903	7	94023869	COL1A2	TSS200	NRSF|Sin3Ak-20	TRUE	0.688615	2.80719e-05	0.284355	0.0060679	0.386736	0.215437
cg15832577	1	197874077	C1orf53	Body		FALSE	-2.32228	2.81667e-05	-1.72388	1.77863e-05	-2.7467	0.00964767
cg09637885	5	55032952	DDX4;DDX4;DDX4	TSS1500;TSS1500;TSS1500		FALSE	1.30662	2.81882e-05	1.02825	1.93787e-07	-0.150619	0.6652
cg00935993	2	21022933	C2orf43	TSS200	Pol2|ZNF263|AP-2gamma|Pol2(b)|TAF1|E2F6|GATA-1|Pol2-4H8|HEY1|Pol2(phosphoS2)|ELK4|Max|NRSF|YY1|TBP|ELF1_(SC-631)|SIRT6|c-Myc|USF2|CCNT2|BCL11A|HMGN3|USF-1|eGFP-JunD|c-Jun|PAX5-N19|TCF12|SETDB1|HA-E2F1|GABP|YY1_(C-20)|USF1_(SC-8983)|ETS1|p300|Mxi1_(bHLH)|GTF2F1_(RAP-74)|BHLHE40|BAF155|RFX5_(N-494)|SRF|FOSL2|PAX5-C20|JunD|GATA3_(SC-268)|GRp20|SIX5|HDAC2_(SC-6296)|E2F4|NFKB|STAT3|ZBTB7A_(SC-34508)|P…	TRUE	0.517917	2.82479e-05	0.0905064	0.150296	#VALUE!	NA
cg22192122	13	112735325				FALSE	-1.06021	2.82632e-05	-0.148624	0.501351	0.417287	0.277755
cg18870413	10	121411168	BAG3;BAG3	1stExon;5'UTR	Pol2|HMGN3	TRUE	0.467525	2.82951e-05	0.0295996	0.551854	0.185053	0.349801
cg27279652	12	26986506	ITPR2	TSS1500	CTCF|E2F6_(H-50)|E2F6|Max|HEY1	TRUE	0.588511	2.83054e-05	0.155257	0.012128	0.197455	0.479275
cg00817377	7	73441057	ELN;ELN;ELN;ELN;ELN	TSS1500;TSS1500;TSS1500;TSS1500;TSS1500	CTCF	FALSE	1.44334	2.83094e-05	1.13719	3.64051e-11	1.00164	0.03597
cg19980369	5	121506564			NOG_(SC-33759)	TRUE	-2.37603	2.83329e-05	-0.296652	0.380413	-0.252922	0.793056
cg19325331	12	132849424	GALNT9	Body		FALSE	-0.616438	2.83704e-05	-0.113978	0.22337	-0.206248	0.494524
cg07978494	7	158059179	PTPRN2;PTPRN2;PTPRN2	Body;Body;Body		FALSE	-2.53077	2.83738e-05	0.168822	0.687819	-1.56046	0.147212
cg07490124	8	131368922	ASAP1	Body	Rad21	TRUE	-2.36652	2.83774e-05	-0.179807	0.606954	-0.87531	0.295179
cg11594131	2	61765360	XPO1;XPO1	5'UTR;1stExon	Pol2(b)|TAF1|Pol2|Pol2-4H8|Sin3Ak-20|NFKB|TBP|HEY1|NRSF|TCF12|JunD|GTF2F1_(RAP-74)|p300|c-Myc|ELF1_(SC-631)|TAL1_(SC-12984)|c-Jun|POU2F2|Oct-2|Ini1|PAX5-C20|HA-E2F1|Pol2(phosphoS2)|GATA3_(SC-268)|TAF7_(SQ-8)|E2F4|YY1_(C-20)|YY1	TRUE	0.572859	2.84652e-05	0.0973691	0.0652145	0.354679	0.107266
cg17501792	1	155826844	GON4L;GON4L	5'UTR;5'UTR	Ini1|ZBTB7A_(SC-34508)|ELK4|Pol2|EBF1_(C-8)|Pol2-4H8|HA-E2F1|Sin3Ak-20|TAF1	FALSE	1.36737	2.85635e-05	0.0315624	0.879981	-0.17023	0.789895
cg26883190	1	53914086				FALSE	-1.19165	2.85706e-05	-0.70115	0.00224019	-0.608542	0.265776
cg12744722	12	111473809	CUX2	Body	SUZ12	TRUE	0.947149	2.85783e-05	0.0408845	0.695936	0.294172	0.281624
cg16160493	14	89837519	FOXN3;FOXN3	Body;Body		FALSE	-1.2264	2.86634e-05	-0.414571	0.0370191	0.450846	0.222547
cg05333968	4	187630021	FAT1	Body		FALSE	-0.905726	2.87666e-05	0.0457843	0.765966	-0.0822777	0.783266
cg05650999	5	148883763	CSNK1A1;CSNK1A1	Body;Body		FALSE	-1.29555	2.88128e-05	-0.37248	0.0506671	-0.967573	0.04233
cg22446998	5	155701819				FALSE	1.51622	2.88148e-05	0.906071	0.000254001	1.68045	0.0237662
cg17666418	6	106612002			STAT3|CEBPB|TBP|PU.1|NRSF|Pol2-4H8|MEF2A|BATF|BCL3|IRF4_(M-17)|SRF|p300|TCF12|BCL11A|POU2F2|Oct-2|SP1|Pol2|PAX5-N19	TRUE	1.56449	2.88971e-05	1.4471	1.31479e-14	0.235833	0.6732
cg12446543	7	72897269	BAZ1B	Body	USF-1|ZNF263	TRUE	-0.823222	2.8921e-05	-0.32537	0.0324561	-0.0993791	0.795725
cg12763971	19	2235736	PLEKHJ1;SF3A2	Body;TSS1500	RXRA|TAF1|Pol2|HEY1	TRUE	0.57508	2.8998e-05	0.114117	0.058851	0.572114	0.0242782
cg07663278	12	51663310	SMAGP;SMAGP	5'UTR;5'UTR	E2F6_(H-50)|CTCF	TRUE	1.57416	2.90476e-05	0.362973	0.139915	0.419348	0.431527
cg09593743	3	179041404	ZNF639	TSS200	CTCF|HA-E2F1|TCF4|Ini1|Pol2	TRUE	0.476688	2.91477e-05	0.0438211	0.453575	-0.124072	0.572011
cg00550529	12	103979670	STAB2	TSS1500		FALSE	-0.976053	2.91722e-05	-0.086649	0.621936	-0.442903	0.161457
cg03698980	4	153457736			Pol2|ZNF263|AP-2gamma|Pol2-4H8|TAF1|Sin3Ak-20|c-Myc	TRUE	0.441832	2.92895e-05	0.0410829	0.313289	0.0062834	0.962943
cg15232450	3	4345438	SETMAR;SETMAR	Body;Body	HA-E2F1|Pol2|E2F6|TBP|TAF1|Pol2-4H8|POU2F2|Oct-2|HEY1|TAF7_(SQ-8)	TRUE	0.524393	2.93633e-05	0.0208945	0.745285	0.141771	0.448988
cg03850986	10	116408382	ABLIM1;ABLIM1;ABLIM1	Body;Body;Body	KAP1|c-Fos|BRCA1_(C-1863)|GATA3_(SC-268)|c-Jun|eGFP-JunD|eGFP-JunB|eGFP-FOS|p300|GTF2F1_(RAP-74)|JunD|STAT3|RFX5_(N-494)|CEBPB|FOSL1_(SC-183)|Rad21	TRUE	2.07087	2.93912e-05	1.14	0.00168788	0.920652	0.155421
cg10672880	8	145584004	GPR172A	Body		FALSE	-0.978523	2.9393e-05	-0.330649	0.0128125	-1.04596	0.00903529
cg13525458	20	44486289	ZSWIM3;ACOT8;ZSWIM3	1stExon;TSS1500;5'UTR	Pol2|NFKB|GABP|TBP|STAT1|NF-YA|NF-YB|SREBP1|GTF2F1_(RAP-74)|SRF|TR4|FOXA1_(C-20)|PU.1|FOXA1_(SC-101058)|FOXA2_(SC-6554)|Pol2-4H8|POU2F2|Oct-2|Pol2(phosphoS2)|HEY1|Sin3Ak-20|TAF1|HNF4G_(SC-6558)|YY1_(C-20)	FALSE	0.638278	2.94293e-05	0.139377	0.0635063	0.340098	0.354395
cg03341377	3	39309355	CX3CR1;CX3CR1;CX3CR1;CX3CR1	Body;5'UTR;5'UTR;5'UTR		TRUE	1.71295	2.95976e-05	0.817966	0.00088458	0.754681	0.115006
cg23738708	1	206240661	C1orf186	Body		FALSE	1.57297	2.962e-05	0.71163	0.00413929	-0.092935	0.86874
cg15227911	17	7792059	CHD3;CHD3;CHD3	Body;TSS200;TSS200	Egr-1	TRUE	1.34029	2.96333e-05	0.513623	0.0153281	0.209977	0.753
cg02995853	5	139944272	APBB3;APBB3;APBB3;SLC35A4;APBB3	TSS200;TSS200;TSS200;TSS200;TSS200	Pol2|CEBPB|GATA-1|eGFP-JunB|BCLAF1_(M33-P5B11)|PAX5-N19|JunD|c-Jun|eGFP-JunD|ATF3|MEF2A|E2F6|c-Myc|BRCA1_(C-1863)|IRF1|ELK4|CHD2_(N-1250)|E2F6_(H-50)|SP1|USF-1|USF1_(SC-8983)|Max|USF2|STAT3|ZNF263|Mxi1_(bHLH)|TR4|NOG_(SC-33759)|ELF1_(SC-631)|GABP|SIX5|NFKB|TBP|YY1_(C-20)|TAF1|E2F4|YY1	TRUE	0.535722	2.96928e-05	0.0675468	0.240386	0.296811	0.272097
cg20779314	1	147067924	BCL9	5'UTR		FALSE	-2.27231	2.99737e-05	-0.598932	0.0830807	-1.73844	0.0800515
cg12292268	6	56982370	ZNF451;ZNF451	Body;Body		FALSE	-0.854287	3.01081e-05	-0.0457891	0.765801	-0.46153	0.199745
cg13848990	11	55682457	OR5W2	TSS1500		FALSE	-1.60557	3.02309e-05	0.146846	0.511942	-1.23041	0.0368148
cg24689420	5	179126339	CANX;CANX	5'UTR;5'UTR		TRUE	0.610735	3.04086e-05	0.222007	0.000296341	0.512937	0.119864
cg21740055	8	668667	ERICH1	Body		TRUE	-0.955696	3.04934e-05	-0.488064	0.00177429	-0.292336	0.504151
cg18949794	7	130123340				FALSE	1.73209	3.04954e-05	0.878779	0.000426932	2.27668	0.000155888
cg16651895	16	77910291	VAT1L	Body		FALSE	1.59363	3.05005e-05	1.05606	1.92646e-05	0.947418	0.0369431
cg25320169	2	206641630	NRP2;NRP2;NRP2;NRP2;NRP2	3'UTR;Body;3'UTR;Body;Body		TRUE	1.07952	3.06391e-05	1.11874	7.81101e-12	0.791096	0.0624622
cg10533624	12	3143428	TEAD4;TEAD4;TEAD4	Body;Body;Body	CTCF|SMC3_(ab9263)|Rad21|CTCF_(SC-5916)|Znf143_(16618-1-AP)	TRUE	0.781374	3.06486e-05	0.210787	0.0454288	0.576112	0.0315192
cg19187564	19	42133492	CEACAM4	TSS200		TRUE	0.771821	3.06657e-05	0.369862	0.00317559	0.784022	0.029253
cg05501682	6	2988723	DKFZP686I15217;DKFZP686I15217	Body;Body	Pol2|Max|ZNF263|CTCF|Rad21|E2F6_(H-50)|c-Fos|Pol2(phosphoS2)|KAP1|Pol2-4H8|E2F6|Nrf1|HA-E2F1|SMC3_(ab9263)|NRSF|CTCF_(SC-5916)|c-Myc|MafK_(ab50322)|p300|MafF_(M8194)|TBP	TRUE	0.734646	3.06862e-05	0.446804	2.09204e-07	0.552296	0.164223
cg01047414	10	13341660	PHYH;PHYH;PHYH	1stExon;5'UTR;Body	Pol2|c-Jun|E2F6|TAF7_(SQ-8)|USF2|USF-1|E2F6_(H-50)|USF1_(SC-8983)|Max	TRUE	0.479466	3.07248e-05	0.0834569	0.0549322	0.182353	0.362029
cg07587209	14	21944942	RAB2B;RAB2B;TOX4;RAB2B	Body;Body;TSS1500;TSS200	Pol2-4H8|Pol2|Egr-1|SRF|GATA-2|HEY1	TRUE	0.776667	3.07292e-05	-0.00258101	0.979207	0.146792	0.593453
cg00676085	12	52991945	KRT72;KRT72;KRT72	Body;Body;Body		FALSE	1.64475	3.07339e-05	1.04974	0.000329183	1.21016	0.043649
cg18260919	3	135869103	MSL2;MSL2	3'UTR;3'UTR		FALSE	-3.13593	3.07358e-05	-0.541711	0.267328	-2.35517	0.0385063
cg17245754	1	163389844				FALSE	-1.45241	3.08375e-05	-0.431982	0.28815	-0.271458	0.62146
cg13240639	22	30162856	UCRC;UCRC;ZMAT5;ZMAT5	TSS1500;TSS1500;5'UTR;5'UTR	ZNF263|AP-2alpha|AP-2gamma|Pol2|Pol2(phosphoS2)|TAF7_(SQ-8)|Pol2-4H8|TBP|HEY1|TAF1|POU2F2|Oct-2|NFKB|ELF1_(SC-631)|CHD2_(N-1250)|ZBTB33|c-Myc	FALSE	0.572367	3.08703e-05	0.132602	0.0197587	0.366643	0.137017
cg06178179	16	66881892	CA7;CA7	Body;Body		FALSE	1.34127	3.09023e-05	0.269581	0.198138	2.03266	0.000142152
cg24686918	1	221613658			NFKB|ELK4|p300_(N-15)|Pol2-4H8|TCF4|p300|STAT3|Pol2|PRDM1_(Val90)|Rad21|MafF_(M8194)|MafK_(ab50322)	TRUE	1.37785	3.09219e-05	1.08726	8.24087e-06	1.38053	0.0291017
cg00806929	16	62700011				FALSE	-1.78418	3.10919e-05	0.122167	0.642544	-1.26447	0.198942
cg01107685	6	52403284	TRAM2	Body		FALSE	-0.729778	3.11868e-05	-0.615596	1.74208e-06	-0.864579	0.147155
cg13112154	10	102996565	FLJ41350	Body	CtBP2|SUZ12	TRUE	0.679063	3.12583e-05	0.140025	0.0430832	-0.263941	0.199756
cg24114458	7	92380449	CDK6;CDK6	Body;Body	p300_(N-15)	TRUE	-2.55693	3.13619e-05	-0.582347	0.121081	-2.52405	0.03255
cg25355213	17	73780246	UNK	TSS1500	E2F6_(H-50)|E2F6	TRUE	1.78007	3.14249e-05	0.73694	0.00219823	0.792146	0.148248
cg26342114	5	172244462				FALSE	-2.05931	3.15171e-05	-0.599599	0.0861201	-2.25917	0.0184973
cg14732828	3	197476486	FYTTD1;KIAA0226;KIAA0226;FYTTD1;FYTTD1;FYTTD1	1stExon;1stExon;5'UTR;5'UTR;TSS200;TSS1500	KAP1|ZNF263|Pol2|ZBTB7A_(SC-34508)|TAF1|GABP|CTCF|NFKB|HA-E2F1|CHD2_(N-1250)	TRUE	0.548066	3.15917e-05	0.00987569	0.858446	0.496875	0.0392009
cg06531034	2	38766282			CTCF|CTCF_(SC-5916)	TRUE	1.25389	3.16112e-05	0.77669	2.96557e-06	0.847034	0.03629
cg23200218	19	39050485	RYR1;RYR1	Body;Body	NFKB|BATF|SP1|MEF2A|STAT3|EBF|RXRA	TRUE	1.40589	3.16238e-05	1.11279	4.19324e-06	1.12748	0.0442981
cg25487903	19	10828950	DNM2;DNM2;DNM2;MIR638;DNM2	1stExon;1stExon;1stExon;TSS200;1stExon	Pol2|Pol2-4H8|Ini1|YY1|ETS1|HA-E2F1|ZBTB7A_(SC-34508)	TRUE	0.641907	3.16578e-05	0.158267	0.00474006	0.318794	0.253368
cg02387701	11	67810303	TCIRG1;TCIRG1	Body;TSS200		TRUE	-1.00627	3.17424e-05	-0.272745	0.0564764	-0.874743	0.0583049
cg22940268	1	78244205	FAM73A	TSS1500		FALSE	-2.04747	3.18102e-05	-0.525819	0.116037	-1.11071	0.152525
cg23653444	17	19284627	MAPK7;MAPK7;MAPK7;MAPK7	Body;Body;Body;Body		FALSE	-0.836595	3.18293e-05	-0.545154	0.000587077	-0.450942	0.265457
cg24828322	10	96830111	CYP2C8	TSS1500		FALSE	-2.22142	3.18577e-05	-1.18636	0.00142236	-1.96393	0.0583581
cg07011168	10	49797259	ARHGAP22	Body		FALSE	1.52884	3.19742e-05	1.15891	1.6037e-06	-0.404398	0.340087
cg00715988	14	96968640	PAPOLA	TSS200	Pol2|TAF1|HA-E2F1|AP-2gamma|HEY1|AP-2alpha|Max|GABP|c-Myc|ELK4|Pol2(b)|HMGN3|Pol2-4H8|CCNT2|Pol2(phosphoS2)|NFKB|GTF2F1_(RAP-74)|TCF12|TBP|ZEB1_(SC-25388)|NOG_(SC-33759)|SIX5|Znf143_(16618-1-AP)|MafF_(M8194)|MafK_(ab50322)|Nrf1|MafK_(SC-477)|HSF1|YY1|ATF3|YY1_(C-20)|E2F1	TRUE	0.689519	3.19831e-05	0.109947	0.274225	0.774369	0.0478965
cg11588903	19	17208493	MYO9B;MYO9B	5'UTR;5'UTR	c-Fos|TCF4|eGFP-JunD|c-Jun|eGFP-FOS|NF-E2|HDAC2_(SC-6296)|JunD|HNF4G_(SC-6558)|MafF_(M8194)|MafK_(ab50322)|FOSL1_(SC-183)|MafK_(SC-477)|FOXA2_(SC-6554)|FOXA1_(SC-101058)	TRUE	1.79664	3.2044e-05	0.289084	0.42175	0.246523	0.705982
cg00660272	1	24231353	CNR2	5'UTR	AP-2alpha|IRF4_(M-17)|AP-2gamma|USF2|NFKB|Max|USF-1|BCL11A|MEF2A|EBF|BATF|PAX5-N19|PAX5-C20|YY1_(C-20)|CEBPB	TRUE	0.828192	3.22735e-05	0.142827	0.0682376	0.124549	0.695071
cg20931134	14	69045498	RAD51L1	Body		FALSE	1.10766	3.22774e-05	1.22213	1.26814e-11	-0.473535	0.232351
cg15452389	6	168200267			CTCF|Rad21|JunD	TRUE	-0.901636	3.2316e-05	-0.24027	0.145725	-0.532979	0.311599
cg17159537	19	7554074	PEX11G	TSS200	Pol2|Pol2-4H8|TAF1|eGFP-JunD|HMGN3|Nrf1|USF-1|Mxi1_(bHLH)|USF1_(SC-8983)|Max|c-Myc|E2F6_(H-50)	FALSE	0.377469	3.23167e-05	0.0224613	0.601179	-0.117006	0.522914
cg16780562	14	102033251				FALSE	1.16227	3.23371e-05	1.16285	5.92648e-11	0.281069	0.430534
cg13383153	19	36980459	ZNF566;ZNF566;ZNF566;ZNF566;ZNF566;ZNF566;ZNF566	1stExon;5'UTR;TSS200;5'UTR;5'UTR;1stExon;1stExon	SETDB1|TAF1|Pol2|Pol2-4H8|TBP|TAF7_(SQ-8)|EBF1_(C-8)|STAT3|Sin3Ak-20|E2F4|HEY1|CHD2_(N-1250)|E2F6_(H-50)|AP-2gamma|AP-2alpha|ZBTB7A_(SC-34508)|ZBTB33|BRCA1_(C-1863)|SIX5|ETS1|Znf143_(16618-1-AP)|HA-E2F1|YY1|ELF1_(SC-631)|YY1_(C-20)	TRUE	0.510231	3.23585e-05	0.137473	0.0273245	0.328682	0.268219
cg21216933	8	6473595	MCPH1	Body		FALSE	-0.611804	3.23628e-05	-0.132947	0.245728	-0.226088	0.321706
cg16481008	5	112043117	APC	TSS200	Pol2|eGFP-JunD|Pol2-4H8|E2F6|Znf143_(16618-1-AP)|Pol2(phosphoS2)|E2F4|Nrf1|TAF1|YY1|ELK4|CCNT2|YY1_(C-20)|NFKB|ELF1_(SC-631)|TBP	TRUE	0.448048	3.24207e-05	0.0508902	0.305568	0.248332	0.0971923
cg17643729	3	106966359	LOC344595;LOC344595	Body;Body		FALSE	-2.25807	3.2451e-05	-0.70354	0.0286596	-1.83336	0.0279051
cg25252495	10	6531856	PRKCQ	Body		FALSE	-0.718021	3.25282e-05	-0.293518	0.0218743	-0.450856	0.115073
cg11887996	12	120559003				TRUE	1.00254	3.25575e-05	0.538043	3.89733e-05	1.03562	0.027587
cg16795184	16	56777257	NUP93	5'UTR		FALSE	1.42767	3.25885e-05	0.977019	2.43465e-05	0.449682	0.367391
cg10538235	7	92437732	CDK6;CDK6	Body;Body		FALSE	-1.76216	3.26205e-05	0.438591	0.135847	-0.887691	0.318292
cg22277567	2	240226201	HDAC4	Body	EBF|CTCF	TRUE	1.72245	3.26875e-05	1.03977	7.09884e-05	3.27812	1.0962e-08
cg10735361	4	7044595	CCDC96;TADA2B	1stExon;TSS1500	ZNF263|HA-E2F1|Pol2|HDAC2_(SC-6296)|Sin3Ak-20|Mxi1_(bHLH)|SREBP1|ETS1	FALSE	0.577016	3.27387e-05	0.144627	0.00389797	0.285691	0.27727
cg26796083	7	13985664	ETV1;ETV1;ETV1;ETV1;ETV1;ETV1;ETV1	Body;Body;Body;Body;Body;Body;Body	GATA-2	FALSE	-1.92852	3.27887e-05	-0.477687	0.158471	-0.715669	0.349337
cg17130518	7	76825482	CCDC146;FGL2	Body;3'UTR		FALSE	-2.28447	3.29132e-05	-0.50466	0.136155	-0.765736	0.492669
cg16809457	6	90399677	MDN1	Body	KAP1|SP1|p300|Pol2|Pol2-4H8|JunD	TRUE	1.74692	3.32121e-05	0.772842	0.0095718	1.15595	0.0481945
cg14002185	17	39093939	KRT23	TSS200	Pol2-4H8|GATA3_(SC-268)	TRUE	-0.798083	3.32235e-05	-0.280969	0.0336694	-0.505419	0.219413
cg09827353	2	221584360				FALSE	-2.32773	3.33338e-05	-0.748737	0.0403398	-3.3515	0.00023832
cg17824939	12	88421705	C12orf50	5'UTR		TRUE	-2.32233	3.33538e-05	-0.663649	0.0854873	-3.53704	0.0046369
cg17248540	16	69143500	HAS3;HAS3	Body;Body		FALSE	-1.10219	3.33559e-05	-0.442221	0.00609011	-0.872978	0.0508069
cg17071855	17	3819880	P2RX1;P2RX1	1stExon;5'UTR	Pol2|GATA-1|CCNT2|HMGN3|ZBTB7A_(SC-34508)|Egr-1|SP1|EBF1_(C-8)	TRUE	0.46059	3.34831e-05	0.0325685	0.512343	0.433029	0.1007
cg25283841	1	1600982	LOC728661;CDK11B;CDK11B;CDK11B;CDK11B;CDK11B;CDK11B	Body;Body;Body;Body;Body;Body;5'UTR		TRUE	-0.833992	3.3547e-05	-0.308718	0.0178021	-0.246616	0.561138
cg22928329	19	33183273	NUDT19	1stExon	Pol2|YY1|TAF1|Nrf1|c-Myc|Pol2-4H8|Egr-1|Max|Sin3Ak-20|HEY1|ELF1_(SC-631)|PU.1|E2F6|E2F6_(H-50)	TRUE	0.497502	3.35623e-05	0.226664	0.00316754	0.331515	0.230591
cg10274208	13	41351044			GATA-2|p300|STAT3|c-Fos|PU.1|JunD	TRUE	0.987157	3.36498e-05	0.329654	0.00842731	0.18403	0.732246
cg26771998	10	75490334	BMS1P4	TSS200	GABP|Pol2|Pol2(b)|ZNF263|KAP1|Pol2-4H8|HEY1|NFKB|TAF1|RFX5_(N-494)|ELK4|POU2F2|Oct-2|TBP|PAX5-C20|USF-1|YY1_(C-20)|GTF2F1_(RAP-74)|NRSF|TAF7_(SQ-8)|SP1|STAT1|MEF2C_(SC-13268)|Egr-1|BCLAF1_(M33-P5B11)|TCF4|p300|SRF|ELF1_(SC-631)|ETS1|HA-E2F1|SIX5|Sin3Ak-20|YY1|Znf143_(16618-1-AP)|FOXA1_(SC-101058)|FOXA1_(C-20)|MEF2A|ZZZ3	TRUE	1.22113	3.36513e-05	0.237274	0.102564	0.770578	0.119405
cg24073755	1	231955433	DISC2;DISC1;DISC1;DISC1;DISC1;DISC1;DISC1;DISC1;TSX-DISC1;DISC1;DISC1;DISC1;DISC1	TSS1500;Body;Body;Body;Body;Body;Body;Body;Body;Body;Body;Body;Body		FALSE	-2.52932	3.37376e-05	-1.50331	0.000165996	-1.87694	0.0676354
cg08003810	16	3535037	T15;T15;T15	3'UTR;3'UTR;3'UTR		FALSE	-0.885129	3.38288e-05	-0.320096	0.0103036	-0.396223	0.298766
cg09884077	15	23086698	NIPA1;NIPA1	5'UTR;TSS1500	Pol2|TBP|Pol2-4H8|ZBTB7A_(SC-34508)|TAF1|HEY1|CEBPB|Ini1|E2F1|CCNT2|ELF1_(SC-631)|E2F4|HMGN3|HA-E2F1|GABP|E2F6_(H-50)|PAX5-C20	TRUE	0.685176	3.39536e-05	-0.0590114	0.547252	0.27056	0.363798
cg07249860	13	36421844	MIR548F5;DCLK1	Body;Body		FALSE	-2.23375	3.40292e-05	-0.906188	0.0172085	-0.658612	0.493129
cg00465137	2	944510				FALSE	-1.97412	3.40471e-05	-0.648948	0.0462082	-1.8057	0.0328856
cg13853198	1	161185092	FCER1G;FCER1G	1stExon;5'UTR	Max	TRUE	-1.22233	3.40795e-05	-0.836107	8.812e-08	-0.107768	0.822434
cg00946381	16	2205241	TRAF7;SNORD60	TSS1500;TSS200	Pol2|HEY1|Pol2-4H8|CCNT2|E2F6|HMGN3|NFKB|Pol2(b)|c-Myc|USF2|ZEB1_(SC-25388)|BCLAF1_(M33-P5B11)|BCL3|Mxi1_(bHLH)|Max|ETS1|ZBTB33|TAF1|PAX5-N19|YY1_(C-20)|p300_(N-15)|Pol2(phosphoS2)|TBP|YY1|Egr-1|NRSF|Sin3Ak-20|GTF2F1_(RAP-74)|POU2F2|Oct-2|E2F6_(H-50)|TAF7_(SQ-8)|NELFe|TCF12	FALSE	0.570435	3.42702e-05	0.200491	0.000591319	0.537717	0.0822756
cg12124767	7	117299297	CFTR	Body		FALSE	1.29717	3.43528e-05	1.49845	1.6896e-12	0.992015	0.0260515
cg01955153	16	50769852			BATF|NFKB|PAX5-N19|MEF2A|EBF1_(C-8)|BCL11A|EBF|SP1|TCF12|IRF4_(M-17)	TRUE	0.994147	3.44439e-05	0.896012	2.78135e-13	1.09499	0.00130679
cg19167673	22	39640835	PDGFB;PDGFB	1stExon;5'UTR	Pol2(b)|Pol2|TAF1	FALSE	0.612853	3.4476e-05	0.197648	0.0128947	0.414642	0.192422
cg14494854	15	25444498	SNORD115-16	TSS200		FALSE	-0.900949	3.45692e-05	-0.322326	0.0198654	-0.236625	0.559376
cg24908403	10	92493105				FALSE	-1.20838	3.45794e-05	-0.121003	0.600463	0.152925	0.791918
cg09977847	2	217070953	XRCC5	3'UTR	PU.1|MEF2A|IRF4_(M-17)|BCL11A|JunD|BATF	TRUE	1.75801	3.46116e-05	1.28692	7.6515e-06	1.81701	0.002971
cg16270819	7	129588864	UBE2H;UBE2H	Body;Body	GATA-2|Sin3Ak-20|FOXA1_(C-20)|Pbx3|KAP1|p300|NF-YA|RFX5_(N-494)|SP1|ELF1_(SC-631)|GATA3_(SC-268)|MEF2A|Pol2|TBP|FOXA1_(SC-101058)|RXRA|GR|Pol2-4H8|TCF4|NF-YB|SMC3_(ab9263)|Mxi1_(bHLH)|AP-2alpha|HNF4A_(H-171)|CTCF|Rad21|TAF1|PAX5-C20|NOG_(SC-33759)	TRUE	0.849361	3.46242e-05	0.10656	0.325865	0.383995	0.337865
cg21935292	12	65152931	GNS	1stExon		TRUE	0.555609	3.46531e-05	0.145347	0.0169611	0.585355	0.0389825
cg03060457	11	126138639	FOXRED1;SRPR	TSS1500;1stExon	Pol2|NFKB|Pol2-4H8|YY1_(C-20)|NRSF|TAF1|Pol2(phosphoS2)|HEY1|HA-E2F1|POU2F2|Oct-2|E2F1|HMGN3|ELK4|TAF7_(SQ-8)|YY1|ELF1_(SC-631)|c-Myc|Sin3Ak-20	FALSE	0.396854	3.46759e-05	0.0830447	0.0554489	0.251996	0.198309
cg16707262	6	30164282	TRIM26	Body		FALSE	-1.01828	3.46809e-05	-0.50159	0.00127251	0.344647	0.259028
cg10763953	7	114741115				FALSE	-1.70338	3.47288e-05	-0.173597	0.557495	-3.19738	0.000218848
cg10530164	2	219858911	CRYBA2;CRYBA2;CRYBA2	TSS1500;TSS1500;TSS1500	CTCF|SUZ12	TRUE	0.784592	3.47572e-05	0.0264074	0.781405	0.691765	0.00134484
cg10066189	6	33239327	VPS52;RPS18	Body;TSS1500	Pol2(b)|CTCF|GTF2B|NFKB|ZNF263|Pol2|Pol2-4H8|TAF1|ATF3|POU2F2|Oct-2|HEY1|NRSF|HMGN3|c-Myc|YY1_(C-20)|CCNT2|ELF1_(SC-631)|YY1|E2F4|GABP|HA-E2F1	FALSE	0.439595	3.49359e-05	0.0388979	0.410267	0.412556	0.0942082
cg14575983	5	99922152	FAM174A	3'UTR		FALSE	-1.76435	3.4943e-05	-0.980858	0.00120386	-1.93335	0.040222
cg09734033	7	30630200				FALSE	-1.5449	3.50997e-05	-0.915272	0.000776914	-1.07171	0.107489
cg27170158	16	1382005			Pol2|TAF1|GABP|BAF155|TBP|PU.1|RFX5_(N-494)|p300|Mxi1_(bHLH)|TCF12|Sin3Ak-20|ZBTB7A_(SC-34508)	TRUE	0.521748	3.51469e-05	0.103382	0.0528851	0.323335	0.188654
cg19612574	10	49608952	MAPK8;MAPK8;MAPK8;MAPK8	TSS1500;TSS1500;TSS1500;TSS1500		FALSE	-0.815746	3.5249e-05	-0.302336	0.0415123	-0.140549	0.762836
cg23290159	5	150474234			PAX5-N19|BCL11A|BATF|NFKB|STAT3|EBF|EBF1_(C-8)	TRUE	1.2863	3.52703e-05	1.04689	3.45376e-09	0.68312	0.0982577
cg16077493	6	135172385				TRUE	-2.47535	3.55007e-05	-0.549721	0.165029	-1.05698	0.231154
cg27335855	5	60787422	ZSWIM6	Body		FALSE	-2.12273	3.55172e-05	-1.24388	0.000435834	-2.78346	0.0228518
cg07165637	16	28102779				FALSE	-0.837756	3.5545e-05	-0.390925	0.00478637	-0.399739	0.414687
cg24768187	6	31646077	LY6G5C	Body		FALSE	1.15502	3.55621e-05	0.452788	0.015271	0.86654	0.0495318
cg12869623	17	9548898	USP43	TSS200	Pol2|HA-E2F1|STAT3|TBP|TAF7_(SQ-8)|TAF1|Pol2-4H8	FALSE	0.569726	3.56422e-05	0.0707103	0.168967	0.0442583	0.869881
cg05274953	21	44589163	CRYAA;CRYAA	5'UTR;1stExon	MafK_(SC-477)|MafK_(ab50322)	FALSE	-0.830524	3.56937e-05	-0.257039	0.0518831	-0.534049	0.330632
cg20289746	10	106075738	ITPRIP	Body		FALSE	-0.93884	3.57287e-05	-0.415619	0.0253947	-0.800863	0.225591
cg04343242	4	104000066	BDH2	3'UTR		FALSE	-1.247	3.57371e-05	-0.859501	0.000197431	-1.02719	0.125531
cg02709261	1	179051893	TOR3A	Body	Sin3Ak-20|ZNF263	TRUE	0.527618	3.58211e-05	-0.0213238	0.67821	0.280959	0.197705
cg02888917	6	32940425	BRD2;BRD2	5'UTR;5'UTR	Pol2|Pol2-4H8|HEY1|YY1|YY1_(C-20)|ELF1_(SC-631)|THAP1_(SC-98174)|Sin3Ak-20|TAF7_(SQ-8)|JunD	TRUE	0.722027	3.58445e-05	0.170445	0.01009	0.540607	0.0563572
cg07504780	6	32821684	PSMB9;TAP1;PSMB9;TAP1	TSS1500;5'UTR;TSS1500;1stExon	Pol2|NFKB|STAT1|Ini1|RFX5_(N-494)|GR|TBP|YY1_(C-20)|STAT3|YY1|STAT2|IRF1|GATA-1|MEF2C_(SC-13268)|HA-E2F1|E2F6|GTF2F1_(RAP-74)|eGFP-JunD	TRUE	0.440181	3.58768e-05	0.187988	2.92597e-05	0.228382	0.0815279
cg14571714	19	19638267	YJEFN3;NDUFA13	TSS1500;Body		FALSE	-0.818946	3.5936e-05	-0.598049	1.25049e-05	-0.226996	0.42658
cg20424709	10	37940673				FALSE	2.39748	3.59509e-05	-0.30689	0.506701	0.504143	0.420476
cg14084456	1	204486034	MDM4;MDM4	Body;5'UTR	Pol2|Pol2-4H8|TCF4|TBP|RPC155	FALSE	0.637295	3.59544e-05	0.360553	6.59353e-07	0.25404	0.363979
cg15032960	20	56888536	RAB22A	Body	PU.1	TRUE	1.49848	3.59905e-05	0.805154	0.003969	-0.465928	0.216164
cg05421673	17	54671575	NOG;NOG	1stExon;5'UTR	HA-E2F1	TRUE	0.625089	3.59921e-05	0.104792	0.0869934	0.124663	0.657983
cg27126575	8	49043664				TRUE	2.13666	3.60077e-05	0.0463511	0.905613	1.78893	0.00155928
cg11869499	15	89872984	POLG;POLG	Body;Body	PU.1	TRUE	2.1185	3.61254e-05	0.191157	0.534889	0.135527	0.815359
cg24041239	11	2922635	SLC22A18AS;SLC22A18;SLC22A18	5'UTR;5'UTR;TSS1500		FALSE	-0.862792	3.61353e-05	-0.665048	0.00136746	-1.02964	0.0091629
cg24897255	6	75915787	COL12A1;COL12A1	TSS200;TSS200	ZNF263|HA-E2F1|Pol2|Pol2(phosphoS2)|KAP1|AP-2alpha|TAF1|BAF155|FOXA1_(C-20)|GTF2F1_(RAP-74)|CEBPB|Mxi1_(bHLH)|p300_(N-15)|TBP|BRCA1_(C-1863)|RFX5_(N-494)|Ini1|AP-2gamma|CtBP2	TRUE	0.728886	3.63045e-05	0.0882985	0.341319	0.728843	0.0413912
cg16659470	8	94744382	RBM12B	3'UTR	CEBPB	TRUE	-1.26514	3.63143e-05	-0.562362	0.00452959	-1.71931	0.010685
cg22225298	1	179339155	C1orf125;C1orf125	Body;Body	FOXA1_(SC-101058)|CTCF|RFX5_(N-494)|SMC3_(ab9263)|Rad21|FOXA1_(C-20)|CTCF_(SC-5916)	TRUE	1.68838	3.63723e-05	0.460188	0.0456391	0.805524	0.304039
cg24053721	4	142053970	RNF150;RNF150	1stExon;5'UTR	YY1_(C-20)	TRUE	0.692553	3.64249e-05	0.124139	0.0815721	0.185132	0.555545
cg19747990	5	83588224	EDIL3	Body		FALSE	-1.77135	3.64719e-05	-0.637843	0.0317611	-1.27497	0.084707
cg06132876	6	31692080	C6orf25;C6orf25;C6orf25;C6orf25;C6orf25;C6orf25	Body;Body;Body;Body;Body;Body		FALSE	-1.36822	3.65011e-05	-0.215004	0.395583	-1.68464	0.0719861
cg07008343	17	38956362	KRT28	TSS200		FALSE	-2.39354	3.65408e-05	-0.716057	0.0484585	-2.04641	0.0606134
cg24110839	17	36896577	PCGF2	Body		FALSE	-0.947626	3.65425e-05	-0.594042	7.9774e-05	-0.0608202	0.878315
cg24091162	17	62010456	CD79B;CD79B;CD79B	TSS1500;TSS1500;TSS1500	CTCF	FALSE	-1.13143	3.65581e-05	-0.535791	0.00693719	0.842946	0.256396
cg02252672	9	140195502	NRARP;NRARP	1stExon;3'UTR	FOXA1_(C-20)|FOXA2_(SC-6554)|HA-E2F1|Pol2|Pol2-4H8|HNF4A_(H-171)|FOXA1_(SC-101058)	TRUE	0.549619	3.65753e-05	0.101392	0.0957008	0.354629	0.184733
cg03923676	3	31614334	STT3B	Body		TRUE	-2.11691	3.6582e-05	-0.70401	0.0332363	-1.86336	0.0153862
cg00658007	1	211666129	RD3;RD3;RD3;RD3	1stExon;5'UTR;1stExon;5'UTR		TRUE	0.929121	3.66137e-05	0.115367	0.206019	0.161794	0.576033
cg09915978	12	6858533	MLF2;MLF2	Body;Body		FALSE	-1.09097	3.66242e-05	-0.551384	0.00439401	-0.724187	0.176256
cg19195327	1	6479725	HES2	Body		TRUE	0.822813	3.66643e-05	0.326667	9.6267e-05	0.274994	0.457678
cg08461692	17	8481454	MYH10	Body	PU.1	TRUE	1.45117	3.66816e-05	1.14135	9.63586e-08	1.26116	0.0230298
cg20655350	2	219124263	GPBAR1;GPBAR1;GPBAR1	TSS1500;TSS1500;TSS1500		FALSE	-0.850682	3.67305e-05	-0.258886	0.0590466	0.39454	0.183827
cg07753384	2	232646083	PDE6D	TSS200	TAF1|Pol2|Pol2-4H8|TBP|HEY1|E2F6_(H-50)|GABP|CHD2_(N-1250)|IRF3|NF-YA|IRF1|Pbx3|NF-YB|SP1|c-Fos|SP2_(SC-643)|BRCA1_(C-1863)|EBF|ELF1_(SC-631)|NFKB|EBF1_(C-8)	TRUE	0.566774	3.67414e-05	0.0645106	0.190454	0.26652	0.269689
cg24207698	2	166811308	TTC21B	TSS1500		TRUE	-1.82871	3.68931e-05	-0.305009	0.295557	-0.678343	0.239285
cg17540496	3	53845930	CAC1D;CAC1D;CAC1D	3'UTR;3'UTR;3'UTR		FALSE	-1.07832	3.69276e-05	-0.581426	0.00157384	-0.0333393	0.936625
cg19620840	19	49964960	ALDH16A1;ALDH16A1	Body;Body	SETDB1	FALSE	-1.15442	3.70038e-05	-0.143275	0.362031	0.167696	0.721955
cg04077199	22	24989175	GGT1;C22orf36	5'UTR;TSS200	Pol2|HA-E2F1|HNF4G_(SC-6558)|TBP|HNF4A|FOSL2|TAF7_(SQ-8)|CEBPB|HEY1|Pol2-4H8|TAF1	TRUE	0.552294	3.70181e-05	0.161914	0.0591879	0.649382	0.0195183
cg04303274	6	111303269	RPF2	TSS200	HA-E2F1|Pol2|YY1|ELK4|YY1_(C-20)|CCNT2|GABP|IRF1|TBP|TCF12|ELF1_(SC-631)|AP-2gamma|TAF1|SIX5|Mxi1_(bHLH)|NRSF|Pol2-4H8|PAX5-C20|USF2|USF-1|Max|CEBPB|IRF4_(M-17)|eGFP-JunD|c-Jun|GTF2F1_(RAP-74)|Pol2(phosphoS2)|E2F6_(H-50)|NFKB|ZEB1_(SC-25388)|Pol2(b)|SIRT6|SP2_(SC-643)|c-Myc|USF1_(SC-8983)|HEY1|ETS1|Sin3Ak-20|POU2F2|Oct-2|BHLHE40|TAF7_(SQ-8)|ZNF263|E2F6|BCLAF1_(M33-P5B11)	TRUE	0.475604	3.70467e-05	0.116453	0.0247146	0.433295	0.077261
cg23786205	10	77057425				FALSE	1.31115	3.71579e-05	1.55924	1.44894e-10	0.508504	0.267404
cg13048962	15	66790410	SPC5	TSS1500	Pol2-4H8|Pol2|TBP|Pol2(phosphoS2)|KAP1|USF-1|CEBPB|JunD|CTCF|SMC3_(ab9263)|BCLAF1_(M33-P5B11)|c-Jun|Pol2(b)|USF2|GTF2F1_(RAP-74)|c-Myc|Max|Rad21|Mxi1_(bHLH)|CTCFL_(SC-98982)	TRUE	1.55053	3.72789e-05	1.45762	8.05409e-14	0.633005	0.305625
cg13381203	11	46961407	C11orf49;C11orf49;C11orf49;C11orf49	Body;Body;Body;Body		FALSE	-2.03393	3.731e-05	-0.805268	0.0222736	-1.34784	0.111079
cg03762591	6	32040379	TNXB	Body		FALSE	-1.66717	3.73184e-05	-0.142867	0.63988	-1.51962	0.033454
cg26433445	16	81764289			HA-E2F1|RFX5_(N-494)|Pol2|EBF1_(C-8)	TRUE	0.776511	3.73307e-05	0.0840437	0.3438	0.0645196	0.805669
cg07970325	6	106497542				FALSE	1.16661	3.73424e-05	0.818821	3.58586e-06	0.592111	0.11586
cg08256761	12	80168523	PPP1R12A;PPP1R12A;PPP1R12A	3'UTR;3'UTR;3'UTR		FALSE	-2.08216	3.73493e-05	-1.07144	0.00382492	-1.95167	0.0234228
cg22457668	8	1318052				FALSE	-1.18602	3.73632e-05	-0.201431	0.297379	-1.00348	0.105468
cg13234415	12	65175168				TRUE	0.920932	3.74595e-05	0.14874	0.265314	0.0763162	0.790996
cg07473599	14	93674967	UBR7;UBR7	Body;Body		FALSE	-2.58695	3.74932e-05	-0.484883	0.26421	-1.45418	0.125124
cg22745440	6	33264022	RGL2;RGL2	Body;Body		FALSE	-0.960485	3.75277e-05	-0.0952654	0.603602	-0.764193	0.0389189
cg12540815	19	45394385	TOMM40;TOMM40;TOMM40	TSS200;TSS200;TSS200	NF-YB|NF-YA|SP1|SP2_(SC-643)|c-Fos|IRF1|HA-E2F1|CHD2_(N-1250)|IRF3|Egr-1|Pol2|GABP|HNF4A_(H-171)|HNF4G_(SC-6558)|SIX5|TBP|Znf143_(16618-1-AP)|Max|TAF1	FALSE	0.452971	3.75598e-05	0.1502	0.0010125	0.0744015	0.762068
cg00390654	1	2214240	SKI	Body		FALSE	-0.80293	3.7593e-05	-0.246406	0.0338569	0.138407	0.704806
cg02194300	16	88506688	ZNF469	3'UTR		FALSE	-0.575323	3.77383e-05	-0.241935	0.021823	-0.202137	0.512665
cg16416152	16	67193901	FBXL8;TRADD;FBXL8	1stExon;TSS200;5'UTR	Egr-1|Pol2|HA-E2F1|Pol2-4H8|ELF1_(SC-631)|TBP|SP1|TAF1|NFKB|Nrf1|CCNT2|HMGN3|HEY1|Mxi1_(bHLH)|PAX5-C20|GABP	TRUE	0.672945	3.77513e-05	0.146186	0.11603	0.399473	0.232997
cg22974234	8	1238522			JunD|FOSL2	FALSE	-0.87759	3.78148e-05	-0.0560419	0.689781	-1.05705	0.123337
ch.5.95626522F	5	95600766				FALSE	0.615371	3.78294e-05	0.0626395	0.472528	0.667585	0.0224883
cg06972908	16	30488321	ITGAL;ITGAL	Body;Body		FALSE	1.28744	3.78567e-05	0.301431	0.17819	0.333105	0.454421
cg08262496	16	22023163	C16orf52	Body		FALSE	-0.883352	3.79152e-05	-0.299827	0.0584413	-0.420826	0.198408
cg23172853	1	231842206	TSX-DISC1;DISC1;DISC1;DISC1;TSX-DISC1;DISC1;DISC1;DISC1;DISC1;TSX-DISC1;DISC1;DISC1;TSX-DISC1;TSX-DISC1;DISC1;DISC1;DISC1;DISC1;DISC1;TSX-DISC1;DISC1;DISC1;DISC1;DISC1;DISC1;TSX-DISC1;DISC1;DISC1;DISC1	Body;Body;Body;Body;Body;Body;Body;Body;Body;Body;Body;Body;Body;Body;Body;Body;Body;Body;Body;Body;Body;Body;Body;Body;Body;Body;Body;Body;Body		FALSE	1.64152	3.80276e-05	1.36746	7.3487e-09	2.33153	7.67009e-06
cg11574975	1	112058304	ADORA3	Body	c-Fos	FALSE	-1.83629	3.80832e-05	-0.868576	0.00909618	-0.285358	0.626946
cg27145042	16	25026956	ARHGAP17;ARHGAP17	TSS1500;TSS1500	Pol2	FALSE	0.601517	3.81979e-05	0.168283	0.0105387	-0.0882031	0.647068
cg25891433	4	26733372	TBC1D19	Body		FALSE	1.52312	3.82347e-05	1.04776	0.000110133	0.805365	0.0669787
cg26948536	2	175584419				FALSE	-1.3135	3.82381e-05	-0.379939	0.0332498	-0.421775	0.474151
cg17425351	11	110843045				FALSE	1.01707	3.82501e-05	1.44391	5.01939e-14	0.00101556	0.997857
cg02129266	16	618202	NHLRC4	Body		FALSE	-1.06126	3.83094e-05	-0.542059	5.53267e-05	-0.252982	0.536342
cg12801067	12	89380779				FALSE	1.14989	3.84201e-05	0.934902	9.35262e-07	0.472081	0.235257
cg07855465	17	79377665	BAHCC1	Body		TRUE	-0.878903	3.84276e-05	-0.0215307	0.883591	-0.0668539	0.822101
cg02586507	7	157934204	PTPRN2;PTPRN2;PTPRN2	Body;Body;Body		FALSE	-0.865093	3.84349e-05	-0.260953	0.0769376	-0.572775	0.0918992
cg22505205	6	7726983	BMP6	TSS200	ZNF263|Pol2	TRUE	-1.40147	3.84698e-05	-0.174281	0.468885	-1.07113	0.113859
cg05335107	2	109400084	RANBP2	Body		FALSE	-1.35077	3.84722e-05	-0.23723	0.24038	-0.321707	0.557614
cg11271526	17	78155327	CARD14	Body		FALSE	-0.749709	3.84872e-05	-0.1724	0.116465	-0.191224	0.376244
cg06967436	1	229012580				FALSE	-0.665727	3.85177e-05	-0.213546	0.0645745	-0.00860431	0.977138
cg18659028	4	979389	SLC26A1;IDUA	Body;TSS1500		FALSE	-1.32887	3.85281e-05	0.138092	0.533283	0.00913284	0.99091
cg06099303	1	96672496				FALSE	1.49391	3.85294e-05	1.25149	1.77978e-07	1.45732	0.0018248
cg08964756	8	132924803	EFR3A	Body		TRUE	-2.35641	3.87055e-05	-0.418838	0.324881	-1.08966	0.278269
cg23426156	8	126557901			CEBPB|STAT3|JunD|GR|RFX5_(N-494)|Rad21|p300_(N-15)|SMC3_(ab9263)|Pol2-4H8|c-Fos	TRUE	1.56599	3.87875e-05	1.11772	3.83472e-05	1.35823	0.0186248
cg18828927	6	29275263	OR14J1	1stExon		FALSE	1.62267	3.88348e-05	0.779646	0.00457327	-0.134808	0.8193
cg09063787	12	2921766	ITFG2	TSS200	SREBP1|PAX5-N19|PAX5-C20|CHD2_(N-1250)|IRF3|RFX5_(N-494)|SP1|Pbx3|NF-YA|TR4|SP2_(SC-643)|GABP|c-Fos|ELK4|ELF1_(SC-631)|BRCA1_(C-1863)|PU.1|JunD|CEBPB|Pol2|STAT1|NF-YB|SRF|Pol2(b)|Pol2-4H8	TRUE	0.935659	3.90112e-05	0.0845428	0.582827	0.359668	0.365742
cg04257163	12	89620072				TRUE	1.24206	3.90134e-05	1.34818	1.04366e-10	0.381454	0.364983
cg26860257	19	42755793	ERF	Body	ZNF263|AP-2gamma	TRUE	-1.54145	3.90458e-05	-0.492924	0.0800874	-0.19309	0.685287
cg05572370	11	2323247	TSPAN32;C11orf21;TSPAN32;C11orf21	1stExon;TSS200;5'UTR;TSS200	Pol2|GABP|ZBTB7A_(SC-34508)|Max|c-Myc|ELF1_(SC-631)	TRUE	0.750481	3.90574e-05	0.0365816	0.70001	0.635415	0.109687
cg22878054	11	99397252	CNTN5;CNTN5	5'UTR;5'UTR		FALSE	1.45414	3.93089e-05	0.881974	0.000254733	1.47041	0.00525353
cg11170796	19	1650224	TCF3;TCF3	Body;1stExon		FALSE	-0.912117	3.94146e-05	-0.259819	0.0541275	-0.451567	0.14055
cg05905844	7	136280002				TRUE	1.57501	3.94328e-05	1.07143	0.000121082	1.21863	0.0322234
cg07170253	12	48119903	P11	TSS1500	Max|c-Myc|POU2F2|Oct-2|EBF|EBF1_(C-8)	TRUE	1.79426	3.95581e-05	0.978042	5.42616e-05	0.754191	0.20021
cg06883868	18	13643516	C18orf1;C18orf1;C18orf1;C18orf1;C18orf1;C18orf1	Body;Body;Body;Body;Body;Body		FALSE	1.10141	3.95705e-05	0.526936	9.30507e-05	0.802337	0.0493176
cg15405121	5	14025461				FALSE	-2.59054	3.96548e-05	-0.61273	0.170371	-2.66622	0.0224286
cg26795312	8	146231199	C8orf77	Body		FALSE	1.41482	3.9661e-05	1.45704	2.73776e-09	1.193	0.0327684
cg01835319	2	236900893	AGAP1;AGAP1	Body;Body		FALSE	-0.518479	3.96633e-05	-0.118924	0.183873	-0.0760736	0.692763
cg24304264	6	33424075	ZBTB9	Body		FALSE	-0.732068	3.96985e-05	-0.339639	0.00467972	-0.40383	0.182416
cg19044550	11	70308049				FALSE	1.10831	3.97171e-05	1.40989	1.12415e-12	0.892931	0.0205359
cg27532938	4	1512248				FALSE	-1.24267	3.9783e-05	-0.248431	0.237997	-0.449358	0.420012
cg01282432	14	57046857	C14orf101	Body	Pol2	TRUE	0.602655	3.98571e-05	0.0562267	0.482421	0.443511	0.222491
cg00784718	1	221916686	DUSP10;DUSP10	TSS1500;TSS1500	Rad21|Pol2-4H8|Pol2|HEY1|TAF1|SMC3_(ab9263)|TBP	TRUE	0.641554	3.99522e-05	0.15871	0.00244443	0.0908633	0.736477
cg01199721	12	120632764	GCN1L1	TSS1500	Pol2|Pol2-4H8|HEY1|E2F6|AP-2gamma|AP-2alpha|HA-E2F1|E2F1|ZBTB7A_(SC-34508)|c-Fos	TRUE	0.537528	4.00495e-05	0.114172	0.0544717	0.465473	0.060851
cg09859491	1	1851542	TMEM52	TSS1500		FALSE	-0.849162	4.00783e-05	-0.259708	0.0284351	-0.217282	0.515009
cg05529201	16	87368205	FBXO31;FBXO31	Body;Body		FALSE	-0.963168	4.01111e-05	-0.353445	0.00617692	-0.328808	0.377195
cg01439754	2	112293267			USF-1|ATF3|BHLHE40|USF2|FOXA2_(SC-6554)|USF1_(SC-8983)|FOXA1_(C-20)	TRUE	1.22401	4.02197e-05	0.907563	4.20751e-05	-0.146722	0.742213
cg06122613	1	151297900	PI4KB	Body		TRUE	1.93271	4.0265e-05	1.21342	1.76299e-05	-0.226533	0.744618
cg01556246	8	8204802	PRAGMIN	Body	Pol2-4H8|EBF1_(C-8)|TCF12|EBF|PU.1	TRUE	1.3689	4.02791e-05	0.453127	0.0181848	0.766812	0.133056
cg24561952	11	5567996	OR52H1	TSS1500		FALSE	-1.2617	4.03341e-05	-0.40974	0.0328043	-0.166831	0.792132
cg01893068	7	90254267				TRUE	1.764	4.04155e-05	1.3052	2.10171e-06	1.14729	0.0569981
cg17594003	2	145278808	ZEB2;ZEB2;ZEB2	TSS1500;TSS1500;TSS1500		TRUE	-2.21267	4.05152e-05	-0.79983	0.0238434	-1.43849	0.0545493
cg02375201	1	27114675	PIGV;PIGV	5'UTR;1stExon	Pol2-4H8|Pol2|YY1|CCNT2|TAF1|HA-E2F1|TBP|GTF2F1_(RAP-74)|ELF1_(SC-631)|ELK4|E2F6_(H-50)|GABP|NFKB|CTCF|AP-2gamma|EBF|E2F6|EBF1_(C-8)|HEY1	TRUE	0.718255	4.05181e-05	0.239501	0.0283347	0.692018	0.122224
cg22558060	3	115551406	LSAMP	Body	Rad21	FALSE	-1.77633	4.05312e-05	-0.601476	0.0409728	-2.26467	0.00394723
cg12990803	22	29784624	AP1B1;AP1B1;AP1B1	TSS200;TSS200;TSS200	TR4|Pol2|AP-2alpha|Pol2-4H8|YY1_(C-20)|Sin3Ak-20|TAF1|YY1|CCNT2|GABP|ZEB1_(SC-25388)|ELF1_(SC-631)|E2F6_(H-50)|ETS1|USF1_(SC-8983)|THAP1_(SC-98174)|HMGN3|IRF1|CTCFL_(SC-98982)|Egr-1|EBF1_(C-8)|PU.1|ZBTB7A_(SC-34508)|HNF4A_(H-171)	TRUE	0.525449	4.05603e-05	0.0963289	0.0864061	0.198912	0.444438
cg01055121	11	13388349	ARNTL;ARNTL;ARNTL	Body;Body;Body		FALSE	-0.76988	4.06273e-05	-0.233508	0.127359	-0.540639	0.0933713
cg13145440	17	47841827	FAM117A	TSS1500	Pol2|HEY1|GATA-1|NF-YB|SP1|NF-YA|c-Fos|SREBP1|RFX5_(N-494)|FOXA1_(C-20)|Pol2-4H8|TAF7_(SQ-8)|Max|USF1_(SC-8983)|USF2|NF-E2_(H-230)|ZEB1_(SC-25388)|USF-1|POU2F2|Oct-2|ATF3|TBP|Egr-1|GTF2B|BCLAF1_(M33-P5B11)	FALSE	0.373931	4.06295e-05	0.0272627	0.517104	0.258773	0.129961
cg01224524	11	17757129	KCNC1;KCNC1	TSS1500;TSS1500		FALSE	0.779885	4.06461e-05	0.0578642	0.409156	0.173609	0.570882
cg13985446	9	99452347				FALSE	1.52249	4.07129e-05	1.51247	1.05191e-09	2.26577	4.05957e-06
cg18103031	10	135193522	PAOX;PAOX;PAOX	Body;Body;Body		FALSE	-0.71239	4.07195e-05	-0.0675799	0.584682	0.0281974	0.91433
cg26614229	1	231156204	MIR1182;FAM89A	TSS1500;Body		TRUE	1.22044	4.09143e-05	0.478879	0.00143934	1.25875	0.165456
cg17237603	7	148876528	ZNF398;ZNF398	Body;Body		FALSE	-0.840755	4.09221e-05	-0.48074	9.36768e-05	-0.563369	0.161339
cg10354474	3	50350760	HYAL1	TSS1500		FALSE	-0.991371	4.10057e-05	-0.38954	0.0341717	-0.165534	0.661542
cg15346898	5	2094996			GR	TRUE	-0.943486	4.10138e-05	-0.225823	0.257934	-0.125943	0.717632
cg13085340	19	7682925	KIAA1543;KIAA1543	Body;Body		FALSE	-0.831075	4.11567e-05	-0.128596	0.417033	-0.959309	0.0147684
cg13341941	4	69187090	YTHDC1;YTHDC1	Body;Body		FALSE	-2.0423	4.11738e-05	-0.354217	0.276306	-1.37649	0.0903646
cg08297686	14	68943486	RAD51L1;RAD51L1;RAD51L1	Body;Body;Body	Pol2-4H8|NFKB|GR|SP1|BCLAF1_(M33-P5B11)|USF2|POU2F2|Oct-2|YY1_(C-20)|TCF12|USF-1|USF1_(SC-8983)|PAX5-N19|PAX5-C20	TRUE	1.42806	4.11862e-05	0.546589	0.0165736	0.837351	0.0461986
cg00613914	10	73569753	CDH23	Body		FALSE	-0.531199	4.12334e-05	-0.216032	0.0099344	-0.0446503	0.879125
cg06372223	16	87899784	SLC7A5	Body	EBF1_(C-8)	FALSE	1.19762	4.12396e-05	0.768625	0.000533349	0.393948	0.373048
cg06281205	2	58462331	FANCL;FANCL	Body;Body	HNF4A_(H-171)	FALSE	-0.679264	4.13191e-05	-0.228018	0.0996258	-0.247649	0.508809
cg13022129	9	131683862	PHYHD1;PHYHD1;PHYHD1;PHYHD1;PHYHD1	1stExon;5'UTR;1stExon;TSS1500;5'UTR		FALSE	-0.759157	4.1364e-05	-0.502692	8.84565e-05	-0.252815	0.315534
cg25916135	2	59071761				FALSE	1.35985	4.14428e-05	1.37884	2.41735e-10	1.30505	0.0111646
cg23777479	13	101169917	PCCA;PCCA	Body;Body		FALSE	1.98918	4.14434e-05	1.66078	1.46283e-06	-0.0898259	0.891379
cg02283151	14	100110845	HHIPL1;HHIPL1	TSS1500;TSS1500		FALSE	-0.882661	4.14498e-05	0.104013	0.426603	-0.844932	0.303067
cg13655586	7	111202389	IMMP2L	TSS200	Pol2|c-Myc|Pol2-4H8|Sin3Ak-20|CHD2_(N-1250)|NFKB|HEY1|ZBTB7A_(SC-34508)	TRUE	-0.867708	4.15637e-05	-0.437277	0.00977066	-0.0930481	0.79645
cg12580783	12	49362475	WNT10B	Body	IRF4_(M-17)|NFKB|EBF|BATF|EBF1_(C-8)	TRUE	1.27705	4.16164e-05	1.09599	9.51632e-07	1.47538	0.00414284
cg07211259	9	5510497	PDCD1LG2	TSS200	NFKB|PAX5-N19|PAX5-C20|PU.1|STAT3|SP1|BATF|IRF4_(M-17)|JunD|TAF1|NRSF|SRF|BCL11A	TRUE	1.48994	4.1625e-05	1.38974	7.81917e-10	1.10334	0.0128418
cg03572664	14	61544141				FALSE	-1.94576	4.16789e-05	-0.348661	0.270415	-1.0914	0.258377
cg11860203	17	32582516	CCL2	Body	Pol2(b)	TRUE	0.976786	4.16879e-05	0.346237	0.0118671	0.339194	0.245186
cg19021985	8	22398190	PPP3CC	Body	ELF1_(SC-631)|PU.1	TRUE	1.30798	4.17306e-05	0.169582	0.489679	2.45587	0.000736669
cg01454148	17	7129155	DVL2	3'UTR	Pol2	TRUE	-0.80592	4.17745e-05	-0.217335	0.0867487	-0.811935	0.0516769
cg00967711	3	100281202	TMEM45A	Body		TRUE	0.971309	4.18247e-05	0.885761	2.25334e-07	0.425478	0.263038
cg22702351	6	163673239	PACRG;PACRG;PACRG	Body;Body;Body		TRUE	2.77832	4.18254e-05	0.637689	0.166993	-0.948987	0.179985
cg10884975	1	218458566	RRP15	TSS200	Pol2|TCF4|Pol2-4H8|TAF1|STAT1|HEY1|FOXA1_(SC-101058)|PAX5-N19|FOXA1_(C-20)|STAT3|SETDB1|IRF1|GABP|NRSF|GTF2F1_(RAP-74)|NFKB|p300|ELK4|SMC3_(ab9263)|ELF1_(SC-631)|SP1|TBP|RFX5_(N-494)|BCLAF1_(M33-P5B11)|E2F6_(H-50)|GATA3_(SC-268)|BRCA1_(C-1863)|USF-1|NOG_(SC-33759)|SIX5|eGFP-JunB|FOSL2|Pol2(b)|Pol2(phosphoS2)|USF2|c-Myc|PAX5-C20|ZEB1_(SC-25388)|POU2F2|Oct-2|YY1_(C-20)|YY1|PU.1|SRF|Znf143_(16618-1-…	TRUE	0.64187	4.19064e-05	0.235855	0.00268731	0.635076	0.0296156
cg01161725	18	32924152	ZNF24	5'UTR	Pol2|CHD2_(N-1250)|TBP|SP1|p300|MEF2C_(SC-13268)|MEF2A|TAF1|Pol2(b)	FALSE	0.453589	4.20236e-05	0.128604	0.00958432	0.128689	0.599337
cg08579819	1	9687256			ZNF263|CTCF|IRF4_(M-17)|ELK4|BCL3|NFKB|c-Myc|TBP|USF-1|USF1_(SC-8983)|PAX5-N19|YY1_(C-20)|HMGN3|MEF2A|E2F4|POU2F2|Oct-2|Max|CTCF_(C-20)|ELF1_(SC-631)|PAX5-C20|CCNT2|CTCF_(SC-5916)|NRSF|TCF12|SRF|NOG_(SC-33759)|Znf143_(16618-1-AP)|GABP|Rad21|Sin3Ak-20|SMC3_(ab9263)|BCLAF1_(M33-P5B11)|AP-2gamma|p300|ATF3|YY1|SP1|Pol2|ZBTB7A_(SC-34508)|TAF7_(SQ-8)|RXRA|THAP1_(SC-98174)|ETS1|CTCFL_(SC-98982)|E2F6_(H-…	TRUE	0.365629	4.20664e-05	0.065713	0.110576	0.424964	0.077288
cg08633665	8	128972829	MIR1205;PVT1	TSS200;Body	GATA-1|Pol2|Pol2(b)|eGFP-GATA2|TAL1_(SC-12984)|ELF1_(SC-631)|STAT1|eGFP-JunD|IRF1|TBP|c-Jun|STAT2|GATA-2|NF-YA|Brg1|p300_(F-4)|CCNT2|HMGN3|HDAC2_(SC-6296)|SIRT6|PU.1	TRUE	0.985132	4.21071e-05	0.580322	9.54029e-06	1.09006	0.000602998
cg01848660	2	68269960	C1D;C1D	3'UTR;3'UTR		FALSE	-2.51698	4.21607e-05	-1.60851	9.59768e-05	-3.52147	0.00808299
cg10833014	14	102605952	WDR20;WDR20;HSP90AA1;HSP90AA1;WDR20;WDR20	TSS1500;TSS1500;1stExon;5'UTR;TSS1500;TSS1500	Pol2|TBP|HEY1|TAF1|Sin3Ak-20|NFKB|ZEB1_(SC-25388)|TAF7_(SQ-8)|YY1|c-Myc	FALSE	0.537557	4.22042e-05	0.0534793	0.30031	-0.114376	0.592151
cg13534580	2	238662655	LRRFIP1;LRRFIP1;LRRFIP1;LRRFIP1;LRRFIP1	Body;Body;Body;Body;Body		FALSE	-1.27742	4.22989e-05	-0.0545757	0.797597	-1.2382	0.00607609
cg02986451	18	59159403	CDH20	Body		FALSE	1.16095	4.23472e-05	1.45992	1.65367e-13	0.807599	0.0535092
cg12688788	11	22644864	FANCF;FANCF	3'UTR;1stExon		FALSE	-2.04171	4.23714e-05	-0.348053	0.25113	-0.105186	0.892349
cg00196475	5	179233122	SQSTM1;MGAT4B;SQSTM1	TSS1500;Body;TSS1500	Pol2|HA-E2F1|Sin3Ak-20|HEY1	TRUE	0.46821	4.23799e-05	0.150719	0.00397438	0.0442183	0.862683
cg10692118	17	43299500	FMNL1	1stExon	Pol2	FALSE	0.605157	4.24641e-05	0.261778	3.44226e-07	0.149319	0.602041
cg11796233	1	2060236	PRKCZ;PRKCZ;PRKCZ	5'UTR;Body;5'UTR		FALSE	-0.939365	4.24697e-05	-0.216942	0.107397	-0.0363123	0.910624
cg22117666	6	29914938			Pol2-4H8	FALSE	1.123	4.25578e-05	0.667113	0.000366055	0.351634	0.37862
cg08108289	20	62462937			ZBTB7A_(SC-34508)|ELF1_(SC-631)	FALSE	-0.74301	4.26896e-05	-0.308229	0.0258823	-0.207796	0.685239
cg06540458	1	226951747			KAP1|STAT3|c-Fos|JunD	TRUE	1.73226	4.28155e-05	0.801098	0.00228336	1.29671	0.0664547
cg21130374	21	42734266	MX2	5'UTR	Pol2-4H8|PU.1	FALSE	0.804281	4.30666e-05	-0.126134	0.280336	0.410267	0.303067
cg26153096	1	43748142	C1orf210;C1orf210	3'UTR;3'UTR	TCF4|HDAC2_(SC-6296)	TRUE	0.935168	4.30727e-05	1.37476	1.86449e-16	1.03107	0.00910016
cg20986887	6	28887284	TRIM27	Body		TRUE	1.38133	4.30839e-05	0.759991	3.77908e-06	0.872278	0.0336522
cg17751684	17	79232024	SLC38A10;SLC38A10	Body;Body		FALSE	-0.91584	4.31027e-05	-0.399739	0.00244977	-0.575054	0.0864239
cg00036369	3	63988378	ATXN7;ATXN7	3'UTR;3'UTR		FALSE	-1.79324	4.31441e-05	-0.625172	0.0220786	-2.09698	0.0209943
cg04550367	14	101453070	SNORD114-27;SNORD114-26	TSS1500;TSS1500		FALSE	-0.906541	4.31512e-05	-0.118044	0.477069	-1.95095	0.0684449
cg26356242	11	105923175	KBTBD3;KBTBD3	3'UTR;3'UTR		FALSE	-2.10205	4.32245e-05	-0.81097	0.00850541	-1.02169	0.229487
cg11993160	18	12404041			MafF_(M8194)|RPC155|p300_(N-15)|MafK_(SC-477)|MafK_(ab50322)|c-Jun|RFX5_(N-494)|CEBPB|eGFP-JunD|JunD|c-Fos|FOSL1_(SC-183)|NF-E2|eGFP-FOS|BATF|eGFP-JunB|FOSL2|TFIIIC-110	TRUE	1.54534	4.32991e-05	1.36779	4.61369e-10	1.36569	0.015354
cg21650436	12	49162444	ADCY6;ADCY6	Body;Body		FALSE	1.55944	4.33091e-05	1.11015	1.05496e-07	0.642893	0.172965
cg00723840	22	20760206	ZNF74;ZNF74	Body;Body		FALSE	-0.975548	4.33189e-05	-0.444183	0.000846626	-0.62791	0.224956
cg02444987	2	151343046	RND3	Body	Pol2|c-Myc|Pol2-4H8|CTCF|EBF|ZNF263	TRUE	-0.877949	4.33454e-05	-0.440405	0.00049153	-0.220101	0.514163
cg20354848	11	2398773	CD81;CD81	1stExon;5'UTR		TRUE	0.495088	4.33485e-05	0.135622	0.0137013	0.192816	0.446786
cg01210727	10	56666396				FALSE	-1.68007	4.33605e-05	-0.360782	0.200454	-0.190103	0.846316
cg10012475	6	32764945			NFKB|PU.1|CTCF|YY1_(C-20)|RFX5_(N-494)|SMC3_(ab9263)|Rad21|YY1|POU2F2|Oct-2|CTCF_(SC-5916)|Znf143_(16618-1-AP)|CTCF_(C-20)|HNF4A_(H-171)|JunD|CEBPB	TRUE	0.414544	4.3389e-05	0.0779893	0.216738	0.0832179	0.590242
cg05705366	5	53813915	SNX18;SNX18;SNX18	1stExon;1stExon;1stExon	E2F6	TRUE	0.603529	4.3462e-05	0.111074	0.0728757	0.297117	0.369479
cg23696618	18	61583699	SERPINB10	Body		TRUE	1.35967	4.36232e-05	0.842354	0.000200228	0.130334	0.815674
cg22750986	17	12895279	ELAC2;ELAC2;ELAC2	3'UTR;3'UTR;3'UTR		FALSE	-0.821176	4.36778e-05	-0.185548	0.203886	0.463828	0.528202
cg09530108	2	36586710	CRIM1	Body		FALSE	0.966836	4.37646e-05	1.07045	1.46067e-07	0.74708	0.0575022
cg08741280	4	1736942	TACC3	Body		FALSE	-0.718439	4.37822e-05	-0.0981108	0.400949	-0.0976551	0.791074
cg02954015	4	530378	PIGG;PIGG	Body;Body		FALSE	-1.03058	4.38523e-05	-0.143437	0.271959	-0.412635	0.230175
cg13670091	6	143723025				TRUE	1.33608	4.40759e-05	0.81742	0.000300404	0.66917	0.15408
cg07627445	4	1029632				FALSE	-1.09954	4.40873e-05	0.208431	0.175607	-0.274149	0.473904
cg19036644	17	6554902	MED31;C17orf100;MED31	5'UTR;TSS200;1stExon	HA-E2F1|Pol2|Pol2(b)|RFX5_(N-494)|Sin3Ak-20|ELK4|TBP|Mxi1_(bHLH)|TAF1|YY1_(C-20)|Pol2-4H8|HEY1|Pol2(phosphoS2)|YY1|GTF2F1_(RAP-74)|NFKB|SIX5|GABP|ELF1_(SC-631)|SP1|HMGN3|CCNT2|Znf143_(16618-1-AP)|AP-2gamma|IRF1|AP-2alpha	TRUE	0.526975	4.41179e-05	0.194751	0.00244668	0.279359	0.408865
cg06634950	3	169487146	ARPM1	1stExon	Pbx3|HA-E2F1|Pol2-4H8|Egr-1|Pol2	TRUE	0.771263	4.41332e-05	0.166636	0.157645	0.841487	0.0285001
cg12832565	1	145715672	CD160	TSS200		TRUE	1.64707	4.415e-05	1.40002	2.37364e-09	0.986601	0.0710286
cg10160539	2	162875880	DPP4	Body		FALSE	-1.71961	4.41796e-05	-0.46718	0.0458664	-1.55632	0.0267844
cg07974125	4	57843509	C4orf14	1stExon	ZNF263	TRUE	0.552949	4.42939e-05	0.0447017	0.369872	0.00498683	0.981964
cg16843994	2	4704518				FALSE	-1.42453	4.43111e-05	-0.697862	0.00263607	-0.89879	0.251256
cg08539991	19	36203832	ZBTB32;ZBTB32	5'UTR;1stExon	Pol2	FALSE	1.24585	4.43544e-05	1.4608	9.63192e-09	-0.327943	0.404168
cg10949632	13	94520094	GPC6	Body		TRUE	1.04324	4.4355e-05	0.846549	7.18086e-06	1.67613	2.98703e-05
cg03545404	5	149556350	CDX1	Body		FALSE	1.61683	4.4474e-05	1.16888	4.50896e-07	0.924984	0.0972627
cg02269049	12	104680606	TXNRD1;TXNRD1;TXNRD1;TXNRD1;TXNRD1	Body;TSS200;TSS200;TSS200;TSS200	AP-2gamma|AP-2alpha|eGFP-JunD|USF2|IRF3|c-Fos|NF-YA|Max|NF-YB|SP1|p300_(N-15)|p300|E2F1|GTF2B|Mxi1_(bHLH)|Nrf1|RFX5_(N-494)|Pol2(b)|c-Myc|IRF1|POU2F2|Oct-2	TRUE	0.448783	4.45042e-05	0.120141	0.021332	0.170498	0.23405
cg00167916	6	32795877	TAP2;TAP2	3'UTR;Body		FALSE	-1.49736	4.45838e-05	-0.608016	0.010913	-0.477375	0.571747
cg17296053	1	167884595	ADCY10;ADCY10	TSS1500;TSS1500		FALSE	-0.853361	4.46982e-05	-0.0593182	0.698445	-0.0323104	0.911637
cg23437459	10	124907457	HMX2	TSS200	CTCF|Pol2|PAX5-C20|CTCF_(SC-5916)|Sin3Ak-20|E2F6_(H-50)|ELF1_(SC-631)	TRUE	0.886991	4.47303e-05	0.148928	0.112739	0.555587	0.0729746
cg00748072	2	174862824				TRUE	1.19455	4.48161e-05	0.6944	0.000206576	-0.119567	0.775884
cg22920792	19	32896607	DPY19L3	TSS1500	HA-E2F1|Pol2|ZNF263|TAF1|ELK4|HMGN3|TBP|GABP|Max|GR|ELF1_(SC-631)|CCNT2|BCLAF1_(M33-P5B11)|Mxi1_(bHLH)|c-Myc|USF-1|PAX5-N19|USF1_(SC-8983)|CHD2_(N-1250)|IRF1|PAX5-C20|PU.1|SP1|Egr-1|Pbx3|SP2_(SC-643)|c-Fos|NF-YB|NF-YA|ZBTB7A_(SC-34508)	TRUE	0.478424	4.48461e-05	0.12815	0.0292269	0.419689	0.0746982
cg23261237	2	183989548	NUP35	Body	Pol2|Pol2(b)|E2F6|POU2F2|Oct-2|ZNF263|HA-E2F1|HEY1|TBP|Pol2-4H8|NRSF|TAF1|USF-1|HDAC2_(SC-6296)|c-Myc|Sin3Ak-20|PAX5-N19|Max|ELF1_(SC-631)|USF2|IRF1|ZEB1_(SC-25388)|GABP|PAX5-C20|PU.1|IRF4_(M-17)|E2F6_(H-50)|Mxi1_(bHLH)|BCL3	TRUE	0.391964	4.48561e-05	-0.00627843	0.893202	0.208719	0.306638
cg12251803	2	238639781	LRRFIP1;LRRFIP1;LRRFIP1;LRRFIP1;LRRFIP1	Body;Body;Body;Body;Body		TRUE	1.59596	4.4873e-05	1.33832	1.29252e-08	0.981125	0.0635457
cg25070639	17	41170693	VAT1	Body		TRUE	1.13755	4.49271e-05	0.337339	0.0206879	0.0601085	0.899214
cg14894144	18	21270554	LAMA3;LAMA3	Body;Body	Pol2	TRUE	1.62477	4.53169e-05	0.189223	0.412698	0.674902	0.160906
cg05045335	1	8457417	RERE;RERE;RERE	5'UTR;Body;Body	CTCF|EBF	TRUE	1.532	4.53424e-05	0.987336	1.86849e-06	1.12644	0.0124871
cg05200313	14	92960827	SLC24A4;SLC24A4;SLC24A4	3'UTR;3'UTR;3'UTR		FALSE	1.34571	4.54441e-05	0.92577	1.42214e-07	0.716517	0.124844
cg24597466	1	232652356	SIPA1L2	TSS1500		FALSE	-2.17724	4.54454e-05	-0.237885	0.525933	-1.43776	0.130143
cg14163706	9	95089361	NOL8;CENPP;NOL8	TSS1500;Body;TSS1500		FALSE	-1.20277	4.55572e-05	0.0765477	0.722148	0.0976356	0.817976
cg22424405	1	94677002	ARHGAP29	Body		FALSE	-2.06604	4.56793e-05	-0.238966	0.449907	-1.41337	0.10348
cg10207355	14	105409805	AHK2	Body		FALSE	-0.739072	4.56823e-05	-0.313758	0.0529016	-0.00211969	0.994709
cg08957605	2	238274537	COL6A3;COL6A3;COL6A3	Body;Body;Body		FALSE	-0.821093	4.57419e-05	-0.186695	0.143742	-0.424929	0.141243
cg14597598	8	32503262	NRG1;NRG1;NRG1;NRG1;NRG1;NRG1;NRG1;NRG1;NRG1;NRG1;NRG1;NRG1;NRG1;NRG1;NRG1;NRG1	Body;Body;Body;Body;Body;Body;Body;Body;Body;Body;Body;TSS1500;Body;Body;Body;Body	Pol2(b)	FALSE	1.90645	4.58411e-05	1.19313	0.00147125	1.82489	0.0141297
cg24362401	18	39535226	PIK3C3;PIK3C3	1stExon;5'UTR	GATA-1|ELF1_(SC-631)|GABP|IRF1|HMGN3|CCNT2|Pol2|ELK4|SP2_(SC-643)|Egr-1|Pol2(b)|USF1_(SC-8983)|Sin3Ak-20|TBP|Pol2-4H8|TAF1|HEY1	TRUE	0.870288	4.5898e-05	-0.113447	0.341675	0.0570437	0.884884
cg08289189	22	19937277	COMT;COMT	5'UTR;TSS1500	c-Fos|HDAC2_(SC-6296)	TRUE	-2.05515	4.58986e-05	-0.943945	0.00740874	-1.44736	0.163275
cg13793507	4	122857949	TRPC3	Body		FALSE	-0.927059	4.59442e-05	-0.663484	0.00032352	-0.884246	0.08038
cg20569955	15	41245418	CHAC1;CHAC1	TSS1500;TSS1500	Pol2|BAF170|BAF155|CTCF|HA-E2F1|Ini1|Egr-1|CEBPB|HMGN3|c-Myc|p300_(N-15)|JunD|c-Jun|EBF1_(C-8)|E2F6_(H-50)|RFX5_(N-494)|ATF3|NF-YA|TCF4	FALSE	0.379034	4.59564e-05	0.0544082	0.164192	0.0482648	0.694548
cg17858486	1	33782702				FALSE	-1.83116	4.59677e-05	-0.229982	0.458956	-2.17109	0.0173914
cg05109049	17	29641333	NF1;EVI2B;NF1	Body;TSS1500;Body	STAT3|Pol2|eGFP-JunD|CEBPB|c-Jun	TRUE	0.943259	4.59989e-05	0.100803	0.445294	0.630588	0.0563023
cg12083893	10	91111929			RFX5_(N-494)|CEBPB|BATF	TRUE	1.08491	4.6063e-05	1.25484	9.40448e-12	0.487716	0.243412
cg26332061	20	2674697	EBF4	Body		TRUE	1.20619	4.60883e-05	0.120591	0.448036	0.588701	0.104581
cg20891481	3	71115714	FOXP1	Body	TAF1|PU.1	TRUE	1.37094	4.61221e-05	-0.0906619	0.66428	0.44484	0.488566
cg09067029	1	186954259	PLA2G4A	Body		TRUE	0.967159	4.62595e-05	1.08893	5.65644e-09	0.229235	0.601195
cg12335829	2	157192128			Pol2|CTCF|STAT1|RFX5_(N-494)|TCF4|TAF1|SMC3_(ab9263)|eGFP-JunD|CTCF_(SC-5916)|NFKB|IRF4_(M-17)|YY1|Pol2-4H8|p300|Rad21|IRF1|FOXA1_(SC-101058)|ELF1_(SC-631)|Max|Znf143_(16618-1-AP)|c-Myc|PAX5-C20|MEF2A|POU2F2|Oct-2	TRUE	1.14787	4.63439e-05	0.0980222	0.519075	0.163021	0.741504
cg11254196	7	48109763				FALSE	-1.25256	4.64365e-05	-0.177718	0.379301	-0.602196	0.190545
cg20662616	2	30454643	LBH	Body	Pol2|ZNF263|Pol2-4H8|E2F6_(H-50)	TRUE	0.448105	4.64488e-05	0.0868295	0.061612	0.00222195	0.992923
cg07426077	1	1488581	SSU72	Body		FALSE	-0.631313	4.65293e-05	-0.235648	0.0360029	-0.0122777	0.963635
cg13829041	7	106585799				FALSE	-2.25505	4.65465e-05	-0.771021	0.0325136	-1.76258	0.0628017
cg21919809	19	36132842	ETV2;ETV2	1stExon;5'UTR	TBP	TRUE	1.53888	4.67086e-05	0.512939	0.00283545	0.264269	0.523655
cg10369125	4	53706166				FALSE	1.23112	4.67117e-05	1.24116	5.55873e-10	1.03537	0.0247246
cg04455567	6	3425259	SLC22A23;SLC22A23	Body;5'UTR		FALSE	-1.71402	4.67219e-05	-0.487204	0.0931961	-1.35672	0.133177
cg21934230	1	228202608	WNT3A	Body	STAT3	TRUE	-1.64411	4.67308e-05	-0.897039	0.00349096	1.03838	0.200358
cg23978473	6	3387815	SLC22A23;SLC22A23	Body;Body		FALSE	-1.58236	4.67685e-05	-0.0860174	0.750136	-0.208866	0.787964
cg14365100	1	113932889	MAGI3;MAGI3	TSS1500;TSS1500	IRF3|HA-E2F1|CHD2_(N-1250)|SP1|ZNF263|IRF1|Pbx3|BRCA1_(C-1863)|RFX5_(N-494)|c-Fos|NF-YA|SP2_(SC-643)|NF-YB|CCNT2|GABP	TRUE	0.663714	4.67754e-05	0.199905	0.00394141	0.310866	0.339363
cg14063347	9	88207974	AGTPBP1	Body		FALSE	-2.11353	4.67964e-05	-0.562451	0.104863	-1.55114	0.0319777
cg21334191	3	148856448	HPS3	Body		FALSE	-1.79156	4.69533e-05	0.109464	0.735929	-1.31147	0.102021
cg06997937	2	131674494	ARHGEF4;ARHGEF4;ARHGEF4;ARHGEF4	5'UTR;1stExon;1stExon;5'UTR		FALSE	-1.02134	4.70336e-05	-0.060684	0.669139	-0.363585	0.168627
cg05228295	11	117049893	SIDT2	TSS200	YY1|YY1_(C-20)	TRUE	0.559474	4.71072e-05	0.0200514	0.730601	0.181354	0.464054
cg02452500	11	13161927			NFKB|TAF1|HEY1|EBF|TCF4|p300|FOSL2|MafK_(SC-477)|JunD|MafF_(M8194)|GR	TRUE	1.40788	4.7217e-05	0.583254	0.00816752	1.85981	0.00224751
cg18217136	20	36157651	BLCAP;BLCAP	TSS1500;TSS1500		TRUE	1.02584	4.73384e-05	0.341673	0.0559518	-0.418692	0.461955
cg21592954	11	126304039	KIRREL3;KIRREL3	Body;Body		FALSE	1.27991	4.74895e-05	0.354625	0.0235891	1.59106	0.000442417
cg21249595	6	30848811			Sin3Ak-20	TRUE	-0.934184	4.75495e-05	-0.208552	0.125352	-0.604373	0.169308
cg16218204	7	150755571	CDK5;CDK5;SLC4A2	TSS1500;TSS1500;TSS1500	Pol2|TAF1|USF-1|eGFP-JunD|c-Jun|Sin3Ak-20|USF1_(SC-8983)	TRUE	0.667496	4.75988e-05	0.260467	2.4909e-05	0.0957261	0.597724
cg07128021	10	80824237	LOC283050;LOC283050;LOC283050	Body;Body;Body		TRUE	1.14843	4.76508e-05	0.593924	0.000582846	0.493479	0.240432
cg01975338	14	97326473	VRK1	Body		FALSE	-1.31742	4.76614e-05	-0.964532	0.000276634	-0.461218	0.505196
cg19671694	20	60971696	CABLES2	Body		TRUE	-0.99737	4.7837e-05	-0.17133	0.218348	0.0406916	0.924462
cg01433677	16	30365840	CD2BP2;CD2BP2	Body;Body		FALSE	0.834959	4.78502e-05	0.176996	0.135151	0.912769	0.0259018
cg13289463	2	161273519	RBMS1;RBMS1	Body;Body		FALSE	-2.3694	4.78554e-05	-0.424349	0.251535	-1.1219	0.306921
cg20839554	11	1012937	MUC6	3'UTR		FALSE	-1.04391	4.78752e-05	0.0787472	0.553269	-0.0488609	0.861333
cg10099047	7	129444398				FALSE	-0.989964	4.80688e-05	0.0860927	0.582956	0.0857046	0.799769
cg20195820	17	3391678	ASPA;ASPA	Body;Body		FALSE	-2.22395	4.81027e-05	-0.711281	0.0752838	-1.33406	0.189609
cg06738786	20	19265058	LOC100130264;SLC24A3	Body;Body		FALSE	1.66537	4.82844e-05	1.70705	1.71014e-10	1.23551	0.0246873
cg01902758	11	8816428	ST5;ST5;ST5	5'UTR;5'UTR;5'UTR	Pol2|HEY1|SP1|HNF4A|p300|TAL1_(SC-12984)|CTCF|HNF4A_(H-171)|MafK_(ab50322)|HNF4G_(SC-6558)|FOXA1_(C-20)|FOXA1_(SC-101058)|HDAC2_(SC-6296)|FOXA2_(SC-6554)|Rad21|CTCF_(SC-5916)	TRUE	1.29321	4.83794e-05	0.77565	0.000211901	0.492066	0.248433
cg00456888	22	31476049	SMTN;SMTN;SMTN	TSS1500;TSS1500;TSS1500		FALSE	-0.721758	4.86576e-05	-0.457041	9.08653e-05	-0.183018	0.558616
cg17249170	10	119305798	EMX2;EMX2;EMX2OS	Body;Body;TSS1500		TRUE	0.835058	4.86881e-05	0.285588	0.0386206	0.51917	0.0743438
cg03038380	15	78591716	WDR61	5'UTR	CTCF|Ini1|Pol2	FALSE	0.444542	4.87285e-05	-0.0619013	0.265283	-0.2525	0.119368
cg11050480	10	104627909	AS3MT	TSS1500		FALSE	-2.33515	4.87891e-05	0.0101367	0.975416	-1.79956	0.0453632
cg07459264	1	16767326	NECAP2;NECAP2;NECAP2	1stExon;1stExon;Body	Pol2|GATA-1|KAP1|YY1_(C-20)|NFKB|TBP|NRSF|ZNF263|ELK4|HMGN3|GABP|PU.1|Pol2(b)|TAF1|Pol2(phosphoS2)|POU2F2|Pol2-4H8|Oct-2|HEY1|HDAC2_(SC-6296)|Sin3Ak-20|ETS1	FALSE	0.429946	4.87991e-05	0.0718371	0.0866419	0.214524	0.175057
cg14892058	12	14956310	WBP11;C12orf60;WBP11	1stExon;TSS200;5'UTR	Pol2|CTCF|TAF7_(SQ-8)|TAF1|Pol2-4H8|YY1_(C-20)|NFKB|YY1|Sin3Ak-20|HEY1	FALSE	0.510323	4.88461e-05	0.0888717	0.105134	0.368058	0.0627551
cg26871279	11	2423559	TSSC4;TSSC4	5'UTR;1stExon		FALSE	-0.589751	4.89519e-05	-0.15225	0.12789	-0.250257	0.187389
cg13256912	3	11211081	HRH1;HRH1	5'UTR;5'UTR		TRUE	1.50445	4.90232e-05	0.428208	0.0489879	0.767927	0.203482
cg05550371	3	49841167	C3orf54	Body	GATA-2|GATA-1	TRUE	0.438317	4.90503e-05	0.0290076	0.493917	0.121683	0.471144
cg14719804	11	63581433	C11orf84	Body	HA-E2F1|ELF1_(SC-631)|E2F6_(H-50)|CTCF	TRUE	0.495751	4.92056e-05	0.0796424	0.107707	0.308464	0.220347
cg00428492	3	112708982	GTPBP8;GTPBP8	TSS1500;TSS1500		FALSE	1.75386	4.92687e-05	-0.105156	0.379262	-0.217984	0.508661
cg21837358	14	100107154				FALSE	0.956278	4.93474e-05	0.502708	0.00328531	0.0819191	0.810048
cg09209257	14	78907020	NRXN3	5'UTR	GATA-1|TAL1_(SC-12984)	TRUE	1.59314	4.95158e-05	0.593489	0.0459713	0.781091	0.055034
cg09172812	4	141564884	TBC1D9	Body		FALSE	-1.03225	4.96316e-05	-0.297279	0.0224492	-0.0403281	0.902485
cg14798119	17	43096906			HA-E2F1|CTCF|AP-2alpha|AP-2gamma|YY1|Egr-1	TRUE	0.569418	4.96326e-05	0.165938	0.016322	0.000788022	0.998008
cg23722792	17	62050468	SCN4A	TSS200		FALSE	-0.980187	4.96485e-05	-0.472183	0.000666205	-0.457684	0.244734
cg25803583	17	1648622	SERPINF2;SERPINF2;SERPINF2	Body;Body;Body		FALSE	-0.724969	4.96991e-05	-0.0216631	0.855404	-0.401156	0.147621
cg21781546	2	219525807	BCS1L;BCS1L	Body;Body		FALSE	-1.06454	4.97291e-05	-0.587283	0.00128317	-0.724944	0.240745
cg26088244	12	98897833			Pol2|HA-E2F1|CHD2_(N-1250)|SP1|Egr-1|BCLAF1_(M33-P5B11)|ZBTB7A_(SC-34508)|NFKB|PU.1|TCF4|STAT1|TBP|TAF7_(SQ-8)|HEY1|Nrf1|BAF170|RPC155	TRUE	0.383951	4.97317e-05	0.0552851	0.230751	0.278521	0.0237309
cg10726931	3	64195412	PRICKLE2	5'UTR		FALSE	1.28583	4.97821e-05	0.820601	0.000976994	0.834948	0.153749
cg09165274	13	103249774	TPP2	Body	Pol2	TRUE	0.481856	4.99084e-05	0.1009	0.0812808	0.108942	0.70098
cg20944303	2	85788999	GGCX;GGCX	TSS1500;TSS1500	Pol2|GATA-1|ZNF263|TAF7_(SQ-8)|YY1	TRUE	0.381091	4.99252e-05	0.10813	0.0090556	0.0503879	0.720121
cg01083340	11	66176265			CTCF	FALSE	0.728981	4.99729e-05	0.172893	0.0049314	0.332136	0.26961

## Sheet: Table S4
Chr	Start	Stop	Best corrected DMP p value	nProbes	Region corrected p value	refGene annotation			CpG island annotation
						Name	Distance	Feature	Name	Distance	Feature
chr6	31691535	31692375	5.863e-11	20	4.546e-10	C6orf25	0	intron+cds	CpG: 26	0	island
chr1	152161237	152162025	8.203e-08	7	4.957e-07	HRNR	22526	intergenic	CpG: 51	0	island
chr1	870791	871308	5.539e-07	6	5.927e-06	SAMD11	0	intron+cds	CpG: 178	0	island
chr1	205818956	205819609	4.086e-08	8	1.013e-05	PM20D1	0	TSS+intron+utr5+cds	CpG: 23	0	island
chr1	159046391	159046451	1.209e-10	2	1.7e-05	AIM2	0	intron+exon+utr5	CpG: 46	-94751	NA
chr1	153762201	153762564	1.733e-06	5	5.188e-05	LOC343052	-3858	intergenic	CpG: 44	5866	NA
chr16	56998544	56998712	1.733e-06	4	0.0001141	CETP	0	intron	CpG: 54	-24478	NA
chr3	36782467	36782736	2.914e-06	2	0.0001443	DCLK3	-1115	intergenic	CpG: 29	-23213	NA
chr17	75096202	75096382	2.343e-06	3	0.000152	SEC14L1	0	intron+utr5	CpG: 36	11117	NA
chr10	1205563	1205858	2.344e-06	7	0.0003294	LINC00200	0	nc_exon	CpG: 34	0	island
chr2	7571241	7571733	1.926e-05	4	0.00105	LOC100506274	0	nc_intron	CpG: 51	0	island
chr20	748992	749581	1.201e-05	7	0.001184	SLC52A3	0	TSS+exon+utr5	CpG: 41	6934	NA
chr12	104697193	104697631	9.365e-06	12	0.002032	TXNRD1;TXNRD1;EID3	0;0;0	intron;intron+utr5;TSS+exon	CpG: 56	0	island
chr10	3509710	3509758	6.061e-06	2	0.002172	LOC105376360	0	nc_intron	CpG: 19	9134	NA
chr3	93646378	93646432	9.201e-06	2	0.003312	PROS1	0	intron	CpG: 39	-46122	NA
chr20	43883705	43883746	4.989e-05	2	0.004016	SLPI	-500	intergenic	CpG: 68	-38203	NA
chr1	28906210	28906538	4.08e-05	5	0.004349	SNORA61;SNHG12	0;0	nc_gene;nc_intron+nc_exon	CpG: 72	-1531	shore
chr19	41256593	41256913	4.398e-06	6	0.004547	SNRPA	0	TSS+exon+utr5	CpG: 75	0	island
chr16	29818771	29819361	6.061e-06	4	0.01944	MAZ	0;0;0	nc_intron;intron;intron+cds	CpG: 77	0	island
chr1	159046773	159047034	2.239e-08	4	0.04577	AIM2	-126	intergenic	CpG: 46	-94168	NA

## Sheet: Table S5
Chr	Start	End	nProbes	Best DMP p value	Combined p value	Gene annotation
3	148712659	148721868	3	5.91459e-09	1.86517e-14	GYG1
8	144675558	144682400	22	1.26248e-05	1.02085e-12	EEF1D;TIGD5
15	52414751	52416833	2	3.67771e-08	3.15489e-10	GNB5
3	36780454	36782736	4	4.00751e-06	4.78171e-10	DCLK3
10	3508379	3514783	6	1.13665e-07	5.13683e-10
17	40335849	40337760	10	8.73618e-06	1.07843e-09	HCRT
19	1064218	1073679	21	1.93085e-05	2.07033e-09	ABCA7;HMHA1
1	209928526	209928895	2	4.74234e-08	2.08321e-09	TRAF3IP3
20	62462937	62463401	2	4.26896e-05	2.1385e-09
6	33231870	33241770	99	3.49359e-05	3.28397e-09	VPS52;RPS18
2	178973019	178977979	21	1.43055e-05	4.42791e-09	PDE11A;RBM45
9	139760589	139762139	5	1.08069e-06	6.45857e-09	EDF1
1	160783181	160788135	2	5.78405e-06	6.48251e-09	LY9
11	2417651	2426112	53	4.89519e-05	6.71982e-09	CD81;TSSC4;TRPM5
16	2025052	2034545	35	0.000157599	7.34021e-09	TBL3;NOXO1;GFER
2	220084611	220094490	18	0.000118906	8.55186e-09	ATG9A;ABCB6;ANKZF1
1	53789112	53792241	6	0.00010931	8.73831e-09	LRP8
4	87865779	87871098	3	2.33259e-07	1.13238e-08	AFF1
1	6305588	6314113	17	0.000190541	1.22432e-08	HES3;GPR153
11	64677356	64685092	15	0.000115946	1.5807e-08	ATG2A
2	169920014	169928251	8	4.89568e-06	1.62869e-08	DHRS9
8	145057101	145066299	21	0.000112564	1.83625e-08	PARP10;GRINA
6	32096081	32096945	19	0.000705213	1.86693e-08	ATF6B;FKBPL
1	113251308	113259865	18	0.000423644	1.89215e-08	RHOC;PPM1J
14	69042922	69045498	2	3.22774e-05	2.00689e-08	RAD51L1
4	14858290	14860861	2	1.48283e-06	2.11021e-08
1	159043551	159047034	7	5.57228e-08	2.16763e-08	AIM2
7	100272223	100281506	21	0.000758292	2.22533e-08	GNB2;GIGYF1
9	136213035	136215141	5	5.25877e-08	2.47512e-08	MED22;RPL7A;SNORD24
6	162064339	162068382	5	2.86753e-06	2.58675e-08	PARK2
11	67806337	67815326	25	2.5668e-05	2.68335e-08	TCIRG1
4	90225384	90231041	11	6.54944e-05	3.0187e-08	GPRIN3
16	30956151	30964627	19	1.91214e-05	3.30068e-08	FBXL19;ORAI3
6	138478542	138485717	13	2.68459e-05	3.51017e-08	KIAA1244
5	179225977	179235209	27	4.23799e-05	3.52973e-08	MGAT4B;MIR1229;SQSTM1
13	77564706	77565320	2	9.51351e-06	3.53618e-08	CLN5
2	238639781	238647913	12	1.7983e-06	3.97476e-08	LRRFIP1
3	52485216	52492874	15	0.000114971	4.58448e-08	TNNC1;NISCH
7	157643007	157650490	24	2.12059e-05	4.7129e-08	PTPRN2
13	20987145	20987517	2	1.13214e-06	4.74276e-08	CRYL1
6	106497542	106498597	2	3.73424e-05	5.13894e-08
7	24956523	24957603	2	1.57785e-06	5.44245e-08	OSBPL3
9	130541859	130551579	9	1.16807e-05	5.71055e-08	SH2D3C;CDK9
9	91001600	91003462	4	0.000150593	5.73124e-08	SPIN1
6	33254880	33264844	120	3.75277e-05	6.13848e-08	WDR46;PFDN6;RGL2
15	89195555	89198782	2	2.25513e-05	6.15272e-08	ISG20
6	128839906	128841137	4	1.27805e-05	6.72841e-08	PTPRK
4	1160315	1161247	6	8.53911e-05	7.62101e-08	SPON2
6	31773430	31782883	51	2.20144e-05	7.76365e-08	LSM2;HSPA1L;HSPA1A
4	26362792	26364116	2	5.31949e-06	7.89317e-08	RBPJ
8	145733190	145741991	22	0.000982042	8.02975e-08	MFSD3;RECQL4;LRRC14
17	76798203	76801775	13	9.65947e-09	8.34523e-08	USP36
6	47748653	47750042	5	5.01951e-05	8.44083e-08	OPN5
20	37075704	37076913	5	0.000106058	8.91138e-08	SNORA39;SNHG11;SNORA60
19	55866635	55866677	2	2.58833e-06	9.17397e-08	FAM71E2;COX6B2
6	33170692	33180415	114	6.66323e-05	9.24899e-08	SLC39A7;HSD17B8;MIR219-1;RING1
1	46112691	46113067	3	1.62089e-07	9.45998e-08	RPS15AP10;GPBP1L1
13	99907073	99911826	5	7.05349e-07	9.6568e-08	GPR18;UBAC2
6	17903072	17907035	2	1.11653e-07	1.04845e-07	KIF13A
1	2078117	2081984	4	9.83144e-05	1.10933e-07	PRKCZ
17	74258224	74262129	10	0.000233907	1.36433e-07	FAM100B
6	44277819	44281348	12	5.26428e-06	1.36922e-07	AARS2
3	33095886	33096255	2	1.78812e-06	1.48267e-07	GLB1
11	64642144	64642516	3	1.02906e-08	1.49445e-07	EHD1
12	27172891	27177936	13	0.000214086	1.665e-07	MED21
22	18507520	18512423	10	0.000104643	1.66644e-07	MICAL3;FLJ41941
6	30309718	30313546	51	1.70078e-05	1.77209e-07	TRIM39;RPP21
3	14347334	14347622	3	0.000134382	1.77465e-07
7	73149356	73157383	19	0.000459597	1.78004e-07	WBSCR26;ABHD11
1	150525424	150534265	16	0.000151185	1.97451e-07	ADAMTSL4
6	31936446	31943267	104	0.000361318	2.08546e-07	SKIV2L;STK19;DOM3Z
17	74378849	74387581	29	0.000592608	2.09261e-07	SPHK1;UBE2O
6	30291768	30301535	73	6.24544e-05	2.16273e-07	HCG18;TRIM39
17	4698399	4699393	5	0.00107931	2.1716e-07	PSMB6
16	56998622	56998712	3	1.90566e-07	2.60447e-07	CETP
3	93646378	93646432	2	6.29423e-06	2.80544e-07	PROS1

## Sheet: Table S6
	Annotated to regulatory feature			Fisher's test
	Proportion of background	nProbes in test list	Proportion of test list	P value	OR	L95% CI	U95% CI
DHSAnnotation	0.469641	561	0.458708	0.455744	0.956861	0.853407	1.07259
dDMP_P	0.0681741	100	0.0817661	0.0608057	1.21788	0.98213	1.49595
TranscriptionFactorBindingSiteAnnotation	0.477114	535	0.437449	0.00541946	0.851823	0.759278	0.955257
BATF	0.00728262	42	0.0343418	5.03787e-16	4.90079	3.50627	6.68271
BCL11A	0.00599591	25	0.0204415	2.0803e-07	3.48401	2.24118	5.18095
IRF4_(M-17)	0.0143916	38	0.0310711	1.70559e-05	2.2038	1.55002	3.04641
MEF2A	0.0152645	39	0.0318888	3.03895e-05	2.13184	1.50673	2.93531
HA-E2F1	0.118111	105	0.0858545	0.000318597	0.700617	0.567917	0.856603
PU.1	0.0324127	62	0.050695	0.000657074	1.59687	1.21563	2.06376
E2F4	0.037833	25	0.0204415	0.000701751	0.529975	0.341477	0.786559
p300_(N-15)	0.00821019	22	0.0179886	0.000723064	2.22056	1.38444	3.38337
SUZ12	0.017034	7	0.00572363	0.000803386	0.331567	0.132949	0.685567
Pol2(phosphoS2)	0.0503956	37	0.0302535	0.000804634	0.587121	0.411191	0.814323
c-Jun	0.0236554	48	0.0392478	0.000889019	1.68939	1.23763	2.25663
TBP	0.127284	118	0.0964841	0.000926525	0.73159	0.599752	0.885403
TAF1	0.138857	131	0.107114	0.00105551	0.743394	0.615237	0.892016
CCNT2	0.0649347	54	0.0441537	0.00245281	0.664509	0.496032	0.8734
EBF1_(C-8)	0.0254701	49	0.0400654	0.00253161	1.59967	1.17586	2.13072
ZNF263	0.0649038	55	0.0449714	0.00359854	0.677767	0.507322	0.888733
E2F1	0.0232773	14	0.0114473	0.00414107	0.485157	0.264311	0.817608
eGFP-FOS	0.00539894	15	0.0122649	0.00458658	2.29605	1.27888	3.81006
YY1_(C-20)	0.0822565	74	0.060507	0.0048192	0.71793	0.55956	0.908955
JunD	0.0350241	62	0.050695	0.00485535	1.47329	1.12159	1.9039
GABP	0.0696939	61	0.0498774	0.00575668	0.700096	0.531928	0.906285
MafK_(ab50322)	0.0103864	23	0.0188062	0.00683218	1.83064	1.15464	2.76373
Pol2	0.24569	260	0.212592	0.00702601	0.828487	0.719493	0.95127
E2F6_(H-50)	0.0697771	62	0.050695	0.00812424	0.711298	0.541664	0.918989
Nrf1	0.0366724	28	0.0228945	0.00931522	0.614794	0.406623	0.893553
STAT3	0.0286643	51	0.0417007	0.00968905	1.47657	1.09229	1.95602
ETS1	0.0409416	33	0.0269828	0.0112988	0.648926	0.444472	0.916802
E2F6	0.0546173	47	0.0384301	0.0115347	0.69114	0.504806	0.925439
ZBTB33	0.0125198	6	0.00490597	0.0134302	0.388183	0.142103	0.8479
MafF_(M8194)	0.00605062	15	0.0122649	0.0138798	2.04597	1.13978	3.39437
HEY1	0.0985128	95	0.0776778	0.0141472	0.770193	0.617797	0.950432
CtBP2	0.00964912	4	0.00327065	0.0177997	0.336147	0.0914205	0.863519
ELK4	0.0357472	29	0.0237122	0.0204986	0.654485	0.436217	0.945329
CHD2_(N-1250)	0.0482123	42	0.0343418	0.0227547	0.701448	0.50269	0.954428
HMGN3	0.0553879	50	0.0408831	0.0241457	0.726366	0.535827	0.964433
ERalpha_a	0.0139255	8	0.00654129	0.0265679	0.465487	0.200422	0.920819
RPC155	0.00193125	6	0.00490597	0.033059	2.55941	0.934642	5.611
THAP1_(SC-98174)	0.0120965	7	0.00572363	0.0357385	0.469429	0.188226	0.970813
CTCF	0.110008	112	0.0915781	0.039364	0.815162	0.6649	0.990959
BRF2	0.000271136	2	0.00163532	0.0439577	6.12938	0.732469	22.7112
eGFP-JunD	0.0278818	46	0.0376124	0.0448307	1.36404	0.992511	1.83241
Egr-1	0.070141	68	0.055601	0.0494077	0.77998	0.60138	0.99687
SIRT6	0.00213817	6	0.00490597	0.0496977	2.30953	0.843646	5.06095
NRSF	0.0421783	38	0.0310711	0.0540672	0.72763	0.512154	1.00509
EBF	0.0164703	29	0.0237122	0.0545985	1.45223	0.967593	2.09864
USF-1	0.0578804	55	0.0449714	0.0569232	0.765932	0.573304	1.00436
c-Fos	0.0403731	63	0.0515127	0.0579385	1.29198	0.985774	1.66636
IRF1	0.0648134	63	0.0515127	0.0623887	0.783129	0.59763	1.00986
Sin3Ak-20	0.0791289	79	0.0645953	0.0631047	0.803165	0.630963	1.00973
SIX5	0.0276155	23	0.0188062	0.0656223	0.674243	0.425582	1.01706
NF-E2	0.00230466	6	0.00490597	0.0662403	2.1414	0.782347	4.69146
Max	0.0714515	71	0.058054	0.0749055	0.800457	0.620584	1.01809
ELF1_(SC-631)	0.10566	110	0.0899428	0.076575	0.836117	0.680873	1.01812
HNF4A_(H-171)	0.0134926	24	0.0196239	0.0799823	1.46545	0.934422	2.1934
Pol2(b)	0.0528382	51	0.0417007	0.0837934	0.779532	0.576774	1.03231
ERRA	0.000837192	3	0.00245298	0.0844019	2.9513	0.604878	8.71783
p300	0.045841	69	0.0564186	0.0863401	1.24542	0.961869	1.5893
TR4	0.0162705	12	0.00981194	0.0877326	0.598411	0.308186	1.04989
GATA-1	0.0363251	33	0.0269828	0.091447	0.735109	0.50346	1.03863
PAX5-N19	0.022188	36	0.0294358	0.0970255	1.33786	0.931821	1.86428
YY1	0.0631604	63	0.0515127	0.0990601	0.8051	0.614389	1.03817
FOSL2	0.0210178	34	0.0278005	0.108784	1.33322	0.918289	1.87501
Pol2-4H8	0.145971	159	0.130008	0.123142	0.873995	0.734919	1.0336
FOXA2_(SC-6554)	0.0129075	22	0.0179886	0.125591	1.40246	0.874825	2.1356
ZBTB7A_(SC-34508)	0.0489448	48	0.0392478	0.126449	0.793299	0.581384	1.05918
TCF4	0.0422473	41	0.0335241	0.134977	0.785863	0.560759	1.07316
MEF2C_(SC-13268)	0.00629559	12	0.00981194	0.141579	1.56662	0.806202	2.7514
NFKB	0.0803776	112	0.0915781	0.154721	1.15391	0.941195	1.40292
USF1_(SC-8983)	0.0390388	38	0.0310711	0.160049	0.788868	0.555204	1.08971
POU2F2	0.0393694	58	0.0474244	0.160967	1.21554	0.916749	1.58355
2002-10-01	0.0395883	58	0.0474244	0.162385	1.20852	0.911482	1.57441
AP-2gamma	0.0416075	41	0.0335241	0.172628	0.79851	0.569784	1.09041
SREBP1	0.0116636	9	0.00735895	0.18208	0.627513	0.28607	1.19616
WHIP	0.00419785	8	0.00654129	0.182708	1.56445	0.67283	3.09942
AP-2alpha	0.0278985	26	0.0212592	0.190923	0.75631	0.491798	1.11434
CEBPB	0.0433842	62	0.050695	0.20557	1.17812	0.89695	1.52226
SETDB1	0.0143464	12	0.00981194	0.22648	0.680161	0.350266	1.1934
c-Myc	0.0821757	89	0.0727719	0.251152	0.876258	0.69791	1.08832
FOSL1_(SC-183)	0.00643354	11	0.00899428	0.276618	1.40325	0.697795	2.524
BDP1	0.000868111	2	0.00163532	0.286968	1.89011	0.227769	6.8924
KAP1	0.0321058	32	0.0261652	0.289916	0.809542	0.550929	1.14971
Brg1	0.00202163	4	0.00327065	0.320138	1.62277	0.440411	4.18096
Znf143_(16618-1-AP)	0.0374834	39	0.0318888	0.32743	0.845445	0.597876	1.16326
BCL3	0.00891182	14	0.0114473	0.356599	1.28887	0.701817	2.17375
SRF	0.0253488	36	0.0294358	0.361186	1.16668	0.812641	1.62567
PGC1A	0.00103936	2	0.00163532	0.363106	1.57695	0.190143	5.74309
HNF4G_(SC-6558)	0.0127196	19	0.0155356	0.368934	1.22568	0.734718	1.92457
p300_(F-4)	0.0023546	4	0.00327065	0.381489	1.39187	0.37789	3.58424
CTCF_(SC-5916)	0.0350622	37	0.0302535	0.392203	0.858217	0.601003	1.19047
eGFP-JunB	0.0105696	16	0.0130826	0.397625	1.24178	0.706859	2.02711
MafK_(SC-477)	0.00723505	11	0.00899428	0.399456	1.24625	0.619785	2.24123
Pol3	0.00042811	1	0.000817661	0.408121	1.91577	0.048198	10.8281
FOXA1_(C-20)	0.0319964	44	0.0359771	0.415349	1.12947	0.815794	1.52681
ZNF274	0.000454272	1	0.000817661	0.426794	1.80472	0.0454208	10.1947
BRCA1_(C-1863)	0.021767	22	0.0179886	0.431597	0.822808	0.513421	1.25239
NF-E2_(H-230)	0.0033559	2	0.00163532	0.453223	0.485734	0.0587051	1.76162
FOXA1_(SC-101058)	0.0184444	26	0.0212592	0.454914	1.15645	0.751805	1.70437
GTF2F1_(RAP-74)	0.0397595	43	0.0351594	0.463274	0.879777	0.633013	1.19306
TAL1_(SC-12984)	0.00987268	9	0.00735895	0.467873	0.742941	0.338627	1.41642
NF-YB	0.0275774	29	0.0237122	0.483392	0.856077	0.570541	1.23665
Pbx3	0.0163324	23	0.0188062	0.49614	1.15489	0.728741	1.74269
BRF1	0.000606489	1	0.000817661	0.524335	1.34984	0.0340153	7.60286
IRF3	0.0128718	18	0.0147179	0.524505	1.14605	0.676361	1.82087
GATA-2	0.0271755	29	0.0237122	0.536839	0.869131	0.579238	1.25555
TAF7_(SQ-8)	0.0276749	37	0.0302535	0.54142	1.09638	0.767706	1.52099
Mxi1_(bHLH)	0.0464095	52	0.0425184	0.585701	0.9122	0.676938	1.20496
CTCFL_(SC-98982)	0.0182589	19	0.0155356	0.591601	0.848121	0.508532	1.33124
HDAC2_(SC-6296)	0.0271184	36	0.0294358	0.596331	1.08832	0.758106	1.5164
BCLAF1_(M33-P5B11)	0.0186632	25	0.0204415	0.596756	1.09758	0.706948	1.62953
GTF2B	0.0119966	12	0.00981194	0.597727	0.815651	0.419996	1.43128
GATA2_(CG2-96)	0.00381255	3	0.00245298	0.639589	0.64185	0.132041	1.8835
Rad21	0.0490233	56	0.045789	0.642743	0.930671	0.698394	1.21768
POU5F1_(SC-9081)	0.00135568	2	0.00163532	0.683888	1.20734	0.145706	4.39033
GR	0.0205826	27	0.0220769	0.686036	1.07445	0.704688	1.57244
STAT2	0.00583656	8	0.00654129	0.704213	1.12194	0.48272	2.22131
GATA3_(SC-268)	0.0145914	19	0.0155356	0.72009	1.06591	0.639065	1.67342
ZZZ3	0.00158163	2	0.00163532	0.720408	1.03412	0.124826	3.75832
NANOG_(SC-33759)	0.0150052	16	0.0130826	0.722796	0.869839	0.495258	1.41958
PRDM1_(Val90)	0.00195979	1	0.000817661	0.738104	0.416036	0.0105147	2.32879
SP1	0.0790124	93	0.0760425	0.750085	0.959204	0.767649	1.18619
ATF3	0.0192388	25	0.0204415	0.753738	1.06399	0.685324	1.57967
SMC3_(ab9263)	0.0369506	47	0.0384301	0.761216	1.04178	0.760771	1.39512
NELFe	0.00253536	2	0.00163532	0.77574	0.643757	0.0777712	2.33616
HSF1	0.00263525	2	0.00163532	0.777154	0.619248	0.0748139	2.24702
BAF155	0.0109287	14	0.0114473	0.782926	1.04817	0.570851	1.76735
GRp20	0.00331785	3	0.00245298	0.804113	0.738126	0.151852	2.16656
SP2_(SC-643)	0.0180163	23	0.0188062	0.828961	1.04484	0.659335	1.57647
PAX5-C20	0.0485548	57	0.0466067	0.841427	0.9578	0.720616	1.2504
eGFP-GATA2	0.0053157	7	0.00572363	0.841956	1.07741	0.431757	2.23041
BAF170	0.00597689	6	0.00490597	0.851362	0.819509	0.299844	1.79143
NF-YA	0.0257889	30	0.0245298	0.85672	0.949814	0.637635	1.36402
BHLHE40	0.006757	7	0.00572363	0.860358	0.845807	0.339022	1.75034
TCF12	0.0296918	37	0.0302535	0.865985	1.01957	0.713916	1.4144
ZEB1_(SC-25388)	0.0207253	24	0.0196239	0.919733	0.945644	0.603112	1.41491
STAT1	0.0231322	27	0.0220769	0.923963	0.953218	0.625182	1.39487
Ini1	0.0246044	29	0.0237122	0.926362	0.962752	0.641574	1.39084
USF2	0.0312829	37	0.0302535	0.934362	0.96597	0.676426	1.33999
RFX5_(N-494)	0.0425779	51	0.0417007	0.943473	0.978441	0.723923	1.29583
CTCF_(C-20)	0.0310332	37	0.0302535	1	0.974017	0.682054	1.35119
HNF4A	0.00815787	9	0.00735895	1	0.901083	0.410688	1.7182
RXRA	0.0181257	22	0.0179886	1	0.992273	0.619102	1.51051
TFIIIC-110	0.00268282	3	0.00245298	1	0.913891	0.187918	2.68396
SPT20	0.000318704	0	0	NA	NA	NA	NA
SREBP2	0.00110595	0	0	NA	NA	NA	NA
eGFP-NR4A1	0.000107027	0	0	NA	NA	NA	NA
GCN5	0.000440002	0	0	NA	NA	NA	NA
eGFP-HDAC8	0.000492326	0	0	NA	NA	NA	NA
XRCC4	0.000104649	0	0	NA	NA	NA	NA

## Sheet: Table S7
Independent pathways								Additional pathways explained
ID	Name	nProbes in pathway	nGenes in pathway	nDMPs in pathway	nDMP genes in pathway	P value	DMP genes in pathway	ID	Name	nProbes in pathway	nGenes in pathway	nDMPs in pathway	nDMP genes in pathway	P value	DMP genes in pathway
GO:0043649	dicarboxylic acid catabolic process	328	14	5	5	1.20991e-07	ACOT8|ASPA|DDO|GAD1|GOT2	GO:0042219	cellular modified amino acid catabolic process	279	15	3	3	0.00375848	DHDPSL|GGT1|GOT2
								GO:0006536	glutamate metabolic process	433	24	4	4	0.00402939	GAD1|GCLM|GGT1|GOT2
								GO:0009066	aspartate family amino acid metabolic process	658	35	5	5	0.00584209	ALDH7A1|ASPA|DDO|GOT2|MTHFD2L
								GO:0009056	catabolic process	34530	1796	118	112	0.00896314	ABCA2|ABCB9|ABCE1|ACIN1|ACOT7|ACOT8|ADAM15|ADAMTS2|AIM1|ALDH7A1|ARL8A|ASPA|ATP1A1|ATP2B4|BACH1|BDH2|BRF2|C4orf14|CDC16|CDK5|CFTR|CHD2|CHD3|CLN5|COL12A1|COL1A2|COL23A1|COL6A3|COL6A6|COMT|CYP2C8|DDO|DHDPSL|DNAJC10|DNM2|DNM3|DUOX1|EIF4A1|EXOSC8|FBXO31|FBXO8|GABARAPL1|GAD1|GCK|GGT1|GLB1|GNB5|GNS|GOT2|GPC6|GYG1|HAP1|HSP90AA1|HYAL1|IDUA|ISG20|KIAA0226|LIPF|MAN1B1|MDN1|MX2|MYH10|MYH7|MYO1E|NAGK|NGLY1|NO…
								GO:0044712	single-organism catabolic process	19952	1014	72	68	0.00959353	ABCA2|ABCB9|ACIN1|ACOT7|ACOT8|ADAM15|ADAMTS2|ALDH7A1|ARL8A|ASPA|ATP1A1|ATP2B4|BACH1|BDH2|C4orf14|CFTR|CHD2|CHD3|COL12A1|COL1A2|COL23A1|COL6A3|COL6A6|DDO|DHDPSL|DNM2|DNM3|DUOX1|GAD1|GCK|GGT1|GLB1|GNB5|GNS|GOT2|GYG1|HSP90AA1|HYAL1|IDUA|LIPF|MDN1|MX2|MYH10|MYH7|MYO1E|NAGK|NOS2|NT5C3|PCCA|PDE11A|PDE3B|PDE4D|PHYH|PIK3C3|PLA2G4A|PLCB4|RND3|SMPD1|SMPD3|SQSTM1|SRP54|STAB2|TAP1|TAP2|TPO|UPF1|WIPI1|XRCC5
								GO:0016620	oxidoreductase activity	449	29	4	4	0.0108425	ALDH16A1|ALDH7A1|FAR1|FAR2
								GO:0016559	peroxisome fission	142	10	2	2	0.0113649	ACOT8|PEX11G
								GO:0043648	dicarboxylic acid metabolic process	1684	87	9	9	0.0121757	ACOT8|ASPA|DDO|DHDPSL|GAD1|GCLM|GGT1|GOT2|LIPF
								GO:0036109	alpha-linolenic acid metabolic process	211	10	2	2	0.0166815	ACOT8|ELOVL5
								GO:0030145	manganese ion binding	744	43	6	5	0.0196554	ABL2|ADCY10|DYRK2|GALNT2|PAPOLA
								GO:0072329	monocarboxylic acid catabolic process	1530	79	8	8	0.0199429	ACOT7|ACOT8|BDH2|DHDPSL|GOT2|IDUA|PCCA|PHYH
								GO:1901361	organic cyclic compound catabolic process	13645	720	50	48	0.0205632	ABCA2|ABCB9|ABCE1|ACIN1|ARL8A|ATP1A1|ATP2B4|BACH1|BRF2|C4orf14|CFTR|CHD2|CHD3|COMT|DHDPSL|DNM2|DNM3|EIF4A1|EXOSC8|GNB5|GOT2|HAP1|HSP90AA1|ISG20|MDN1|MX2|MYH10|MYH7|MYO1E|NOS2|NT5C3|PDE11A|PDE3B|PDE4D|RND3|RPL13A|RPL34|RPS15A|RPS18|RPS23|SETMAR|SRP54|TAP1|TAP2|TNKS1BP1|UPF1|XRCC5|ZFP36L2
								GO:1901564	organonitrogen compound metabolic process	27808	1427	96	89	0.0219644	AARS2|ABCA2|ABCB9|ACIN1|ADCY10|ADCY6|ALAD|ALDH7A1|ARL8A|ARSK|ASPA|ATP1A1|ATP2B4|BACH1|BDH2|C4orf14|CETP|CFTR|CHD2|CHD3|CHST2|CLN5|CMPK2|COL4A3BP|COMT|DARS|DDO|DHDPSL|DNM2|DNM3|DUOX1|GAD1|GCK|GCLM|GGT1|GLB1|GNB5|GNS|GOT2|GPC6|HAS3|HSP90AA1|HYAL1|IDUA|IL15|MARS|MAT2A|MDN1|MR1|MTHFD2L|MX2|MYH10|MYH7|MYO1E|NADSYN1|NMNAT2|NOS2|NT5C3|P2RX1|P4HB|PAOX|PCCA|PDE11A|PDE3B|PDE4D|PKD1|PLA2G4A|PPAP2A|RND3|SERI…
								GO:0019439	aromatic compound catabolic process	13108	687	48	46	0.022484	ABCA2|ABCB9|ABCE1|ACIN1|ARL8A|ATP1A1|ATP2B4|BACH1|BRF2|C4orf14|CFTR|CHD2|CHD3|COMT|DNM2|DNM3|EIF4A1|EXOSC8|GNB5|HAP1|HSP90AA1|ISG20|MDN1|MX2|MYH10|MYH7|MYO1E|NOS2|NT5C3|PDE11A|PDE3B|PDE4D|RND3|RPL13A|RPL34|RPS15A|RPS18|RPS23|SETMAR|SRP54|TAP1|TAP2|TNKS1BP1|UPF1|XRCC5|ZFP36L2
								GO:0006461	protein complex assembly	16933	837	57	56	0.0237742	AARS2|ACTN2|AIM1|ALAD|APC|BCS1L|BRD2|CAPZA2|CCDC88C|CENPP|CLDN14|COBL|COL1A2|CRYAA|CTNNB1|DAB2|DARS|DHRS4|EHD1|FANCC|FCHO2|GPAA1|HSP90AA1|KCNC1|KCND3|KCNMA1|KIF13A|LAMC1|MAGI1|MDM4|MDN1|MED31|MLF1IP|NAT15|NCK1|NRG1|NUP153|NUP93|P2RX1|PARD3|PRKCZ|RAF1|SCARA5|SHMT2|SKI|SLC17A2|SLC2A1|SQSTM1|SRP54|TNFSF11|TRADD|TRIM27|TRIM4|TSC2|VAMP3|WNT3A
								GO:0035255	ionotropic glutamate receptor binding	792	13	3	3	0.0255726	CANX|CTNNB1|SHANK2
								GO:0009214	cyclic nucleotide catabolic process	586	17	4	3	0.0256277	PDE11A|PDE3B|PDE4D
								GO:0060713	labyrinthine layer morphogenesis	444	20	3	3	0.0257416	DNAJB6|ERF|ITGA4
								GO:0055075	potassium ion homeostasis	294	10	2	2	0.025762	ERG|KCNMA1
								GO:0043506	regulation of JUN kinase activity	1856	73	8	8	0.0258298	DAB2|DUSP10|DVL2|GCK|MAGI3|MAPK8IP1|TNFSF11|ZEB2
								GO:0016234	inclusion body	891	42	7	5	0.0259097	CARD14|NUP153|PARK2|RANBP2|SQSTM1
								GO:0060174	limb bud formation	296	10	2	2	0.0260238	PLXNA2|SEMA3C
								GO:2000273	positive regulation of receptor activity	967	40	5	5	0.026069	BAZ1B|CDK5|NRG1|WNT10B|WNT3A
								GO:0048247	lymphocyte chemotaxis	182	12	2	2	0.0261071	CCL2|PIK3CD
								GO:0016303	1-phosphatidylinositol-3-kinase activity	240	11	2	2	0.0263194	PIK3C3|PIK3CD
								GO:0017017	MAP kinase tyrosine/serine/threonine phosphatase activity	241	11	2	2	0.0264463	DUSP10|DUSP16
								GO:0043409	negative regulation of MAPK cascade	2703	113	11	11	0.0265602	APC|DAG1|DUSP10|DUSP16|MAGI1|MAPK8IP1|NF1|PTPN6|SMPD1|SPRY1|TSC2
								GO:0051641	cellular localization	37837	1714	120	111	0.0266312	ACTN2|ADORA3|AIM1|AIM2|ALB|ANK3|AP1AR|AP1B1|ARNTL|BDNF|CACNA1C|CANX|CCR1|CDK5|CLASP2|CLTCL1|COL4A3BP|CTNNB1|DAG1|DCLK1|DENND4C|DNAJB6|DNAJC19|DNM2|DOCK2|DPY30|DST|DUSP16|DVL2|EHD1|EXOC6B|F2R|FCER1G|FCHO2|FGFR1OP|FYTTD1|GAD1|GCK|GPAA1|HAP1|HSP90AA1|IMMP1L|IMMP2L|INSC|JSRP1|KDELR2|KIAA0528|KIAA1543|KIF13A|LMTK2|MRAP|MYH10|NDC80|NDUFA13|NFKBIE|NRXN3|NUP153|P2RX1|PARD3|PCSK6|PDGFB|PDX1|PIK3C3|PIK3CD|…
								GO:0032968	positive regulation of transcription elongation from RNA polymerase II promoter	187	12	2	2	0.0267155	DAB2|WDR61
								GO:0034774	secretory granule lumen	987	59	7	6	0.0268213	ACTN2|ALB|PDGFB|PROS1|SERPINF2|SERPING1
								GO:0042805	actinin binding	818	27	4	4	0.0268352	CACNA1C|CACNA1D|DAG1|MAGI1
								GO:2001233	regulation of apoptotic signaling pathway	6901	325	26	25	0.0269278	BIRC6|CDK11B|CTNNB1|CX3CR1|DAB2|GCLM|IL1A|ITPRIP|MAPK7|MAPK8|MAPK8IP1|NDUFA13|NF1|NOG|NRG1|P4HB|PARK2|PCGF2|PINK1|PPP3CC|RAF1|S100A8|SGMS1|TRADD|TRPS1
								GO:0050812	regulation of acyl-CoA biosynthetic process	189	12	2	2	0.0269621	PDHB|PDX1
								GO:0003197	endocardial cushion development	779	28	4	4	0.02704	BMPR1A|CRELD1|GATA4|RBPJ
								GO:0002020	protease binding	1434	66	7	7	0.0271294	ADAMTS4|ADAMTSL4|DPP4|POLG|RLF|RYR1|SERPINF2
								GO:0016712	oxidoreductase activity	239	25	3	3	0.0272394	CYP2C8|CYP2F1|CYP2S1
								GO:0034504	protein localization to nucleus	3405	137	16	13	0.0272402	ARNTL|DAG1|DNAJB6|F2R|NDUFA13|PIK3R1|PPP3CA|RANBP2|RERE|STAT3|TRPS1|TSC2|XPO1
								GO:0008092	cytoskeletal protein binding	17926	696	55	53	0.0272769	ABL2|ABLIM1|ACTN2|AGBL4|AGTPBP1|ANK3|AP1AR|APC|AQP2|ARL8A|ATP1A1|BAIAP2|CACNA1C|CACNA1D|CAMSAP1L1|CAPZA2|CLASP2|COBL|CROCC|DAG1|DIAPH3|DIXDC1|DNM2|DST|FARP1|FMNL1|GABARAPL1|GPAA1|JAKMIP2|KCNMA1|KIAA1543|KIF13A|LASP1|LMTK2|MAGI1|MAPK8IP1|MYH10|MYH7|MYO1E|MYO9B|MYOT|NCK1|NRCAM|PHACTR1|PHACTR2|S100A8|SCNN1A|SMTN|SSH1|SYNPO|TBCD|TNKS1BP1|VAPB
								GO:0042659	regulation of cell fate specification	554	18	3	3	0.0272852	BMPR1A|CTNNB1|WNT3A
								GO:0050867	positive regulation of cell activation	4833	241	20	19	0.0273936	ADORA3|CARD11|CCL2|DPP4|FCER1G|IL15|ITGAL|NCK1|PDCD1LG2|PIK3R1|PRKCQ|PRKCZ|PTPN6|RICTOR|SELK|SPACA3|TCF3|TNFSF11|WNT3A
								GO:0046677	response to antibiotic	771	46	5	5	0.027409	CCL2|ETS1|HYAL1|JAK1|PLA2G4A
								GO:0050433	regulation of catecholamine secretion	584	33	4	4	0.0274502	ADRBK1|GCK|HTR6|PINK1
								GO:0032940	secretion by cell	9214	404	34	31	0.0276135	ACTN2|ADORA3|AIM2|ALB|BDNF|CACNA1C|CANX|CCR1|CDK5|EXOC6B|FCER1G|GAD1|MYH10|NRXN3|P2RX1|PCSK6|PDGFB|PDX1|PIK3CD|PROS1|RBPJ|SERPINF2|SERPING1|SMPD3|STX11|TRIM27|TSNARE1|TXLNA|VAMP3|VTCN1|YKT6
								GO:0030101	natural killer cell activation	510	35	4	4	0.0276838	IL15|PIK3CD|STX11|TCF3
								GO:0007411	axon guidance	11504	361	37	33	0.0278045	ABL2|ABLIM1|ALCAM|ANK3|APBB2|BDNF|CACNA1C|CACNA1D|CACNA1I|CDK5|CLASP2|COL6A3|DAG1|ETV1|FOXP1|HSP90AA1|LAMC1|MYH10|NCK1|NOG|NRCAM|NRP2|NRXN3|NUMB|ODZ2|PLXNA2|PRKCQ|RAF1|SEMA3C|SEMA3E|TRPC3|UNC5A|WNT3A
								GO:0097485	neuron projection guidance	11504	361	37	33	0.0278045	ABL2|ABLIM1|ALCAM|ANK3|APBB2|BDNF|CACNA1C|CACNA1D|CACNA1I|CDK5|CLASP2|COL6A3|DAG1|ETV1|FOXP1|HSP90AA1|LAMC1|MYH10|NCK1|NOG|NRCAM|NRP2|NRXN3|NUMB|ODZ2|PLXNA2|PRKCQ|RAF1|SEMA3C|SEMA3E|TRPC3|UNC5A|WNT3A
								GO:0050870	positive regulation of T cell activation	3387	164	15	14	0.0278206	CARD11|CCL2|DPP4|IL15|ITGAL|NCK1|PDCD1LG2|PIK3R1|PRKCQ|PRKCZ|PTPN6|RICTOR|SELK|TNFSF11
								GO:0042340	keratan sulfate catabolic process	196	12	3	2	0.0278403	GLB1|GNS
								GO:0010466	negative regulation of peptidase activity	2336	153	13	12	0.027907	BIRC6|CRYAA|DNAJB6|PROS1|RAF1|SERPINB10|SERPINB2|SERPINB7|SERPINF2|SERPING1|SLPI|TNFAIP8
								GO:0003924	GTPase activity	4064	218	17	17	0.0279887	ARL8A|C4orf14|DNM2|DNM3|EHD1|GBP7|GNB5|GTPBP8|MX2|RAB22A|RALB|RAP1A|RHEB|RND3|SRP54|SRPR|TUFM
								GO:0047496	vesicle transport along microtubule	609	17	3	3	0.0280029	HAP1|KIF13A|PRKCZ
								GO:0001953	negative regulation of cell-matrix adhesion	473	20	3	3	0.0285337	NF1|PIK3R1|SEMA3E
								GO:1902589	single-organism organelle organization	31042	1355	95	91	0.0285972	AARS2|ABL2|ACIN1|AIM1|APC|AQP2|ARL8A|ASH2L|ATXN7|BAIAP2|BAZ1B|BFSP2|BIRC6|C4orf14|CAMSAP1L1|CAPZA2|CDC16|CDCA3|CDK11B|CDK5|CEP135|CHD3|CLASP2|CLTCL1|COBL|COL4A3BP|CPA3|CROCC|CRYAA|CSNK1A1|CTNNB1|CXXC1|DAG1|DIAPH3|DISC1|DNAJB6|DOCK2|DOT1L|DPY30|DST|ELAC2|ELN|ELP4|EPC1|FAT1|FBXO8|FGFR1OP|FMNL1|FOXP1|GPR65|HCCA2|HDAC4|HSP90AA1|INSC|KDM4A|KIAA0528|KIAA1543|MAD1L1|MSL2|MYH10|NAT15|NAV1|NCK1|NDC80|NF1|…
								GO:0005891	voltage-gated calcium channel complex	1191	35	5	5	0.0286133	CACNA1C|CACNA1D|CACNA1I|CACNA2D1|PDE4D
								GO:0050671	positive regulation of lymphocyte proliferation	1753	101	10	9	0.0286391	CARD11|IL15|ITGAL|NCK1|PDCD1LG2|PRKCQ|SELK|TCF3|WNT3A
								GO:0023014	signal transduction by phosphorylation	4899	212	18	18	0.0286688	CAMKK2|CCL2|DAB2|DUSP10|GCK|MAP4K4|MAPK7|MAPK8|MAPK8IP1|MAPKAPK2|NF1|NRG1|PPP4C|PTGER4|RAF1|SBK2|SH2D3C|TNFSF11
								GO:0051707	response to other organism	8711	559	38	35	0.028685	ABCE1|AQP2|BAIAP2|CCL2|CD160|CDK6|CMPK2|CNR2|COMT|CX3CR1|DCLK1|DDX60|DUSP10|F2R|FCER1G|HYAL1|IL12RB2|IL25|ISG20|MAPKAPK2|MR1|MX2|NCK1|NOS2|PDE4D|PTGER4|RBPJ|RPS15A|S100A8|SGMS1|SPACA3|STAB2|TCF3|TSPAN32|VTCN1
								GO:0047617	acyl-CoA hydrolase activity	203	12	2	2	0.0287421	ACOT7|ACOT8
								GO:0060538	skeletal muscle organ development	3152	123	13	12	0.0287866	BCL9|CDK5|ELN|FOXP1|MAFF|NF1|PLAGL1|PPP3CA|RYR1|SKI|WNT10B|WNT3A
								GO:0032967	positive regulation of collagen biosynthetic process	386	22	3	3	0.0288022	F2R|SERPINB7|SERPINF2
								GO:0046873	metal ion transmembrane transporter activity	9160	378	30	30	0.0288239	ACCN3|ATP1A1|ATP2B4|CACNA1C|CACNA1D|CACNA1I|CACNA2D1|ERG|HCN3|ITPR2|KCNC1|KCND3|KCNH8|KCNMA1|NIPA1|NIPA2|NIPAL1|OPRM1|P2RX1|PKD1|RYR1|SCN4A|SCNN1A|SLC17A2|SLC24A3|SLC24A4|SLC39A11|SLC4A4|SLC4A5|TRPC3
								GO:0042129	regulation of T cell proliferation	1589	107	10	9	0.0288506	CARD11|CTNNB1|IL15|ITGAL|NCK1|PDCD1LG2|PRKCQ|PTPN6|SELK
								GO:0050699	WW domain binding	434	21	4	3	0.029154	SCNN1A|TNK2|WBP11
								GO:0001569	patterning of blood vessels	1049	39	6	5	0.0292041	CTNNB1|FLT1|NOTCH4|NRARP|SEMA3E
								GO:0033290	eukaryotic 48S preinitiation complex	207	12	2	2	0.0292683	EIF3A|EIF3F
								GO:0045453	bone resorption	392	22	3	3	0.0293867	CTNNB1|NCDN|TNFSF11
								GO:0007157	heterophilic cell-cell adhesion	727	30	4	4	0.0294383	ITGA4|ITGAL|ODZ2|SCARF2
								GO:0016054	organic acid catabolic process	3407	192	15	15	0.0295463	ACOT7|ACOT8|ALDH7A1|ASPA|BDH2|DDO|DHDPSL|GAD1|GGT1|GOT2|IDUA|NAGK|NOS2|PCCA|PHYH
								GO:0046395	carboxylic acid catabolic process	3407	192	15	15	0.0295463	ACOT7|ACOT8|ALDH7A1|ASPA|BDH2|DDO|DHDPSL|GAD1|GGT1|GOT2|IDUA|NAGK|NOS2|PCCA|PHYH
								GO:0007044	cell-substrate junction assembly	1129	37	5	5	0.0296432	ACTN2|DST|LAMA3|LAMC1|PTPRK
								GO:0006516	glycoprotein catabolic process	265	11	2	2	0.0296479	NGLY1|STT3B
								GO:0046649	lymphocyte activation	6256	299	25	23	0.0297099	APC|BRF2|CARD11|CTNNB1|DOCK2|DPP4|FLT3|FOXP1|HDAC4|IL15|ITGA4|ITGAL|NCK1|PIK3CD|PIK3R1|PPP3CA|PTGER4|RBPJ|STX11|TCF3|TXLNA|ZBTB32|ZFP36L2
								GO:0033628	regulation of cell adhesion mediated by integrin	913	43	6	5	0.0298296	DPP4|FAM116A|PDE3B|SERPINF2|WNT3A
								GO:0008287	protein serine/threonine phosphatase complex	949	42	7	5	0.029851	PPP1R12A|PPP2R5B|PPP3CA|PPP4C|TOX4
								GO:0050707	regulation of cytokine secretion	1544	86	10	8	0.0298756	AIM2|F2R|GPR77|IL1A|IL26|PRKCZ|PTGER4|TRIM27
								GO:0030324	lung development	4784	164	16	16	0.0298815	ADAMTS2|BMPR1A|CFTR|CTNNB1|DAG1|FOXP1|GATA4|INSC|NCOR2|NODAL|NOG|NUMB|PDGFRA|PKD1|RBPJ|TNS3
								GO:0030934	anchoring collagen	324	10	2	2	0.0299285	COL12A1|COL6A3
								GO:0060216	definitive hemopoiesis	579	18	3	3	0.0299342	BRF2|HOXB4|ZFP36L2
								GO:0045933	positive regulation of muscle contraction	616	33	4	4	0.029967	ATP1A1|CHRM3|F2R|HSP90AA1
								GO:0030098	lymphocyte differentiation	4359	181	17	16	0.0299717	APC|BRF2|CARD11|CTNNB1|DOCK2|FLT3|FOXP1|HDAC4|IL15|ITGA4|PIK3CD|PIK3R1|PTGER4|RBPJ|TCF3|ZFP36L2
								GO:0019900	kinase binding	11906	440	41	36	0.030051	ADCY6|APC|ATP1A1|CTNNB1|DGKQ|DIXDC1|FGFR1OP|GCK|GTF2I|HDAC4|HSP90AA1|IL12RB2|JAKMIP2|MAPK7|MAPK8IP1|PARD3|PARK2|PDE3B|PIK3IP1|PKD1|PPP1R12A|PRKAR1B|PRKCZ|PTPN6|PTPRK|RAF1|RHEB|RNF138|RPTOR|SKI|SLC2A1|SQSTM1|STAT3|TCF3|TRADD|TRIB3
								GO:0003823	antigen binding	1174	55	7	6	0.0300904	ABCB9|CD81|MR1|SLC7A5|TAP1|TAP2
								GO:0090316	positive regulation of intracellular protein transport	2175	111	10	10	0.0301567	ANK3|BMPR1A|CDK5|DAB2|HSP90AA1|KIAA0528|NODAL|SMCR7|UBR5|WNT3A
								GO:0031114	regulation of microtubule depolymerization	444	21	3	3	0.0301667	AIM1|APC|CLASP2
								GO:0017016	Ras GTPase binding	3790	151	16	14	0.0303631	DIAPH3|DMXL2|DOCK10|EHD1|FARP1|FMNL1|PDE6D|RAB3GAP1|RAF1|RANBP2|RAP1A|RAPGEF6|RIN3|XPO1
								GO:0032069	regulation of nuclease activity	1215	75	7	7	0.0304171	CCL2|CXXC1|IL25|PPP2R5B|SRPR|VAPB|WIPI1
								GO:0065003	macromolecular complex assembly	19370	979	64	63	0.0305641	AARS2|ACTN2|AIM1|ALAD|APC|BCS1L|BRD2|CAPZA2|CCDC88C|CD2BP2|CENPP|CIRBP|CLDN14|COBL|COL1A2|CRYAA|CTNNB1|DAB2|DARS|DHRS4|EHD1|EIF3A|EIF3F|FANCC|FCHO2|GPAA1|HSP90AA1|KCNC1|KCND3|KCNMA1|KIF13A|LAMC1|MAGI1|MDM4|MDN1|MED31|MLF1IP|NAT15|NCK1|NRG1|NUP153|NUP93|P2RX1|PARD3|PRKCZ|PRPF19|RAF1|SCARA5|SF3A2|SHMT2|SKI|SLC17A2|SLC2A1|SQSTM1|SRP54|TNFSF11|TRADD|TRIM27|TRIM4|TSC2|VAMP3|WNT3A|YTHDC1
								GO:0032946	positive regulation of mononuclear cell proliferation	1767	102	10	9	0.0305871	CARD11|IL15|ITGAL|NCK1|PDCD1LG2|PRKCQ|SELK|TCF3|WNT3A
								GO:0048333	mesodermal cell differentiation	539	19	3	3	0.0306483	ETV2|NODAL|WNT3A
								GO:0030217	T cell differentiation	2719	116	11	11	0.0307262	APC|BRF2|CARD11|CTNNB1|DOCK2|FLT3|IL15|PIK3CD|PTGER4|TCF3|ZFP36L2
								GO:0006886	intracellular protein transport	11768	578	45	40	0.03074	ANK3|AP1B1|ARNTL|CDK5|CLTCL1|DAG1|DNAJC19|DUSP16|EHD1|F2R|HSP90AA1|IMMP1L|IMMP2L|KDELR2|KIAA0528|KIF13A|NDUFA13|PARD3|PIK3R1|PKD1|PPP3CA|RANBP2|RERE|RPL13A|RPL34|RPS15A|RPS18|RPS23|SRP54|SRPR|STAT3|STX11|TAP1|TAP2|TOMM40|TRPS1|TSC2|TSNARE1|VAMP3|XPO1
								GO:0006816	calcium ion transport	4239	160	16	15	0.0307489	CACNA1C|CACNA1D|CACNA2D1|CCR1|CDH23|CDK5|F2R|GCK|OPRM1|P2RX1|PKD1|PPP3CA|RYR1|SELK|TRPC3
								GO:0019200	carbohydrate kinase activity	540	19	3	3	0.0307578	GALK2|GCK|NAGK
								GO:0060425	lung morphogenesis	1070	39	5	5	0.0307779	CTNNB1|DAG1|GATA4|NODAL|NOG
								GO:0046578	regulation of Ras protein signal transduction	7997	283	28	25	0.0307879	AGAP1|ARHGAP15|ARHGAP24|ARHGAP29|ARHGEF4|ASAP1|DENND4C|DOCK2|F2R|FAM116A|FARP1|FBXO8|GPR65|NF1|NRG1|RAB3GAP1|RAF1|RAP1A|RGL2|RICTOR|RIN3|SPRY1|SQSTM1|ST5|TBC1D15
								GO:0050670	regulation of lymphocyte proliferation	2491	150	13	12	0.0308329	CARD11|CTNNB1|IL15|ITGAL|MNDA|NCK1|PDCD1LG2|PRKCQ|PTPN6|SELK|TCF3|WNT3A
								GO:0048340	paraxial mesoderm morphogenesis	274	11	2	2	0.0309284	BMPR1A|WNT3A
								GO:0031400	negative regulation of protein modification process	8929	362	30	29	0.0310501	APC|ATP2B4|CDC16|CDK5|CTNNB1|DNAJC10|DUSP10|DUSP16|FGFR1OP|MAGI1|MAPK8IP1|NCK1|NF1|NOG|PARK2|PDE4D|PRKAR1B|PRKCZ|PSMA1|PSMB9|PTPN6|SMPD1|SPRY1|TRIB3|TRIM27|TSC2|UBR5|WWTR1|ZFYVE28
								GO:0003746	translation elongation factor activity	453	21	3	3	0.0311028	EEF1D|EEF1DP3|TUFM
								GO:0051271	negative regulation of cellular component movement	3733	154	14	14	0.0311442	AP1AR|CCL2|CX3CR1|DAG1|GPR77|HAP1|NF1|NODAL|NOG|PDGFB|PKHD1|PTGER4|PTPRK|STAT3
								GO:1901722	regulation of cell proliferation involved in kidney development	333	10	2	2	0.0312822	PDGFB|SERPINB7
								GO:0031122	cytoplasmic microtubule organization	500	20	3	3	0.0313549	APC|DST|TACC3
								GO:0032239	regulation of nucleobase-containing compound transport	277	11	2	2	0.0313652	IWS1|NUP153
								GO:0031983	vesicle lumen	1176	77	8	7	0.0315987	ACTN2|ALB|HSP90AA1|PDGFB|PROS1|SERPINF2|SERPING1
								GO:0060205	cytoplasmic membrane-bounded vesicle lumen	1176	77	8	7	0.0315987	ACTN2|ALB|HSP90AA1|PDGFB|PROS1|SERPINF2|SERPING1
								GO:0060070	canonical Wnt signaling pathway	2307	84	10	9	0.0317217	APC|BCL9|CTNNB1|DISC1|DVL2|GATA4|TCF3|WNT10B|WNT3A
								GO:0001921	positive regulation of receptor recycling	280	11	2	2	0.0318072	DAB2|VAMP3
								GO:0045321	leukocyte activation	7470	369	29	27	0.0318503	ADORA3|APC|BRF2|CARD11|CTNNB1|CX3CR1|DOCK2|DPP4|FCER1G|FLT3|FOXP1|HDAC4|IL15|ITGA4|ITGAL|NCK1|PIK3CD|PIK3R1|PPP3CA|PTGER4|RBPJ|SPACA3|STX11|TCF3|TXLNA|ZBTB32|ZFP36L2
								GO:1902175	regulation of intrinsic apoptotic signaling pathway in response to oxidative stress	226	12	2	2	0.0318774	MAPK7|P4HB
								GO:0044270	cellular nitrogen compound catabolic process	13047	685	47	45	0.0319642	ABCA2|ABCB9|ABCE1|ACIN1|ARL8A|ATP1A1|ATP2B4|BACH1|BRF2|C4orf14|CFTR|CHD2|CHD3|DNM2|DNM3|EIF4A1|EXOSC8|GNB5|HAP1|HSP90AA1|ISG20|MDN1|MX2|MYH10|MYH7|MYO1E|NOS2|NT5C3|PDE11A|PDE3B|PDE4D|RND3|RPL13A|RPL34|RPS15A|RPS18|RPS23|SETMAR|SRP54|TAP1|TAP2|TNKS1BP1|UPF1|XRCC5|ZFP36L2
								GO:1902494	catalytic complex	14924	726	53	49	0.0320448	ABCA2|AEBP2|ASH2L|ATP1A1|BCS1L|CDC16|CHD3|CXXC1|DAB2|DNHD1|DPY30|DYRK2|EDF1|ELP4|EPC1|FBXO10|FBXO31|FBXO8|GAN|GCLM|GPAA1|GTF2F2|HDAC4|MSL2|NCOR2|NDUFA13|NDUFS2|P4HB|PDHB|PIK3C3|PIK3CD|PIK3R1|POLG|PPP1R12A|PPP2R5B|PPP3CA|PPP4C|PRKAR1B|PRPF19|RERE|SPOP|STT3B|TADA2B|TAF2|TOX4|TRAF7|UCRC|WDR61|YEATS2
								GO:0035371	microtubule plus-end	282	11	2	2	0.0321046	APC|DST
								GO:0051704	multi-organism process	24343	1333	85	80	0.0321146	ABCE1|ACOT8|ALB|ANXA7|AP1B1|AQP2|BAIAP2|CCL2|CD160|CD81|CDK6|CMPK2|CNR2|COMT|CTBP2|CX3CR1|DAG1|DCLK1|DDO|DDX60|DOCK2|DUSP10|EIF4A1|ETS1|F2R|FCER1G|GTF2F2|HYAL1|IGFBP7|IL12RB2|IL25|ISG20|KDM4A|MAFF|MAGI3|MAPKAPK2|MLF1IP|MR1|MX2|NCK1|NODAL|NOS2|NUP153|NUP35|NUP93|P2RX1|PCCA|PDE4D|PDGFRA|PIK3R1|PSMA1|PSMB9|PTGER4|RANBP2|RBL1|RBPJ|RLF|RPL13A|RPL34|RPS15A|RPS18|RPS23|RTN3|S100A8|SGMS1|SHANK2|SPACA3|ST…
								GO:0046834	lipid phosphorylation	643	33	4	4	0.0322363	PIK3C3|PIK3CD|PIK3R1|PIP4K2A
								GO:0046683	response to organophosphorus	2727	117	12	11	0.0323212	CFTR|DGKQ|DUOX1|HAP1|ITPR2|P2RX1|PDE4D|RAP1A|SSH1|TRPC3|WNT10B
								GO:0005546	phosphatidylinositol-4	644	33	4	4	0.032323	DAB2|FCHO2|PARD3|SNX18
								GO:0032944	regulation of mononuclear cell proliferation	2505	151	13	12	0.0324195	CARD11|CTNNB1|IL15|ITGAL|MNDA|NCK1|PDCD1LG2|PRKCQ|PTPN6|SELK|TCF3|WNT3A
								GO:0048588	developmental cell growth	1091	39	5	5	0.0324211	CDK5|COBL|DCLK1|GATA4|NRP2
								GO:0022607	cellular component assembly	31611	1451	96	94	0.0324457	AARS2|ABL2|ACTN2|AIM1|ALAD|ALB|ANK3|APC|ARHGEF4|BAIAP2|BCS1L|BRD2|CAPZA2|CCDC88C|CD2BP2|CDH24|CDK5|CENPP|CIRBP|CLDN14|COBL|COL1A2|CRYAA|CTNNB1|DAB2|DARS|DHRS4|DNHD1|DNM3|DST|EHD1|EIF3A|EIF3F|ELN|FANCC|FARP1|FCHO2|FOXP1|GPAA1|GTPBP8|HAS3|HSP90AA1|KCNC1|KCND3|KCNMA1|KIF13A|LAMA3|LAMC1|MAGI1|MDM4|MDN1|MED31|MLF1IP|MYH10|NAT15|NCK1|NRCAM|NRG1|NRXN3|NUP153|NUP93|P2RX1|PARD3|PARK2|PCDHB4|PDGFB|PDGFRA|P…
								GO:0060445	branching involved in salivary gland morphogenesis	510	20	3	3	0.0324565	DAG1|PDGFB|SEMA3C
								GO:0030315	T-tubule	723	31	4	4	0.0325112	ANK3|ATP1A1|CACNA2D1|RYR1
								GO:0048584	positive regulation of response to stimulus	28845	1345	94	87	0.0326733	ABCB9|ADORA3|AIM2|ALB|BAIAP2|BMP6|BMPR1A|CAMK1D|CARD11|CCL2|CCR1|CD79B|CD81|CTNNB1|DAB2|DDX60|DISC1|DIXDC1|DVL2|EEF1D|F2R|FCER1G|FLT1|FLT3|GATA4|GCK|GRB14|HAP1|HSP90AA1|IL15|IL26|ITGAL|ITPR2|KIAA0528|LASP1|MAGI3|MAPK7|MAPK8|MAPK8IP1|MAPKAPK2|MNDA|MR1|NCK1|NF1|NFKB2|NODAL|NRARP|NRG1|OPRM1|PARK2|PDE4D|PDGFB|PDGFRA|PIK3C3|PIK3CD|PIK3R1|PINK1|PKD1|PRKCQ|PRKCZ|PRKD2|PRRX2|PTGER4|PTPN6|RAP1A|RBPJ|RHEB|…
								GO:0048715	negative regulation of oligodendrocyte differentiation	286	11	2	2	0.0327064	CTNNB1|NF1
								GO:0071496	cellular response to external stimulus	4143	193	16	16	0.0327766	ALB|AQP2|ATP1A1|BAG3|BMP6|CASP5|CTNNB1|GCK|IL15|MAPK8|PIK3C3|PTGER4|RPTOR|SLC2A1|SQSTM1|WIPI1
								GO:0032956	regulation of actin cytoskeleton organization	4788	194	19	17	0.0327852	ABL2|AP1AR|BAIAP2|CAPZA2|CDK5|DIXDC1|ELN|GPR65|NCK1|PARK2|PDGFRA|PTGER4|RICTOR|SEMA3E|SERPINF2|SSH1|SYNPO
								GO:0086010	membrane depolarization during action potential	287	11	2	2	0.0328583	CACNA1D|ERG
								GO:0050715	positive regulation of cytokine secretion	1087	59	8	6	0.0328906	AIM2|F2R|IL1A|IL26|PRKCZ|PTGER4
								GO:0055024	regulation of cardiac muscle tissue development	1384	50	6	6	0.0329942	FOXP1|GATA4|NOG|NRG1|RBPJ|WNT3A
								GO:0061311	cell surface receptor signaling pathway involved in heart development	515	20	3	3	0.0330192	CTNNB1|RBPJ|WNT3A
								GO:0008608	attachment of spindle microtubules to kinetochore	236	12	2	2	0.0333259	AIM1|NDC80
								GO:0055085	transmembrane transport	17557	836	58	56	0.0333363	ABCA2|ABCB9|ACCN3|ADCY6|ALB|AQP2|ATP1A1|ATP2B4|CACNA1D|CDK5|CFTR|COX4I1|CYB561|ERG|GCK|HCN3|HIAT1|HSP90AA1|KCND3|KCNH8|KCNMA1|KIAA0528|NUP153|NUP35|NUP93|OPRM1|P2RX1|PKD1|PRKAR1B|RAF1|RANBP2|RYR1|SCARA5|SCN4A|SCNN1A|SLC15A2|SLC17A2|SLC22A18|SLC24A3|SLC24A4|SLC26A1|SLC2A1|SLC43A1|SLC44A4|SLC4A2|SLC4A4|SLC4A5|SLC7A5|SRP54|TAP1|TAP2|TCIRG1|TOMM40|TRPC3|UCRC|VAT1
								GO:0034110	regulation of homotypic cell-cell adhesion	564	19	4	3	0.0334832	ANK3|PRKCQ|TNFSF11
								GO:0010714	positive regulation of collagen metabolic process	392	23	3	3	0.033835	F2R|SERPINB7|SERPINF2
								GO:0009395	phospholipid catabolic process	350	24	3	3	0.0338417	PLA2G4A|SMPD1|SMPD3
								GO:0003012	muscle system process	5851	235	21	20	0.0338421	ACTN2|ADRBK1|CACNA1C|CAMTA2|CHRM3|COL4A3BP|ERG|GATA4|HDAC4|HSP90AA1|IL15|JSRP1|KCNMA1|KDM4A|MYH7|MYOT|PDE4D|RYR1|SCN4A|SMTN
								GO:0070972	protein localization to endoplasmic reticulum	1986	121	11	10	0.0339398	GPAA1|KDELR2|RPL13A|RPL34|RPS15A|RPS18|RPS23|SRP54|SRPR|UBAC2
								GO:0032266	phosphatidylinositol-3-phosphate binding	568	19	3	3	0.0339562	PARD3|WIPI1|ZFYVE28
								GO:0002708	positive regulation of lymphocyte mediated immunity	1232	55	6	6	0.0339567	ABCB9|FCER1G|MR1|PRKCZ|TAP1|TAP2
								GO:2001026	regulation of endothelial cell chemotaxis	295	11	2	2	0.0340945	PKD1|PRKD2
								GO:0033630	positive regulation of cell adhesion mediated by integrin	481	21	3	3	0.0341695	FAM116A|SERPINF2|WNT3A
								GO:0031111	negative regulation of microtubule polymerization or depolymerization	899	27	4	4	0.034205	AIM1|APC|CLASP2|TBCD
								GO:0006171	cAMP biosynthetic process	352	10	2	2	0.0343062	ADCY10|ADCY6
								GO:0046326	positive regulation of glucose import	822	29	4	4	0.0344648	CLTCL1|KIAA0528|PIK3R1|PRKCZ
								GO:0030207	chondroitin sulfate catabolic process	244	12	2	2	0.0345232	HYAL1|IDUA
								GO:0009897	external side of plasma membrane	3283	203	16	15	0.0345513	ALCAM|CCR1|CD79B|FCER1G|GGT1|IL12RB2|ITGA4|ITGAL|KCNMA1|NRCAM|PDGFRA|PKHD1|SCNN1A|STAB2|VTCN1
								GO:0006469	negative regulation of protein kinase activity	4585	177	16	16	0.0347131	APC|DUSP10|DUSP16|FGFR1OP|MAPK8IP1|NCK1|NF1|PRKAR1B|PTPN6|SMPD1|SPRY1|TRIB3|TRIM27|TSC2|WWTR1|ZFYVE28
								GO:0043299	leukocyte degranulation	444	22	3	3	0.0348751	ADORA3|PIK3CD|STX11
								GO:0050764	regulation of phagocytosis	981	43	6	5	0.0350026	CAMK1D|CCL2|DOCK2|FCER1G|SPACA3
								GO:0006898	receptor-mediated endocytosis	2277	111	11	10	0.0350197	ADRBK1|CANX|CETP|CLTCL1|DNM2|FCHO2|LRP1B|PI4KB|SCARA5|STAB2
								GO:0050793	regulation of developmental process	38991	1612	119	109	0.0350401	ABL2|ACIN1|ANXA7|AP1AR|APC|ARHGAP15|ASPA|BAI2|BAIAP2|BARHL2|BCL9|BDNF|BHLHE41|BMP6|BMPR1A|BRF2|CAMK1D|CARD11|CCL2|CCR1|CD53|CDK5|CDK6|CETP|COBL|CPEB3|CTNNB1|CX3CR1|DAB2|DISC1|DIXDC1|DUOXA1|DUSP10|DVL2|EHD1|ETS1|ETV2|FLT1|FLT3|FMNL1|FOXP1|GATA4|GTF2I|HCCA2|HDAC4|HMGN1|HOXB4|HYAL1|ID3|IL15|IL1A|JDP2|LAMA3|MAFF|MAPK7|MAPK8|MED27|MGP|MYH10|NCOR2|NF1|NODAL|NOG|NOS2|NOTCH4|NRARP|NRCAM|NRG1|NRXN3|NUMB|O…
								GO:0060081	membrane hyperpolarization	577	19	3	3	0.0350405	ATP1A1|CFTR|PRKCZ
								GO:0051056	regulation of small GTPase mediated signal transduction	11358	381	36	33	0.035197	AGAP1|ARHGAP15|ARHGAP17|ARHGAP22|ARHGAP24|ARHGAP29|ARHGEF4|ASAP1|DENND4C|DOCK2|F2R|FAM116A|FARP1|FBXO8|GPR65|HMHA1|KALRN|MYO9B|NF1|NRG1|RAB3GAP1|RAF1|RAP1A|RAPGEF6|RGL2|RICTOR|RIN3|SIPA1L2|SPRY1|SQSTM1|ST5|TBC1D15|TSC2
								GO:0022843	voltage-gated cation channel activity	3732	132	13	13	0.0353714	CACNA1C|CACNA1D|CACNA1I|CACNA2D1|ERG|HCN3|KCNC1|KCND3|KCNH8|KCNMA1|OPRM1|RYR1|SCN4A
								GO:0060590	ATPase regulator activity	250	12	2	2	0.0354441	DNAJB6|DNAJC10
								GO:0060379	cardiac muscle cell myoblast differentiation	359	10	2	2	0.0354791	NRG1|RBPJ
								GO:0045055	regulated secretory pathway	679	33	4	4	0.0354803	ADORA3|CDK5|PIK3CD|STX11
								GO:0003730	mRNA 3'-UTR binding	679	33	4	4	0.0354803	BRF2|CIRBP|CPEB3|ZFP36L2
								GO:0030118	clathrin coat	953	44	5	5	0.0355417	AP1B1|CLTCL1|DAB2|LRRN3|NECAP2
								GO:0051954	positive regulation of amine transport	452	22	3	3	0.0357897	ADRBK1|HTR6|PINK1
								GO:0022890	inorganic cation transmembrane transporter activity	10386	460	36	34	0.0358207	ACCN3|ATP1A1|ATP2B4|CACNA1C|CACNA1D|CACNA1I|CACNA2D1|COX4I1|COX6B2|ERG|HCN3|ITPR2|KCNC1|KCND3|KCNH8|KCNMA1|NIPA1|NIPA2|NIPAL1|OPRM1|P2RX1|PKD1|RYR1|SCN4A|SCNN1A|SLC17A2|SLC24A3|SLC24A4|SLC39A11|SLC4A4|SLC4A5|TCIRG1|TRPC3|UCRC
								GO:0016571	histone methylation	1293	54	6	6	0.0360061	ASH2L|CXXC1|DOT1L|DPY30|PRMT8|WDR61
								GO:0006953	acute-phase response	503	38	4	4	0.036142	IL1A|SERPINF2|STAT3|TSC2
								GO:0051193	regulation of cofactor metabolic process	204	13	2	2	0.0363238	PDHB|PDX1
								GO:0051196	regulation of coenzyme metabolic process	204	13	2	2	0.0363238	PDHB|PDX1
								GO:0033160	positive regulation of protein import into nucleus	204	13	2	2	0.0363238	HSP90AA1|UBR5
								GO:0035004	phosphatidylinositol 3-kinase activity	256	12	2	2	0.036385	PIK3C3|PIK3CD
								GO:0071705	nitrogen compound transport	8277	402	33	29	0.0364962	ABCB9|ADORA3|BDNF|CACNA1C|COL4A3BP|FCER1G|FYTTD1|GPR172A|IWS1|MX2|NFKBIE|NUP153|NUP35|NUP93|P2RX1|PDX1|QKI|RANBP2|SFRS3|SIDT2|SLC38A10|SLC43A1|SLC7A5|SMPD3|TAP1|TAP2|UPF1|VAT1|XPO1
								GO:0002699	positive regulation of immune effector process	2252	113	10	10	0.0365101	ABCB9|ADORA3|CCL2|FCER1G|FOXP1|MR1|NOS2|PRKCZ|TAP1|TAP2
								GO:0032318	regulation of Ras GTPase activity	6397	215	23	20	0.0365535	AGAP1|ARHGAP15|ARHGAP24|ARHGAP29|ARHGEF4|ASAP1|DENND4C|DOCK2|FAM116A|FARP1|GPR65|NF1|RAB3GAP1|RAP1A|RGL2|RICTOR|RIN3|SPRY1|ST5|TBC1D15
								GO:0030323	respiratory tube development	4853	168	16	16	0.0365858	ADAMTS2|BMPR1A|CFTR|CTNNB1|DAG1|FOXP1|GATA4|INSC|NCOR2|NODAL|NOG|NUMB|PDGFRA|PKD1|RBPJ|TNS3
								GO:0030132	clathrin coat of coated pit	258	12	2	2	0.0367032	CLTCL1|DAB2
								GO:0090263	positive regulation of canonical Wnt signaling pathway	1372	52	6	6	0.0370452	DIXDC1|DVL2|NRARP|UBR5|WNT10B|WNT3A
								GO:0008652	cellular amino acid biosynthetic process	1867	103	9	9	0.0371241	ALDH7A1|GAD1|GCLM|GGT1|GOT2|MAT2A|MR1|MTHFD2L|SHMT2
								GO:0044550	secondary metabolite biosynthetic process	210	13	2	2	0.0372462	AIM1|BDH2
								GO:0036445	neuronal stem cell division	262	12	2	2	0.0373463	NUMB|WNT3A
								GO:0055057	neuroblast division	262	12	2	2	0.0373463	NUMB|WNT3A
								GO:0009415	response to water	315	11	2	2	0.0373525	AQP2|WNT10B
								GO:0032786	positive regulation of DNA-templated transcription	424	23	3	3	0.0374371	DAB2|HMGN1|WDR61
								GO:0033549	MAP kinase phosphatase activity	263	12	2	2	0.0375085	DUSP10|DUSP16
								GO:1901575	organic substance catabolic process	30131	1593	101	95	0.0376584	ABCA2|ABCB9|ABCE1|ACIN1|ACOT7|ACOT8|AIM1|ALDH7A1|ARL8A|ASPA|ATP1A1|ATP2B4|BACH1|BDH2|BRF2|C4orf14|CDC16|CDK5|CFTR|CHD2|CHD3|CLN5|COMT|DDO|DHDPSL|DNAJC10|DNM2|DNM3|EIF4A1|EXOSC8|FBXO31|FBXO8|GAD1|GCK|GGT1|GLB1|GNB5|GNS|GOT2|GPC6|GYG1|HAP1|HSP90AA1|HYAL1|IDUA|ISG20|LIPF|MAN1B1|MDN1|MX2|MYH10|MYH7|MYO1E|NAGK|NGLY1|NOS2|NT5C3|PAOX|PARK2|PCCA|PDE11A|PDE3B|PDE4D|PHYH|PLA2G4A|PLCB4|PSMA1|PSMB9|RND3|RPL1…
								GO:0050851	antigen receptor-mediated signaling pathway	2301	112	11	10	0.0376766	CARD11|CD79B|MNDA|NCK1|PDE4D|PIK3CD|PIK3R1|PRKCQ|PRKD2|PTPN6
								GO:0043405	regulation of MAP kinase activity	5526	254	21	20	0.0377648	CD81|DAB2|DUSP10|DUSP16|DVL2|FLT1|FLT3|GCK|MAGI3|MAPK8IP1|MAPKAPK2|NF1|PDGFB|PTPN6|SMPD1|SPRY1|TNFSF11|TRIB3|TSC2|ZEB2
								GO:0051051	negative regulation of transport	6503	300	24	23	0.0377752	ACTN2|CDK5|CRYAA|DYRK2|ERG|F2R|GCK|GPR77|HCRT|HTR6|KIAA0226|MAPK7|NF1|NFKBIE|NRG1|NUP153|OPRM1|PKD1|PPP3CA|PTGER4|TACC3|TRIM27|WWTR1
								GO:0072044	collecting duct development	318	11	2	2	0.0378624	AQP2|PKD1
								GO:0070665	positive regulation of leukocyte proliferation	1828	105	10	9	0.0379896	CARD11|IL15|ITGAL|NCK1|PDCD1LG2|PRKCQ|SELK|TCF3|WNT3A
								GO:0030126	COPI vesicle coat	215	13	2	2	0.0380294	SCYL1|TMED7
								GO:0045746	negative regulation of Notch signaling pathway	514	21	3	3	0.0380978	CHAC1|NRARP|NUMB
								GO:0030100	regulation of endocytosis	3070	134	14	12	0.038231	ABL2|CAMK1D|CCL2|DAB2|DOCK2|FCER1G|KIAA0226|PKD1|SPACA3|TNK2|TSC2|WNT3A
								GO:0040012	regulation of locomotion	12034	515	41	38	0.0382763	ABL2|ADORA3|AP1AR|APC|CAMK1D|CCL2|CCR1|CDK5|CDK6|CX3CR1|DAB2|DAG1|ETS1|F2R|FGFR1OP|FLT1|GPR77|HAP1|HYAL1|LAMA3|NF1|NODAL|NOG|NRP2|PDGFB|PDGFRA|PIK3R1|PKD1|PLXNA2|PRKD2|PTGER4|PTPRK|RAF1|RICTOR|SELK|STAT3|WNT3A|ZSWIM6
								GO:0035336	long-chain fatty-acyl-CoA metabolic process	474	22	3	3	0.0384061	ELOVL5|FAR1|FAR2
								GO:0015631	tubulin binding	5179	212	18	18	0.0385514	AGBL4|AGTPBP1|APC|ARL8A|CAMSAP1L1|CLASP2|DAG1|DIXDC1|DNM2|DST|GABARAPL1|GPAA1|JAKMIP2|KIAA1543|KIF13A|S100A8|TBCD|VAPB
								GO:0050685	positive regulation of mRNA processing	518	21	3	3	0.038598	CPEB3|EIF2C2|PRPF19
								GO:0018210	peptidyl-threonine modification	1059	42	5	5	0.0386881	ADRBK1|CDK5|GALNT2|LMTK2|MAPK8
								GO:1901701	cellular response to oxygen-containing compound	16144	680	53	49	0.0387079	ABL2|ADCY6|AQP2|BAIAP2|CCL2|CFTR|CMPK2|COL1A2|CPEB3|CTNNB1|CX3CR1|DENND4C|DUOX1|ETS1|FANCC|GATA4|GCK|HAP1|IL15|ITPR2|KIAA0528|MAPK7|NDOR1|NOS2|PDE3B|PDE4D|PDGFB|PDGFRA|PIK3C3|PIK3R1|PPP3CA|PRKAR1B|PRKCZ|PTPN6|PTPRK|RAF1|RAP1A|RHEB|RPTOR|SGMS1|SSH1|STAT3|TCIRG1|TPO|TRIB3|TSC2|WNT10B|WNT3A|XRCC5
								GO:0035413	positive regulation of catenin import into nucleus	323	11	2	2	0.0387248	UBR5|WNT3A
								GO:0031594	neuromuscular junction	1526	48	7	6	0.0388002	ANK3|CDK5|F2R|HDAC4|MYH10|NRG1
								GO:0001764	neuron migration	3126	107	13	11	0.0388145	APBB2|BARHL2|CDK5|CTNNB1|DCLK1|DISC1|HSP90AA1|KIRREL3|MYH10|NAV1|NRCAM
								GO:0060711	labyrinthine layer development	958	45	5	5	0.0388226	BIRC6|DNAJB6|ERF|ITGA4|RBPJ
								GO:0048617	embryonic foregut morphogenesis	324	11	2	2	0.0388992	CTNNB1|GATA4
								GO:0005852	eukaryotic translation initiation factor 3 complex	221	13	2	2	0.0389869	EIF3A|EIF3F
								GO:0042098	T cell proliferation	607	36	4	4	0.0391334	DOCK2|IL15|ITGAL|ZBTB32
								GO:0060669	embryonic placenta morphogenesis	480	22	3	3	0.0391461	DNAJB6|ERF|ITGA4
								GO:0051098	regulation of binding	4856	198	18	17	0.0391771	AIM1|CDK5|DAB2|DOT1L|EDF1|HDAC4|ITGA4|MAPK8|NOG|NRG1|PDX1|PKD1|PRMT8|SKI|SLPI|TRIB3|WNT3A
								GO:0045667	regulation of osteoblast differentiation	3243	103	13	11	0.0392577	APC|BMP6|BMPR1A|CDK6|CTNNB1|HDAC4|ID3|NOG|PKD1|SKI|WNT10B
								GO:0051046	regulation of secretion	10777	480	39	35	0.0393142	ADORA3|ADRBK1|AIM2|BMP6|CACNA1C|CACNA1D|CDK5|CHRM3|F2R|FCER1G|GCK|GPR77|HCRT|HTR6|IL1A|IL26|ITPR2|NF1|NOS2|NRG1|OPRM1|PDE3B|PDX1|PIK3C3|PINK1|PPP3CA|PRKAR1B|PRKCZ|PTGER4|RAB2B|RALB|RAP1A|SLC2A1|TNFSF11|TRIM27
								GO:0030695	GTPase regulator activity	7821	273	28	24	0.0393747	AGAP1|ARHGAP15|ARHGAP17|ARHGAP22|ARHGAP24|ARHGAP29|ASAP1|DOCK2|GCK|GPSM3|HMHA1|MAP4K4|MYO9B|NF1|PDE6D|RAB3GAP1|RIN3|SIPA1L2|TBC1D15|TBC1D19|TBC1D9|TBCD|TNK2|TSC2
								GO:0043194	axon initial segment	381	10	2	2	0.0393808	ANK3|NRCAM
								GO:0016235	aggresome	482	22	5	3	0.0393953	CARD14|PARK2|SQSTM1
								GO:0051649	establishment of localization in cell	31321	1456	101	93	0.0394076	ACTN2|ADORA3|AIM2|ALB|ANK3|AP1AR|AP1B1|ARNTL|BDNF|CACNA1C|CANX|CCR1|CDK5|CLTCL1|COL4A3BP|CTNNB1|DAG1|DCLK1|DNAJC19|DNM2|DPY30|DST|DUSP16|EHD1|EXOC6B|F2R|FCER1G|FYTTD1|GAD1|GCK|HAP1|HSP90AA1|IMMP1L|IMMP2L|INSC|KDELR2|KIAA0528|KIF13A|LMTK2|MYH10|NDC80|NDUFA13|NRXN3|NUP153|P2RX1|PARD3|PCSK6|PDGFB|PDX1|PIK3C3|PIK3CD|PIK3R1|PKD1|PPP3CA|PRKCZ|PROS1|RANBP2|RBPJ|RERE|RPL13A|RPL34|RPS15A|RPS18|RPS23|RYR1|…
								GO:0042054	histone methyltransferase activity	1435	51	7	6	0.0394591	ASH1L|ASH2L|CXXC1|DOT1L|PRMT8|SETMAR
								GO:1900024	regulation of substrate adhesion-dependent cell spreading	224	13	2	2	0.0394729	AP1AR|DAB2
								GO:0035556	intracellular signal transduction	33895	1425	104	96	0.0395751	ADCY10|ADCY6|AGAP1|APBB2|ARHGAP15|ARHGAP17|ARHGAP22|ARHGAP24|ARHGAP29|ARHGEF4|ARL5A|ARL8A|ASB17|CACNA1C|CAMKK2|CARD14|CCL2|CHAC1|COL1A2|DAB2|DCLK1|DGKG|DGKQ|DISC1|DNAJC10|DOCK10|DOCK2|DUSP10|DVL2|DYRK2|EIF2C2|F2R|GCK|HDAC4|HMHA1|HRH1|JAK1|KALRN|MAGI3|MAP4K4|MAPK7|MAPK8|MAPK8IP1|MAPKAPK2|MDM4|MYO9B|NDC80|NF1|NOS2|NRG1|ODZ2|PDE4D|PDGFB|PDGFRA|PDX1|PI4KB|PIK3C3|PIK3CD|PIK3R1|PINK1|PKD1|PLCB4|PPP3CA|…
								GO:0001731	formation of translation preinitiation complex	225	13	2	2	0.039636	EIF3A|EIF3F
								GO:0032743	positive regulation of interleukin-2 production	276	12	2	2	0.0396698	PDE4D|PRKD2
								GO:0021915	neural tube development	4163	145	14	14	0.0399739	C3orf54|COBL|DVL2|NF1|NODAL|NOG|PKD1|PLXNA2|SEMA3C|SKI|TRIM71|TSC2|WNT3A|ZEB2
								GO:0004181	metallocarboxypeptidase activity	405	24	3	3	0.0400812	AGBL4|AGTPBP1|CPA3
								GO:0002279	mast cell activation involved in immune response	279	12	2	2	0.0401826	ADORA3|PIK3CD
								GO:0043303	mast cell degranulation	279	12	2	2	0.0401826	ADORA3|PIK3CD
								GO:0014074	response to purine-containing compound	3161	132	13	12	0.0402328	CFTR|DGKQ|DUOX1|HAP1|ITPR2|P2RX1|PDE4D|RAP1A|RYR1|SSH1|TRPC3|WNT10B
								GO:0016282	eukaryotic 43S preinitiation complex	231	13	2	2	0.0406261	EIF3A|EIF3F
								GO:0070993	translation preinitiation complex	231	13	2	2	0.0406261	EIF3A|EIF3F
								GO:0048268	clathrin coat assembly	231	13	2	2	0.0406261	DAB2|FCHO2
								GO:0006805	xenobiotic metabolic process	2027	151	11	11	0.0409426	AS3MT|COMT|CYP2C8|CYP2F1|CYP2S1|GCLM|GGT1|MAT2A|NR1I2|PAOX|SLC26A1
								GO:0015144	carbohydrate transmembrane transporter activity	334	26	3	3	0.0411668	AQP2|SLC2A1|SLC35A4
								GO:1901476	carbohydrate transporter activity	334	26	3	3	0.0411668	AQP2|SLC2A1|SLC35A4
								GO:0035821	modification of morphology or physiology of other organism	1417	74	7	7	0.0411887	ALB|DAG1|PCCA|TAP1|TAP2|VAPB|ZNF639
								GO:0003323	type B pancreatic cell development	286	12	3	2	0.0414001	BMP6|CDK6
								GO:0009205	purine ribonucleoside triphosphate metabolic process	7451	354	27	26	0.0414351	ABCA2|ABCB9|ACIN1|ARL8A|ATP1A1|ATP2B4|BACH1|C4orf14|CFTR|CHD2|CHD3|DNM2|DNM3|GNB5|HSP90AA1|MDN1|MX2|MYH10|MYH7|MYO1E|RND3|SRP54|TAP1|TAP2|UPF1|XRCC5
								GO:0002544	chronic inflammatory response	236	13	2	2	0.0414664	BDNF|S100A8
								GO:0048332	mesoderm morphogenesis	1722	64	7	7	0.0416356	BMPR1A|ETV2|NODAL|NOG|TCF3|TXNRD1|WNT3A
								GO:0001676	long-chain fatty acid metabolic process	1279	79	7	7	0.0416973	ACOT8|CYP2C8|ELOVL5|GGT1|MAPKAPK2|PLA2G4A|QKI
								GO:0034109	homotypic cell-cell adhesion	779	32	5	4	0.04182	PDGFRA|S100A8|TSPAN32|WNT3A
								GO:0050866	negative regulation of cell activation	2191	119	11	10	0.0418352	CNR2|FLT3|MNDA|NRARP|PDCD1LG2|PDGFB|PDGFRA|PTPN6|TSPAN32|VTCN1
								GO:0070663	regulation of leukocyte proliferation	2590	156	13	12	0.0419157	CARD11|CTNNB1|IL15|ITGAL|MNDA|NCK1|PDCD1LG2|PRKCQ|PTPN6|SELK|TCF3|WNT3A
								GO:0030199	collagen fibril organization	1198	39	5	5	0.0419519	ADAMTS2|COL12A1|COL1A2|NF1|SERPINF2
								GO:0030214	hyaluronan catabolic process	239	13	2	2	0.0419772	HYAL1|STAB2
								GO:2001236	regulation of extrinsic apoptotic signaling pathway	3335	153	13	13	0.042058	BIRC6|CX3CR1|DAB2|GCLM|IL1A|ITPRIP|MAPK7|NF1|NRG1|RAF1|SGMS1|TRADD|TRPS1
								GO:0015297	antiporter activity	1244	58	6	6	0.0420921	SLC24A3|SLC24A4|SLC26A1|SLC4A2|SLC4A4|SLC4A5
								GO:0030424	axon	9127	278	32	26	0.0421076	ADCY10|ALCAM|ANK3|APC|CANX|CDK5|CHRM3|COBL|DAG1|DIXDC1|DST|GAD1|KCNC1|KCNMA1|KIRREL3|MAPK8IP1|MYH10|NF1|NRCAM|NRG1|NRP2|PARD3|PTPRK|PTPRN2|SHANK2|TNK2
								GO:0046488	phosphatidylinositol metabolic process	2708	125	11	11	0.0421124	CD81|GPAA1|PI4KB|PIGG|PIGP|PIGV|PIK3C3|PIK3CD|PIK3R1|PIP4K2A|PLA2G4A
								GO:0016462	pyrophosphatase activity	16533	772	56	52	0.0421483	ABCA2|ABCB9|ABCE1|ACIN1|ARL8A|ATP11A|ATP1A1|ATP2B4|BACH1|BCS1L|C4orf14|CFTR|CHD2|CHD3|CLPB|DDX4|DDX60|DHX57|DNHD1|DNM2|DNM3|EHD1|EIF4A1|GBP7|GNB5|GTF2F2|GTPBP8|HSP90AA1|KIF13A|MDN1|MX2|MYH10|MYH7|MYO1E|MYO9B|NAV1|RAB22A|RAD51L1|RALB|RAP1A|RHEB|RND3|SMC3|SPATA5L1|SRP54|SRPR|TAP1|TAP2|TUFM|UPF1|XRCC5|YTHDC2
								GO:0060142	regulation of syncytium formation by plasma membrane fusion	240	13	2	2	0.0421487	CD53|EHD1
								GO:0045668	negative regulation of osteoblast differentiation	1416	33	7	5	0.042286	CDK6|HDAC4|ID3|NOG|SKI
								GO:1901135	carbohydrate derivative metabolic process	21986	1091	74	69	0.0423656	ABCA2|ABCB9|ACIN1|ADCY10|ADCY6|ARL8A|ARSK|ATP1A1|ATP2B4|BACH1|C3orf64|C4orf14|CANX|CFTR|CHD2|CHD3|CHST2|CMPK2|DNM2|DNM3|GALNT2|GALNT9|GCK|GLB1|GNB5|GNS|GPAA1|GPC6|HAS3|HSP90AA1|HYAL1|IDUA|IL15|MAN1B1|MAN1C1|MAT2A|MDN1|MGAT4B|MUC6|MX2|MYH10|MYH7|MYO1E|NAGK|NGLY1|NT5C3|PCSK6|PDE11A|PDE3B|PDE4D|PIGG|PIGP|PIGV|PLA2G4A|RND3|SERINC5|SLC17A2|SLC26A1|SMPD1|SMPD3|SPACA3|SRP54|ST6GALNAC3|STAB2|STT3B|TAP1|T…
								GO:0070661	leukocyte proliferation	1033	65	6	6	0.0423784	DOCK2|FLT3|IL15|ITGAL|TNFSF11|ZBTB32
								GO:0071466	cellular response to xenobiotic stimulus	2034	152	11	11	0.0425373	AS3MT|COMT|CYP2C8|CYP2F1|CYP2S1|GCLM|GGT1|MAT2A|NR1I2|PAOX|SLC26A1
								GO:0033692	cellular polysaccharide biosynthetic process	677	35	5	4	0.0425879	GCK|GYG1|GYS2|HAS3
								GO:0005775	vacuolar lumen	1437	74	9	7	0.0426237	CLN5|GLB1|GNS|GPC6|HYAL1|IDUA|SMPD1
								GO:0051650	establishment of vesicle localization	3206	132	12	12	0.0426286	AP1AR|CANX|CDK5|CTNNB1|DNM2|GCK|HAP1|KIF13A|PRKCZ|TSNARE1|WIPI1|YKT6
								GO:0090484	drug transporter activity	509	22	3	3	0.0428875	SLC15A2|SLC22A18|VAT1
								GO:0003272	endocardial cushion formation	295	12	2	2	0.0430092	BMPR1A|RBPJ
								GO:0009986	cell surface	9820	501	36	34	0.0431235	ALCAM|ANK3|CCR1|CD53|CD79B|CFTR|DPP4|ERG|FCER1G|FLT3|GGT1|HSP90AA1|IL12RB2|IL15|ITGA4|ITGAL|KCNMA1|NOTCH4|NRCAM|PCSK6|PDGFB|PDGFRA|PKHD1|PTPRK|SCARA5|SCNN1A|SERPINF2|SLC17A2|SORT1|STAB2|TPO|TSPAN32|VTCN1|WNT3A
								GO:0010288	response to lead ion	197	14	2	2	0.043125	CRYAA|SLC17A2
								GO:0030001	metal ion transport	10610	462	37	34	0.0431388	ACCN3|ATP1A1|CACNA1C|CACNA1D|CACNA2D1|CCR1|CDH23|CDK5|DNM2|ERG|F2R|GCK|HCN3|KCNC1|KCND3|KCNH8|KCNMA1|LMTK2|OPRM1|P2RX1|PKD1|PPP3CA|RYR1|SCARA5|SCN4A|SCNN1A|SELK|SLC17A2|SLC38A10|SLC39A11|SLC4A4|SLC4A5|TCIRG1|TRPC3
								GO:0045766	positive regulation of angiogenesis	2110	98	10	9	0.0434624	CX3CR1|ETS1|FLT1|GATA4|HYAL1|IL1A|NODAL|PKD1|PRKD2
								GO:0030539	male genitalia development	473	23	3	3	0.0435527	BMP6|CTNNB1|PDGFRA
								GO:0006970	response to osmotic stress	1231	59	6	6	0.0435715	ANXA7|AQP2|HSP90AA1|KCNMA1|SLC2A1|XRCC5
								GO:0006044	N-acetylglucosamine metabolic process	201	14	2	2	0.0438038	CHST2|NAGK
								GO:0006986	response to unfolded protein	2436	137	11	11	0.0440157	CCL2|CHAC1|CXXC1|HSP90AA1|HSPA1L|IL25|PPP2R5B|SRPR|STT3B|VAPB|WIPI1
								GO:0032963	collagen metabolic process	2650	79	9	9	0.0440396	ADAM15|ADAMTS2|COL12A1|COL1A2|COL23A1|COL6A3|COL6A6|TNXB|TRAM2
								GO:0016818	hydrolase activity	16577	775	56	52	0.0444962	ABCA2|ABCB9|ABCE1|ACIN1|ARL8A|ATP11A|ATP1A1|ATP2B4|BACH1|BCS1L|C4orf14|CFTR|CHD2|CHD3|CLPB|DDX4|DDX60|DHX57|DNHD1|DNM2|DNM3|EHD1|EIF4A1|GBP7|GNB5|GTF2F2|GTPBP8|HSP90AA1|KIF13A|MDN1|MX2|MYH10|MYH7|MYO1E|MYO9B|NAV1|RAB22A|RAD51L1|RALB|RAP1A|RHEB|RND3|SMC3|SPATA5L1|SRP54|SRPR|TAP1|TAP2|TUFM|UPF1|XRCC5|YTHDC2
								GO:0008654	phospholipid biosynthetic process	4146	205	16	16	0.044548	CD81|FAR1|GPAA1|LCLAT1|PI4KB|PIGG|PIGP|PIGV|PIK3C3|PIK3CD|PIK3R1|PIP4K2A|PLA2G4A|SERINC5|SGMS1|SLC44A4
								GO:0060416	response to growth hormone	696	35	4	4	0.0446325	PIK3R1|PTPN6|SLC17A2|STAT3
								GO:0031341	regulation of cell killing	891	49	5	5	0.0446628	ABCB9|MR1|NOS2|TAP1|TAP2
								GO:0005777	peroxisome	2088	125	10	10	0.0448456	ACOT8|DDO|DHRS4|FAR1|FAR2|NOS2|NUDT19|PAOX|PEX11G|PHYH
								GO:0042579	microbody	2088	125	10	10	0.0448456	ACOT8|DDO|DHRS4|FAR1|FAR2|NOS2|NUDT19|PAOX|PEX11G|PHYH
								GO:0071417	cellular response to organonitrogen compound	10458	407	35	32	0.0448486	ADCY6|BAIAP2|CFTR|COL1A2|CPEB3|CTNNB1|DENND4C|GCK|HAP1|HRH1|ITPR2|KIAA0528|PDE3B|PDE4D|PDGFRA|PIK3C3|PIK3R1|PRKAR1B|PRKCZ|PTPN6|RAF1|RAP1A|RHEB|RPTOR|RYR1|SLC17A2|SSH1|STAT3|TCIRG1|TRIB3|TSC2|WNT10B
								GO:0045087	innate immune response	13588	722	54	46	0.0448589	ADCY6|ADRBK1|AIM2|BAIAP2|CAPZA2|CARD11|CCL2|CTNNB1|DDX60|EIF2C2|FCER1G|GCK|HSP90AA1|IRF6|ISG20|ITPR2|JAK1|LRRFIP1|MAPK7|MAPK8|MAPKAPK2|MX2|NCK1|NFKB2|NOS2|NRG1|PDGFB|PDGFRA|PIK3C3|PIK3CD|PIK3R1|PKD1|PPP3CA|PRKAR1B|PRKCQ|PROS1|PTPN6|RAF1|RICTOR|RPL13A|S100A8|SERPING1|STX11|TRIB3|TSC2|XRCC5
								GO:0032496	response to lipopolysaccharide	3924	215	16	16	0.0449607	AQP2|CCL2|CMPK2|CNR2|COMT|CX3CR1|DUSP10|F2R|IL12RB2|MAPKAPK2|NOS2|PDE4D|PTGER4|S100A8|SGMS1|TCF3
								GO:0009065	glutamine family amino acid catabolic process	485	23	3	3	0.0451669	GAD1|GOT2|NOS2
								GO:0003157	endocardium development	307	12	2	2	0.0452327	NRG1|RBPJ
								GO:0009605	response to external stimulus	27013	1154	84	78	0.045237	ABL2|ABLIM1|ACCN3|ALB|ALCAM|ANK3|APBB2|AQP2|ATP1A1|BAG3|BDNF|BMP6|CACNA1C|CACNA1D|CACNA1I|CASP5|CCL2|CCR1|CDK5|CLASP2|COL6A3|COX4I1|CTNNB1|CX3CR1|CXCL6|DAG1|DOCK2|ETS1|ETV1|FCER1G|FLT1|FOXP1|GATA4|GCK|GNB5|GPC6|GPR77|HRH1|HSP90AA1|IL15|KCNMA1|LAMC1|MAPK8|MYH10|MYO9B|NCK1|NOG|NRCAM|NRP2|NRXN3|NUMB|ODZ2|PDE4D|PDGFB|PDGFRA|PDX1|PIK3C3|PIK3CD|PITPNM1|PKD1|PLCB4|PLXNA2|PRKCQ|PTGER4|RAF1|RPTOR|S100A8|S…
								GO:0007160	cell-matrix adhesion	2219	95	9	9	0.0452476	ACTN2|ADAM15|CDK5|CTNNB1|DAG1|ITGA11|PKD1|PTPRK|SGCE
								GO:0006811	ion transport	20762	983	72	64	0.045315	ACCN3|ADORA3|ALB|ATP11A|ATP1A1|ATP2B4|BDNF|CA3|CA7|CACNA1C|CACNA1D|CACNA2D1|CCR1|CDH23|CDK5|CETP|CFTR|CNNM3|COX4I1|DNM2|ERG|F2R|FCER1G|GCK|GOT2|GPR172A|HCN3|KCNC1|KCND3|KCNH8|KCNMA1|LASP1|LMTK2|NFKBIE|OPRM1|P2RX1|PITPNM1|PKD1|PLA2G4A|PPP3CA|RAF1|RYR1|SCARA5|SCN4A|SCNN1A|SELK|SLC15A2|SLC17A2|SLC22A18|SLC22A23|SLC24A3|SLC24A4|SLC26A1|SLC38A10|SLC39A11|SLC43A1|SLC4A2|SLC4A4|SLC4A5|SLC7A5|TCIRG1|TOMM…
								GO:0070838	divalent metal ion transport	4376	168	16	15	0.0456097	CACNA1C|CACNA1D|CACNA2D1|CCR1|CDH23|CDK5|F2R|GCK|OPRM1|P2RX1|PKD1|PPP3CA|RYR1|SELK|TRPC3
								GO:0060766	negative regulation of androgen receptor signaling pathway	261	13	2	2	0.0458808	DAB2|NODAL
								GO:0009150	purine ribonucleotide metabolic process	9631	449	34	32	0.0460359	ABCA2|ABCB9|ACIN1|ADCY10|ADCY6|ARL8A|ATP1A1|ATP2B4|BACH1|C4orf14|CFTR|CHD2|CHD3|DNM2|DNM3|GNB5|HSP90AA1|MDN1|MX2|MYH10|MYH7|MYO1E|PDE11A|PDE3B|PDE4D|RND3|SLC26A1|SRP54|TAP1|TAP2|UPF1|XRCC5
								GO:0070098	chemokine-mediated signaling pathway	335	27	3	3	0.0460912	CCL2|CCR1|CX3CR1
								GO:0051346	negative regulation of hydrolase activity	6099	268	25	21	0.046116	BIRC6|CD2BP2|CRYAA|DNAJB6|FARP1|KIAA1543|LMTK3|MAPK7|PRKCZ|PROS1|PTPRN2|RAF1|SERPINB10|SERPINB2|SERPINB7|SERPINF2|SERPING1|SLPI|SORT1|SPRY1|TNFAIP8
								GO:0048645	organ formation	928	29	4	4	0.0461401	BMPR1A|CTNNB1|HOXA3|NOG
								GO:0009719	response to endogenous stimulus	26735	1172	84	78	0.0461984	ABCA2|ADCY6|ADRBK1|AQP2|ASH2L|BAIAP2|BDNF|BMP6|BMPR1A|CCL2|CDK5|CFTR|CNR2|COL1A2|CPEB3|CRYAA|CTNNB1|CX3CR1|DAB2|DAG1|DENND4C|DGKQ|DUOX1|EHD1|EIF2C2|ETS1|GATA4|GCK|HAP1|HRH1|HSP90AA1|HTR6|HYAL1|IGFBP7|ITPR2|KIAA0528|MAPK7|NCOR2|NODAL|NOG|NRG1|P2RX1|PARD3|PDE3B|PDE4D|PDGFB|PDGFRA|PDX1|PIK3C3|PIK3CD|PIK3R1|PPP3CA|PRKAR1B|PRKCZ|PTPN6|PTPRK|RAF1|RAP1A|RBL1|RHEB|RICTOR|RPTOR|RYR1|SKI|SLC17A2|SMPD1|SORT…
								GO:0010664	negative regulation of striated muscle cell apoptotic process	314	12	2	2	0.0465717	BAG3|NRG1
								GO:0038024	cargo receptor activity	1117	64	6	6	0.0467358	DAB2|HHIPL1|LRP1B|SCARA5|SCARF2|STAB2
								GO:0005272	sodium channel activity	716	35	4	4	0.0468691	ACCN3|HCN3|SCN4A|SCNN1A
								GO:0000185	activation of MAPKKK activity	267	13	2	2	0.0469944	GCK|TRAF7
								GO:0060198	clathrin-sculpted vesicle	267	13	2	2	0.0469944	GAD1|VAT1
								GO:0014037	Schwann cell differentiation	935	29	4	4	0.0470112	CDK5|DAG1|NF1|SKI
								GO:0060627	regulation of vesicle-mediated transport	5385	241	21	19	0.0470416	ABL2|ADORA3|CAMK1D|CCL2|CDK5|DAB2|DOCK2|EHD1|FCER1G|KIAA0226|KIAA0528|PKD1|RAB2B|RALB|RNF139|SPACA3|TNK2|TSC2|WNT3A
								GO:0090224	regulation of spindle organization	220	14	2	2	0.0471462	AIM1|PKD1
								GO:0019208	phosphatase regulator activity	1584	71	8	7	0.0471796	LMTK2|PHACTR1|PHACTR2|PPP1R12A|PPP2R5B|WBP11|ZEB2
								GO:0001701	in utero embryonic development	8836	360	29	28	0.0474159	BIRC6|BMPR1A|CDK11B|COL4A3BP|CTNNB1|DAB2|DNAJB6|ERF|ETV2|FOXP1|GATA4|ITGA4|MAFF|MYH10|MYO1E|NCOR2|NODAL|NOG|PCGF2|PDGFB|PDGFRA|PKD1|PRPF19|RBPJ|RLF|SOX5|TEAD4|WNT3A
								GO:0016817	hydrolase activity	16622	779	56	52	0.0474321	ABCA2|ABCB9|ABCE1|ACIN1|ARL8A|ATP11A|ATP1A1|ATP2B4|BACH1|BCS1L|C4orf14|CFTR|CHD2|CHD3|CLPB|DDX4|DDX60|DHX57|DNHD1|DNM2|DNM3|EHD1|EIF4A1|GBP7|GNB5|GTF2F2|GTPBP8|HSP90AA1|KIF13A|MDN1|MX2|MYH10|MYH7|MYO1E|MYO9B|NAV1|RAB22A|RAD51L1|RALB|RAP1A|RHEB|RND3|SMC3|SPATA5L1|SRP54|SRPR|TAP1|TAP2|TUFM|UPF1|XRCC5|YTHDC2
								GO:0006163	purine nucleotide metabolic process	9944	469	35	33	0.0476091	ABCA2|ABCB9|ACIN1|ADCY10|ADCY6|ARL8A|ATP1A1|ATP2B4|BACH1|C4orf14|CFTR|CHD2|CHD3|DNM2|DNM3|GNB5|HSP90AA1|MDN1|MTHFD2L|MX2|MYH10|MYH7|MYO1E|PDE11A|PDE3B|PDE4D|RND3|SLC26A1|SRP54|TAP1|TAP2|UPF1|XRCC5
								GO:0050997	quaternary ammonium group binding	385	26	4	3	0.0476224	CETP|CHRM3|NF1
								GO:0008484	sulfuric ester hydrolase activity	320	12	2	2	0.0477446	ARSK|GNS
								GO:0019933	cAMP-mediated signaling	544	22	3	3	0.0477813	DGKQ|MAPK7|PDE4D
								GO:0043297	apical junction assembly	1120	43	5	5	0.0478638	ALB|APC|CLDN14|PARD3|TBCD
								GO:0009144	purine nucleoside triphosphate metabolic process	7534	359	27	26	0.0479746	ABCA2|ABCB9|ACIN1|ARL8A|ATP1A1|ATP2B4|BACH1|C4orf14|CFTR|CHD2|CHD3|DNM2|DNM3|GNB5|HSP90AA1|MDN1|MX2|MYH10|MYH7|MYO1E|RND3|SRP54|TAP1|TAP2|UPF1|XRCC5
								GO:0007254	JNK cascade	1949	82	8	8	0.0480239	DAB2|DUSP10|GCK|MAPK8|MAPK8IP1|PTGER4|SH2D3C|TNFSF11
								GO:0009199	ribonucleoside triphosphate metabolic process	7538	359	27	26	0.0481212	ABCA2|ABCB9|ACIN1|ARL8A|ATP1A1|ATP2B4|BACH1|C4orf14|CFTR|CHD2|CHD3|DNM2|DNM3|GNB5|HSP90AA1|MDN1|MX2|MYH10|MYH7|MYO1E|RND3|SRP54|TAP1|TAP2|UPF1|XRCC5
								GO:0016573	histone acetylation	1812	87	8	8	0.0481922	CPA3|ELP4|EPC1|MSL2|NAT15|PCGF2|TCF3|YEATS2
								GO:0009141	nucleoside triphosphate metabolic process	7836	377	28	27	0.0483158	ABCA2|ABCB9|ACIN1|ARL8A|ATP1A1|ATP2B4|BACH1|C4orf14|CFTR|CHD2|CHD3|CMPK2|DNM2|DNM3|GNB5|HSP90AA1|MDN1|MX2|MYH10|MYH7|MYO1E|RND3|SRP54|TAP1|TAP2|UPF1|XRCC5
								GO:0045595	regulation of cell differentiation	29179	1154	88	81	0.0483584	ABL2|ACIN1|AP1AR|APC|ASPA|BARHL2|BCL9|BDNF|BHLHE41|BMP6|BMPR1A|BRF2|CAMK1D|CARD11|CCR1|CD53|CDK5|CDK6|CETP|COBL|CPEB3|CTNNB1|DAB2|DISC1|DIXDC1|DUOXA1|DUSP10|EHD1|ETS1|ETV2|FLT3|FOXP1|GATA4|HCCA2|HDAC4|HOXB4|ID3|IL15|JDP2|MAFF|MED27|NCOR2|NF1|NODAL|NOG|NOS2|NOTCH4|NRARP|NRCAM|NRG1|NUMB|OPRM1|PDGFRA|PIK3R1|PKD1|PRKCZ|PRPF19|PTPN6|RAF1|RAP1A|RBPJ|SERPINF2|SKI|SMC3|SOX5|SSH1|STAT3|TCF3|TNFSF11|TRIB3|…
								GO:0016570	histone modification	5528	236	20	19	0.0483994	AIM1|ASH2L|ATXN7|BAZ1B|CPA3|CXXC1|DOT1L|DPY30|ELP4|EPC1|HDAC4|KDM4A|MSL2|NAT15|PCGF2|PRMT8|TCF3|WDR61|YEATS2
								GO:0046625	sphingolipid binding	230	14	2	2	0.0489856	COL4A3BP|LAMC1
								GO:0009410	response to xenobiotic stimulus	2081	155	11	11	0.0489965	AS3MT|COMT|CYP2C8|CYP2F1|CYP2S1|GCLM|GGT1|MAT2A|NR1I2|PAOX|SLC26A1
								GO:0016568	chromatin modification	9734	416	33	31	0.0492869	AEBP2|AIM1|ASH2L|ATXN7|BAZ1B|BRD2|CENPP|CHD2|CHD3|CPA3|CXXC1|DOT1L|DPY30|ELP4|EPC1|HDAC4|KDM4A|KDM4B|L3MBTL3|MLF1IP|MSL2|NAT15|PCGF2|PRMT8|RBL1|RERE|SMARCC2|TCF3|TDRD3|WDR61|YEATS2
								GO:0000271	polysaccharide biosynthetic process	703	36	5	4	0.0494126	GCK|GYG1|GYS2|HAS3
								GO:0004707	MAP kinase activity	234	14	2	2	0.0497372	MAPK7|MAPK8
								GO:0042439	ethanolamine-containing compound metabolic process	1418	78	8	7	0.0499616	ALDH7A1|CETP|PLA2G4A|SGMS1|SLC44A4|SMPD1|SMPD3
GO:0021846	cell proliferation in forebrain	997	29	9	8	2.63896e-07	DISC1|DIXDC1|EMX2|NCOR2|NUMB|TACC3|WNT3A|ZEB2	GO:0048863	stem cell differentiation	6763	241	24	24	0.00534139	ADAM15|APC|BCL9|BMPR1A|BRF2|CHD2|CTNNB1|HOXB4|MED27|NODAL|NOG|NOS2|NRG1|NRP2|PDX1|RBPJ|SEMA3C|SKI|SMC3|STAT3|TCF3|XRCC5|ZEB2|ZFP36L2
								GO:0061351	neural precursor cell proliferation	1693	61	9	8	0.00757783	DISC1|DIXDC1|EMX2|NCOR2|NUMB|TACC3|WNT3A|ZEB2
								GO:0060043	regulation of cardiac muscle cell proliferation	985	32	5	5	0.0109217	FOXP1|GATA4|NOG|NRG1|RBPJ
								GO:0021799	cerebral cortex radially oriented cell migration	736	23	5	4	0.0109242	CDK5|CTNNB1|DISC1|DIXDC1
								GO:0000226	microtubule cytoskeleton organization	5727	255	24	22	0.0118937	AIM1|APC|ATXN7|CAMSAP1L1|CEP135|CHD3|CLASP2|CROCC|CTNNB1|DAG1|DISC1|DST|FGFR1OP|INSC|KIAA1543|NAV1|NDC80|PARD3|PPP1R12A|PRKCZ|SMC3|TACC3
								GO:0061053	somite development	1657	69	8	8	0.0133632	BMPR1A|COBL|NOG|NRARP|PLXNA2|SEMA3C|WNT3A|ZEB2
								GO:0051093	negative regulation of developmental process	15592	595	52	48	0.0134763	AP1AR|APC|BAI2|BCL9|BDNF|BHLHE41|BMPR1A|BRF2|CCL2|CCR1|CDK5|CDK6|CETP|CTNNB1|CX3CR1|DIXDC1|FLT3|FOXP1|GTF2I|HDAC4|ID3|JDP2|MED27|NCOR2|NF1|NODAL|NOG|NOS2|NOTCH4|NRARP|PDE3B|PIK3R1|PRPF19|RBPJ|SEMA3E|SKI|SMC3|STAT3|TCF3|TRIB3|TTC3|VAT1|WDR61|WNT10B|WNT3A|WWTR1|ZFHX3|ZFP36L2
								GO:0008543	fibroblast growth factor receptor signaling pathway	4182	166	16	16	0.0147157	ADCY6|ADRBK1|EIF2C2|ITPR2|NOG|NRG1|PDGFB|PDGFRA|PIK3CD|PIK3R1|PRKAR1B|RAF1|RICTOR|TRIB3|TRIM71|TSC2
								GO:0021795	cerebral cortex cell migration	1011	34	6	5	0.0154233	CDK5|CTNNB1|CX3CR1|DISC1|DIXDC1
								GO:0042127	regulation of cell proliferation	28377	1251	93	86	0.0159179	APC|ASH2L|BDNF|BIRC6|BMP6|BMPR1A|CARD11|CCL2|CD81|CDK6|CGREF1|COMT|CTBP2|CTNNB1|DISC1|DPP4|DVL2|ETS1|F2R|FANCL|FGFR1OP|FLT1|FLT3|FOXP1|GATA4|HDAC4|HMGN1|HMX2|HOXA3|HYAL1|IGFBP7|IL12RB2|IL15|IL1A|IL26|IRF6|ITGAL|LAMC1|MDM4|MED31|MNDA|NCK1|NF1|NODAL|NOG|NOS2|NRARP|NRG1|NRP2|OPRM1|PDCD1LG2|PDGFB|PDGFRA|PDX1|PKD1|PLA2G4A|PPAP2A|PRKCQ|PRKCZ|PRKD2|PRRX2|PTPN6|PTPRK|RAF1|RBPJ|RICTOR|RLF|RNF139|RPS15A|RP…
								GO:0045596	negative regulation of cell differentiation	13093	472	43	40	0.0160266	AP1AR|APC|BCL9|BDNF|BHLHE41|BMPR1A|BRF2|CDK5|CDK6|CETP|CTNNB1|DIXDC1|FLT3|FOXP1|HDAC4|ID3|JDP2|MED27|NCOR2|NF1|NODAL|NOG|NOS2|NOTCH4|NRARP|PIK3R1|PRPF19|RBPJ|SKI|SMC3|STAT3|TCF3|TRIB3|TTC3|WDR61|WNT10B|WNT3A|WWTR1|ZFHX3|ZFP36L2
								GO:0009798	axis specification	2249	74	9	9	0.0160847	APC|BMPR1A|COBL|CTNNB1|NODAL|NRARP|PCSK6|SKI|TCF3
								GO:0038179	neurotrophin signaling pathway	7642	271	25	25	0.0164196	ADCY6|ADRBK1|ARHGEF4|EIF2C2|ITPR2|KALRN|MAPK7|MAPK8|MAPKAPK2|NRG1|PCSK6|PDGFB|PDGFRA|PIK3CD|PIK3R1|PRKAR1B|RAF1|RALB|RAP1A|RICTOR|SORT1|SQSTM1|STAT3|TRIB3|TSC2
								GO:0061098	positive regulation of protein tyrosine kinase activity	647	28	4	4	0.0179586	DVL2|NRG1|PDGFB|WNT3A
								GO:0008045	motor neuron axon guidance	826	24	5	4	0.0179679	ALCAM|CDK5|FOXP1|NOG
								GO:1900180	regulation of protein localization to nucleus	3018	141	13	13	0.0184769	BMPR1A|DAB2|DYRK2|HSP90AA1|MAPK7|NF1|NFKBIE|NODAL|PKD1|TACC3|UBR5|WNT3A|WWTR1
								GO:0031929	TOR signaling	721	13	4	3	0.0185176	DISC1|RICTOR|RPTOR
								GO:0051220	cytoplasmic sequestering of protein	404	19	3	3	0.0185582	NFKBIE|PKD1|TACC3
								GO:0021873	forebrain neuroblast division	236	10	2	2	0.0190733	NUMB|WNT3A
								GO:0002768	immune response-regulating cell surface receptor signaling pathway	6586	294	26	24	0.0193306	BAIAP2|CARD11|CD79B|EIF2C2|FCER1G|HSP90AA1|ITPR2|MAPK8|MNDA|NCK1|NRG1|PDE4D|PDGFB|PDGFRA|PIK3CD|PIK3R1|PPP3CA|PRKCQ|PRKD2|PTPN6|RAF1|RICTOR|TRIB3|TSC2
								GO:0001756	somitogenesis	1469	60	7	7	0.0194048	BMPR1A|COBL|NRARP|PLXNA2|SEMA3C|WNT3A|ZEB2
								GO:0021591	ventricular system development	469	18	4	3	0.019695	CDK6|MYH10|NUMB
								GO:0043025	neuronal cell body	7831	301	28	26	0.0206599	ADCY10|ALCAM|BMPR1A|CACNA1C|CANX|CCL2|CDK5|CNR2|COBL|CX3CR1|DIXDC1|GTF2I|HSP90AA1|KCNC1|KCND3|MYH10|NCDN|PARD3|PDE11A|PTPRK|RHEB|SHANK2|SNX18|SYNPO|TNK2|TSC2
[truncated: 562 more rows]

## Sheet: Table S8
Probe ID	Fixed effect		Random effect		I2	Heterogeneity p value	Chr.	Base position	Gene annotation
[truncated: 1,224 more rows]

[truncated: 3 more sheets: Table S9, Table S10, Table S11]
