# Supplementary material for: An integrated genetic-epigenetic analysis of schizophrenia: evidence for co-localization of genetic associations and differential DNA methylation
Source: Genome Biol. 2016 Aug 30;17(1):176. doi: 10.1186/s13059-016-1041-x (PMC5004279; doi:10.1186/s13059-016-1041-x)
Supplement: Additional file 5: — The DNA methylation values for the specific probes used in the MZ twin replication analysis. (XLSX 3313 kb) [file 13059_2016_1041_MOESM5_ESM.xlsx]

## Sheet: AdditionalFile5
	9647450015_R03C02	9647450015_R04C02	9647450017_R02C02	9647450017_R01C02	9647450017_R02C01	9647450017_R01C01	9647450015_R05C02	9647450015_R06C02	9647450015_R04C01	9647450015_R03C01	9647450015_R02C02	9647450015_R01C02	9647450015_R02C01	9647450015_R01C01	9647450017_R05C01	9647450017_R06C01	9647450017_R04C01	9647450017_R03C01	9647450018_R04C01	9647450018_R03C01	9647450017_R03C02	9647450017_R04C02	9647450017_R05C02	9647450017_R06C02	9647450018_R01C02	9647450018_R02C02	9647450018_R01C01	9647450018_R02C01	9647450018_R05C01	9647450018_R06C01	9647450015_R06C01	9647450015_R05C01	9647450020_R01C01	9647450020_R02C01	9647450020_R03C01	9647450020_R04C01	9647450020_R05C01	9647450020_R06C01	9980092105_R01C01	9980092105_R02C01	9647450021_R03C01	9647450021_R04C01	9647450021_R05C01	9647450021_R06C01	9647450018_R03C02	9647450018_R04C02	9647450020_R01C02	9647450020_R02C02	9647450020_R03C02
cg00005817	0.775595	0.821625	0.773353	0.809589	0.742732	0.774626	0.82306	0.744852	0.694342	0.740824	0.816257	0.818472	0.76797	0.746399	0.813673	0.740484	0.778043	0.798629	0.73812	0.776873	0.695902	0.735284	0.788701	0.830031	0.804094	0.846502	0.748583	0.745857	0.685908	0.683189	0.771748	0.823038	0.80836	0.738903	0.781998	0.760983	0.665604	0.811353	0.703074	0.620517	0.810499	0.792748	0.778966	0.838111	0.744217	0.836009	0.804615	0.825292	0.791991
cg00008800	0.873887	0.861644	0.867412	0.830914	0.876003	0.789424	0.849455	0.912566	0.844504	0.849321	0.870262	0.847992	0.879549	0.810613	0.84754	0.855434	0.871607	0.874051	0.837523	0.826913	0.476532	0.83062	0.868346	0.785186	0.789405	0.83062	0.804408	0.831402	0.812368	0.744688	0.889153	0.849338	0.837009	0.857719	0.808488	0.855312	0.840468	0.763553	0.674848	0.731746	0.883073	0.755616	0.766713	0.875081	0.809888	0.849115	0.879272	0.866427	0.839098
cg00013349	0.742736	0.617312	0.665188	0.675655	0.68331	0.720436	0.734553	0.689579	0.735514	0.673713	0.779017	0.725091	0.784325	0.695697	0.759828	0.622439	0.706443	0.723106	0.697554	0.69163	0.565225	0.767386	0.800934	0.744624	0.693905	0.799665	0.650108	0.529711	0.735447	0.81723	0.714335	0.745602	0.689594	0.762174	0.714955	0.728917	0.667004	0.622531	0.733422	0.654318	0.587537	0.677098	0.745559	0.682169	0.709652	0.658841	0.667875	0.681523	0.687997
cg00024404	0.146278	0.149338	0.134061	0.137561	0.144395	0.125765	0.114273	0.114333	0.110222	0.114318	0.121744	0.0934635	0.108468	0.141342	0.147463	0.119442	0.113865	0.115779	0.150644	0.124283	0.0863522	0.120462	0.129906	0.102055	0.0979737	0.107488	0.122316	0.164419	0.115917	0.112641	0.117023	0.139367	0.0875934	0.121051	0.124225	0.0985967	0.122353	0.101944	0.118941	0.15261	0.187414	0.128862	0.109701	0.114121	0.100936	0.0719105	0.0960919	0.113392	0.0853913
cg00036369	0.922543	0.749391	0.87375	0.845176	0.846892	0.845372	0.852004	0.827603	0.87377	0.850352	0.892235	0.931405	0.864147	0.789346	0.79762	0.834032	0.881819	0.861545	0.874036	0.83428	0.732228	0.81277	0.842723	0.817291	0.854296	0.871415	0.790735	0.83913	0.853764	0.852591	0.812896	0.864096	0.873584	0.86218	0.898724	0.865684	0.774641	0.726205	0.772105	0.83184	0.740341	0.693286	0.874014	0.858023	0.798254	0.843193	0.826191	0.850301	0.837502
cg00089453	0.471049	0.461732	0.434353	0.438707	0.38295	0.421613	0.411034	0.425875	0.443156	0.445287	0.45905	0.45003	0.415364	0.444051	0.428288	0.394686	0.430167	0.438842	0.445218	0.4228	0.388132	0.438775	0.422389	0.438601	0.446889	0.459059	0.412184	0.429723	0.405702	0.430427	0.416837	0.464089	0.459873	0.437247	0.417712	0.411686	0.424542	0.410609	0.450511	0.461824	0.447019	0.473841	0.45418	0.471031	0.424546	0.415925	0.405934	0.42286	0.439528
cg00092992	0.703922	0.673283	0.655952	0.715856	0.687685	0.66268	0.653988	0.663628	0.668904	0.686794	0.695919	0.656435	0.664074	0.819738	0.668099	0.685748	0.614513	0.619507	0.693333	0.634734	0.756928	0.708512	0.685556	0.675117	0.607039	0.673916	0.599101	0.641268	0.677994	0.708587	0.688061	0.688955	0.642162	0.665989	0.639912	0.606174	0.675279	0.595784	0.655223	0.612427	0.753245	0.664627	0.635913	0.692383	0.707175	0.692106	0.664046	0.565979	0.592244
cg00101436	0.776533	0.757982	0.806505	0.812104	0.740901	0.780037	0.752191	0.815596	0.764745	0.809793	0.773658	0.819832	0.830495	0.714237	0.743368	0.7907	0.774302	0.77411	0.759256	0.724779	0.706093	0.776308	0.775372	0.785073	0.775713	0.795294	0.751315	0.570011	0.785876	0.791161	0.765651	0.831973	0.749307	0.764661	0.837719	0.797309	0.684246	0.70904	0.726032	0.697764	0.707177	0.758708	0.79864	0.761679	0.644332	0.737665	0.762228	0.827115	0.760834
cg00115567	0.871278	0.835864	0.794336	0.826858	0.869256	0.860102	0.845938	0.865753	0.859272	0.861426	0.842339	0.86466	0.862888	0.855058	0.87231	0.866507	0.842834	0.874344	0.85935	0.86525	0.794743	0.859768	0.871698	0.873718	0.870296	0.862073	0.865533	0.85018	0.860862	0.843653	0.872021	0.867926	0.871529	0.831469	0.866746	0.852071	0.839093	0.838167	0.824659	0.858343	0.834475	0.835212	0.907279	0.83619	0.866377	0.865105	0.867416	0.843281	0.86378
cg00167916	0.709703	0.670605	0.666137	0.673061	0.721906	0.703077	0.701117	0.732695	0.738093	0.758038	0.700845	0.736683	0.688074	0.679102	0.722712	0.698236	0.78556	0.712212	0.694838	0.749969	0.367243	0.728392	0.755503	0.733831	0.727143	0.774933	0.694988	0.685181	0.69513	0.702267	0.700814	0.762937	0.715614	0.651729	0.686608	0.681368	0.661182	0.692454	0.659669	0.625342	0.520999	0.622837	0.758775	0.734153	0.657777	0.675324	0.709877	0.778875	0.697976
cg00196475	0.0795418	0.0848497	0.0802102	0.0928699	0.0770932	0.0754644	0.0804795	0.0639852	0.0676722	0.0630245	0.0749713	0.0712077	0.0701985	0.0993899	0.0776074	0.0766718	0.0614831	0.0656189	0.0809124	0.0874377	0.205174	0.0743598	0.0643267	0.0620305	0.070912	0.073533	0.0840932	0.0922207	0.0763095	0.07984	0.064569	0.0741422	0.0786186	0.0896769	0.0662596	0.0706768	0.10773	0.0611894	0.0859449	0.0776365	0.109083	0.0957494	0.0621757	0.0639883	0.097947	0.0887513	0.0752916	0.0769676	0.0748785
cg00218893	0.482113	0.517345	0.425476	0.418373	0.513886	0.508315	0.422028	0.426108	0.481984	0.460931	0.434095	0.43547	0.482476	0.468727	0.425945	0.428199	0.453606	0.457978	0.41504	0.445667	0.571293	0.468008	0.415228	0.428528	0.442968	0.431736	0.444725	0.476126	0.455481	0.451446	0.454632	0.439508	0.449163	0.473286	0.50307	0.482027	0.4698	0.451879	0.391608	0.439149	0.457985	0.427226	0.44948	0.415216	0.433452	0.456253	0.498362	0.490556	0.436898
cg00224929	0.825153	0.796945	0.80378	0.809886	0.853317	0.842323	0.824051	0.842684	0.846112	0.862541	0.866184	0.857859	0.847102	0.805628	0.81551	0.847008	0.842211	0.853352	0.820037	0.81882	0.672581	0.874135	0.839362	0.841171	0.833015	0.851307	0.806847	0.821214	0.819213	0.819492	0.826393	0.832862	0.83134	0.804813	0.836903	0.855355	0.812363	0.814377	0.773686	0.810793	0.759309	0.771526	0.858673	0.843611	0.796064	0.796267	0.833637	0.852596	0.839767
cg00236249	0.851889	0.836641	0.824979	0.815062	0.866153	0.848369	0.83197	0.850949	0.867457	0.882131	0.864776	0.848723	0.878439	0.821943	0.853634	0.844717	0.877535	0.85823	0.853992	0.858354	0.776267	0.857345	0.866319	0.843331	0.867724	0.860799	0.862314	0.847426	0.851791	0.824047	0.838087	0.872505	0.856747	0.846043	0.863679	0.869253	0.841064	0.774436	0.839426	0.871868	0.789777	0.820874	0.858568	0.840961	0.845189	0.836803	0.863475	0.865285	0.851459
cg00239657	0.625657	0.648368	0.65414	0.696405	0.639713	0.658432	0.602434	0.714383	0.586685	0.649014	0.687748	0.651329	0.597757	0.687139	0.661485	0.686182	0.593713	0.612779	0.606423	0.611721	0.70132	0.686817	0.582273	0.571444	0.571655	0.575633	0.632246	0.658089	0.696136	0.678337	0.677097	0.646053	0.640607	0.652975	0.629289	0.687316	0.71438	0.565243	0.674148	0.692856	0.644596	0.614075	0.600133	0.648078	0.675328	0.624231	0.601137	0.612302	0.56458
cg00252934	0.777511	0.73584	0.686823	0.736374	0.676538	0.701945	0.696332	0.726702	0.697354	0.698313	0.724911	0.675119	0.642709	0.734822	0.680616	0.695152	0.628518	0.620613	0.677989	0.658887	0.682947	0.749299	0.696613	0.665105	0.658532	0.767906	0.641424	0.695668	0.649451	0.711859	0.633652	0.683421	0.663156	0.642483	0.560193	0.544136	0.700927	0.664843	0.782665	0.729661	0.738148	0.71261	0.683382	0.705205	0.698001	0.705256	0.563109	0.560078	0.637132
cg00275828	0.518432	0.602531	0.55393	0.566959	0.644734	0.573071	0.529864	0.527931	0.524395	0.545169	0.571313	0.55982	0.533364	0.581133	0.600276	0.588645	0.5264	0.507966	0.524784	0.568527	0.556095	0.54648	0.54706	0.557967	0.508045	0.521062	0.581093	0.519992	0.59531	0.548622	0.575622	0.563173	0.549443	0.593241	0.59771	0.557377	0.569062	0.513737	0.555612	0.520723	0.521004	0.55863	0.558891	0.548213	0.587097	0.557444	0.574508	0.487032	0.566007
cg00302793	0.0832809	0.13152	0.125097	0.11034	0.0830251	0.0867782	0.116831	0.105867	0.0875047	0.082765	0.0984773	0.083086	0.0799074	0.111712	0.110799	0.112559	0.0761606	0.0931144	0.0903215	0.0917346	0.203733	0.0942624	0.0828239	0.0831897	0.0866638	0.074848	0.0851947	0.112699	0.097742	0.104186	0.0872953	0.0843416	0.088229	0.0989544	0.0801008	0.0755944	0.11253	0.12996	0.110594	0.106456	0.143307	0.139321	0.0871324	0.0810283	0.11498	0.0942202	0.0995407	0.0893907	0.0911886
cg00321996	0.84691	0.764529	0.753273	0.754409	0.782981	0.762888	0.787316	0.744968	0.791945	0.68952	0.793877	0.766914	0.748026	0.691481	0.777461	0.742634	0.778437	0.773478	0.772954	0.731795	0.593922	0.779104	0.818608	0.807354	0.745874	0.777749	0.735276	0.671378	0.749743	0.779994	0.803352	0.806044	0.763995	0.774443	0.780403	0.718344	0.687096	0.740778	0.679163	0.678153	0.701302	0.804384	0.747736	0.790905	0.678963	0.78889	0.757695	0.764681	0.749236
cg00331343	0.0994263	0.133485	0.113998	0.110148	0.0936254	0.0990507	0.107377	0.0994756	0.088219	0.0832131	0.0881316	0.0877264	0.082771	0.12237	0.110957	0.11176	0.0753676	0.0884662	0.0981525	0.100218	0.206771	0.0993171	0.0784165	0.0769858	0.0876386	0.0851577	0.101443	0.123339	0.0960489	0.104367	0.0981824	0.104194	0.0837346	0.10126	0.0800356	0.0828766	0.118801	0.0879577	0.109932	0.107162	0.146795	0.133325	0.0870723	0.0992076	0.123695	0.113479	0.0883619	0.0779387	0.0791955
cg00359868	0.0685445	0.110998	0.0954622	0.104136	0.0746087	0.0728414	0.0770798	0.0828278	0.0703654	0.0670361	0.0712643	0.078374	0.072926	0.0924363	0.101179	0.0960806	0.0715685	0.0731194	0.100089	0.0848719	0.216211	0.0740628	0.0658796	0.0699334	0.0733495	0.0706677	0.0853717	0.11114	0.0883136	0.0773392	0.0626877	0.0778278	0.0820878	0.0691974	0.0614746	0.0653165	0.099716	0.0832652	0.0904083	0.0855751	0.15283	0.100355	0.0701784	0.0701908	0.108774	0.0825584	0.0788873	0.0690062	0.0718633
cg00369658	0.2785	0.316108	0.33031	0.303762	0.334617	0.311192	0.349444	0.330825	0.325519	0.356191	0.333117	0.349229	0.330763	0.30813	0.36971	0.343837	0.351497	0.336315	0.341998	0.361843	0.372258	0.310814	0.304021	0.290125	0.335533	0.26897	0.373644	0.354266	0.336037	0.306357	0.355333	0.340186	0.367056	0.373058	0.378727	0.367571	0.37094	0.376362	0.328934	0.322355	0.354346	0.385284	0.333352	0.31047	0.335145	0.364538	0.408104	0.384393	0.317965
cg00390654	0.873417	0.859652	0.863027	0.876142	0.859141	0.879302	0.834547	0.894057	0.882054	0.879989	0.869985	0.899626	0.869488	0.842803	0.835373	0.876143	0.876325	0.882547	0.882093	0.875554	0.720508	0.88151	0.869755	0.861542	0.877533	0.893606	0.852653	0.857374	0.859746	0.889745	0.890615	0.8944	0.863891	0.873507	0.864494	0.879586	0.851682	0.843811	0.831728	0.88285	0.836594	0.838029	0.882942	0.884589	0.870714	0.862135	0.862011	0.870038	0.884466
cg00395931	0.0653296	0.100968	0.0725699	0.100318	0.0672263	0.0774452	0.0755788	0.0898688	0.0619022	0.0648174	0.0739957	0.0634611	0.0722482	0.0869415	0.079031	0.089657	0.0539675	0.0623739	0.0718338	0.0727521	0.184226	0.0597124	0.0611398	0.0553038	0.0528668	0.0605249	0.0769938	0.086772	0.0705024	0.0820873	0.0695357	0.0651708	0.0623089	0.0726314	0.0700536	0.0591819	0.103015	0.0980022	0.0814397	0.0909613	0.113288	0.0957955	0.0741638	0.0686219	0.0887464	0.0788762	0.0880283	0.0717664	0.0645678
cg00420347	0.743997	0.74378	0.759953	0.755878	0.758533	0.720233	0.772704	0.77529	0.775491	0.749505	0.788648	0.739758	0.767941	0.750968	0.759701	0.7492	0.783151	0.785935	0.748937	0.744055	0.618829	0.760248	0.762154	0.787634	0.754948	0.759248	0.733885	0.745212	0.738906	0.743986	0.746735	0.780533	0.771824	0.743945	0.773461	0.757861	0.730456	0.734077	0.742202	0.740046	0.762365	0.728438	0.759587	0.753036	0.721628	0.726411	0.774974	0.722644	0.745096
cg00428492	0.887598	0.824095	0.816794	0.844497	0.876634	0.874371	0.866249	0.862868	0.89562	0.888219	0.902149	0.885639	0.883929	0.867501	0.853243	0.886778	0.891334	0.890636	0.833923	0.870767	0.80432	0.881776	0.890643	0.875559	0.885855	0.881719	0.862798	0.854178	0.855158	0.862227	0.89072	0.878024	0.856922	0.870165	0.876078	0.846349	0.879117	0.888708	0.85422	0.848732	0.85955	0.836152	0.889482	0.869186	0.863383	0.866072	0.876874	0.882224	0.884912
cg00456888	0.83517	0.781911	0.793661	0.80045	0.827648	0.826144	0.816484	0.832283	0.822685	0.836161	0.820975	0.835137	0.844355	0.797973	0.796057	0.831511	0.839758	0.866917	0.823596	0.805187	0.73343	0.81416	0.833709	0.841103	0.844313	0.828417	0.795409	0.778386	0.83184	0.813927	0.80468	0.85105	0.806887	0.803633	0.841767	0.814034	0.796163	0.78577	0.772858	0.800877	0.786261	0.792493	0.823336	0.847027	0.80223	0.808762	0.818415	0.82422	0.819401
cg00465137	0.643223	0.557813	0.664144	0.700458	0.657509	0.721218	0.625805	0.625506	0.718759	0.649387	0.753826	0.685177	0.600694	0.614897	0.576744	0.56216	0.648223	0.676724	0.664402	0.662671	0.636016	0.644858	0.718092	0.6881	0.760816	0.657117	0.657489	0.622886	0.719126	0.688524	0.685507	0.668033	0.697516	0.65481	0.68337	0.655093	0.588148	0.664872	0.643709	0.626958	0.577196	0.614503	0.568089	0.704071	0.693832	0.657327	0.701003	0.647572	0.6488
cg00485707	0.881239	0.876284	0.862641	0.881439	0.891167	0.878765	0.876118	0.869057	0.891269	0.928345	0.87932	0.895294	0.877316	0.874188	0.884836	0.843605	0.878681	0.899481	0.863752	0.878879	0.79549	0.890594	0.889806	0.889392	0.88182	0.877634	0.888081	0.870818	0.869779	0.88484	0.906774	0.851252	0.877093	0.899576	0.882182	0.867562	0.865203	0.863746	0.869253	0.861567	0.862921	0.847537	0.888885	0.890644	0.852616	0.8585	0.907767	0.894535	0.885158
cg00550529	0.893109	0.870617	0.902534	0.909729	0.867543	0.873222	0.907658	0.882356	0.882802	0.879404	0.884741	0.890497	0.895552	0.85777	0.849661	0.910264	0.882247	0.885842	0.881307	0.862987	0.8657	0.867125	0.884625	0.891717	0.893582	0.878605	0.856741	0.890841	0.879313	0.861311	0.881404	0.907803	0.881675	0.89767	0.844844	0.866585	0.87377	0.820937	0.853366	0.848893	0.804284	0.888676	0.893634	0.888702	0.87104	0.86842	0.855495	0.880414	0.882129
cg00592063	0.0676723	0.0852218	0.0653819	0.0643941	0.0550392	0.0533571	0.0594676	0.0566512	0.0579557	0.0474925	0.0570269	0.0491916	0.0580857	0.0578939	0.0556706	0.0631856	0.0519871	0.0552212	0.0622772	0.0573275	0.124427	0.062988	0.0572542	0.0449286	0.0573929	0.0553943	0.0588699	0.0743793	0.0621673	0.0571443	0.0591633	0.0597667	0.0538629	0.0528465	0.0494357	0.0479619	0.0712236	0.0697384	0.0532092	0.0651003	0.0799443	0.0653376	0.0525054	0.0566341	0.0680944	0.0604416	0.0524507	0.0459308	0.0542162
cg00613914	0.928098	0.940004	0.929344	0.932249	0.927869	0.921677	0.926397	0.934344	0.9395	0.930811	0.940885	0.933296	0.930025	0.920902	0.927623	0.936501	0.944025	0.941173	0.936244	0.920987	0.775327	0.934817	0.930969	0.944026	0.935223	0.937228	0.895071	0.921367	0.936153	0.927423	0.934758	0.925412	0.919071	0.928201	0.928667	0.934701	0.906786	0.920154	0.892445	0.910729	0.892751	0.893162	0.903147	0.934064	0.906253	0.935956	0.909879	0.929324	0.936049
cg00621583	0.67678	0.594679	0.576709	0.564695	0.657169	0.66419	0.625851	0.639038	0.662803	0.647142	0.682984	0.70328	0.684042	0.622114	0.647158	0.633684	0.696993	0.692018	0.616105	0.636401	0.373135	0.668698	0.654367	0.680088	0.670645	0.73287	0.565415	0.573654	0.578397	0.5967	0.728115	0.705123	0.608831	0.557577	0.645465	0.646754	0.536245	0.566138	0.557843	0.575867	0.525773	0.536599	0.622977	0.695683	0.506876	0.552002	0.559097	0.578549	0.606921
cg00658007	0.105389	0.136405	0.12951	0.0910662	0.11895	0.130588	0.140835	0.108993	0.108555	0.117048	0.137233	0.129389	0.117533	0.118001	0.154845	0.13383	0.128676	0.141471	0.122033	0.132619	0.116763	0.104806	0.107819	0.112549	0.127363	0.102418	0.144768	0.14256	0.155061	0.104925	0.129893	0.126676	0.123745	0.138334	0.12764	0.145232	0.149091	0.139406	0.113532	0.108952	0.148971	0.146265	0.0983749	0.0968103	0.16706	0.118424	0.14809	0.156132	0.130689
cg00660272	0.114634	0.15297	0.107156	0.115977	0.102109	0.110487	0.106949	0.0983032	0.106123	0.101631	0.103646	0.10594	0.111098	0.117643	0.139413	0.151631	0.0977591	0.0936304	0.102203	0.111102	0.164083	0.0872236	0.0920389	0.0916036	0.0710767	0.0685635	0.109958	0.0737225	0.114296	0.103077	0.129153	0.100436	0.111461	0.120672	0.0979627	0.113955	0.121749	0.0983002	0.0874211	0.108289	0.132791	0.127952	0.0962267	0.0893052	0.115326	0.1176	0.110753	0.0976173	0.0996402
cg00676085	0.684838	0.726282	0.752855	0.689696	0.679047	0.688108	0.56768	0.605382	0.656316	0.603756	0.607	0.651235	0.637415	0.67925	0.669933	0.727733	0.640226	0.608989	0.738122	0.689752	0.816579	0.719196	0.632102	0.661784	0.617801	0.599507	0.66123	0.647419	0.682013	0.726008	0.695588	0.73038	0.657928	0.629	0.616873	0.604128	0.62696	0.677308	0.703951	0.679432	0.691894	0.684962	0.652366	0.601576	0.649866	0.600377	0.593926	0.594003	0.620637
cg00700638	0.885773	0.880044	0.884048	0.884535	0.909156	0.864559	0.897449	0.89818	0.912736	0.894741	0.911772	0.895542	0.897459	0.89524	0.885801	0.863768	0.887616	0.897684	0.887251	0.8923	0.860344	0.885796	0.891689	0.886995	0.899264	0.927793	0.891047	0.897479	0.86605	0.893997	0.888361	0.879661	0.909726	0.86639	0.874249	0.890202	0.828677	0.890396	0.879791	0.863797	0.871496	0.91964	0.877944	0.893628	0.893258	0.879545	0.878892	0.885391	0.895569
cg00715988	0.204196	0.230062	0.185744	0.195636	0.14789	0.149495	0.171759	0.175051	0.152987	0.166729	0.13493	0.148153	0.175038	0.208926	0.186793	0.190206	0.130376	0.136255	0.197778	0.177381	0.265066	0.172621	0.123007	0.124299	0.143635	0.130982	0.210009	0.239241	0.178634	0.174578	0.132241	0.153722	0.170913	0.173328	0.131879	0.137421	0.256151	0.249632	0.199675	0.210756	0.225462	0.21991	0.170708	0.167485	0.26671	0.218793	0.183464	0.149927	0.157648
cg00723840	0.808974	0.778599	0.765171	0.760326	0.787064	0.807797	0.80625	0.795789	0.804683	0.829556	0.79498	0.816155	0.827086	0.758182	0.777033	0.754054	0.815041	0.814154	0.772072	0.808157	0.589157	0.777474	0.829882	0.826915	0.818623	0.823912	0.788202	0.761593	0.778267	0.7734	0.800771	0.807588	0.777169	0.76905	0.806437	0.810546	0.75053	0.759577	0.765848	0.787993	0.692422	0.7285	0.799335	0.808503	0.761375	0.754377	0.784699	0.782916	0.77699
cg00747187	0.669418	0.577294	0.609575	0.647785	0.686426	0.642424	0.668107	0.739159	0.686638	0.718455	0.693522	0.634069	0.711617	0.619034	0.606864	0.642374	0.592059	0.685031	0.617975	0.66896	0.434506	0.636781	0.69641	0.640315	0.706496	0.679784	0.621347	0.607223	0.598977	0.682312	0.659755	0.670643	0.618413	0.689754	0.624873	0.685682	0.642825	0.617318	0.584493	0.603847	0.562694	0.640672	0.614305	0.617895	0.579458	0.649548	0.574602	0.585519	0.624836
cg00748072	0.481939	0.537707	0.576453	0.540724	0.566112	0.540305	0.603738	0.572454	0.519009	0.536722	0.587242	0.587699	0.552966	0.52403	0.606725	0.599849	0.592606	0.547231	0.564245	0.599515	0.627445	0.531074	0.51504	0.54328	0.529372	0.493623	0.587538	0.572725	0.544562	0.545233	0.576841	0.542887	0.573403	0.639637	0.660472	0.641403	0.657765	0.669333	0.515729	0.556486	0.664936	0.613834	0.539778	0.529992	0.636268	0.619635	0.67413	0.681344	0.664091
cg00754103	0.899832	0.886175	0.89772	0.886649	0.895985	0.899504	0.899637	0.923297	0.899496	0.879541	0.889253	0.891285	0.891525	0.884421	0.876418	0.8996	0.885794	0.904243	0.90568	0.901346	0.769381	0.883781	0.892018	0.904018	0.892088	0.885583	0.870304	0.890694	0.892302	0.906764	0.920405	0.895772	0.899979	0.889214	0.885603	0.896467	0.87938	0.897313	0.881687	0.891049	0.882719	0.888784	0.882242	0.901231	0.832725	0.875978	0.87713	0.872064	0.879387
cg00759508	0.804396	0.779875	0.75178	0.773272	0.78811	0.802893	0.754071	0.77051	0.797456	0.798235	0.792893	0.811148	0.819926	0.828748	0.776155	0.792548	0.775777	0.756494	0.804857	0.814434	0.792366	0.806719	0.804094	0.811284	0.787038	0.808835	0.82874	0.781233	0.822292	0.802585	0.782376	0.807987	0.79706	0.806061	0.784916	0.77914	0.807561	0.74477	0.804703	0.837176	0.812586	0.785904	0.788406	0.803018	0.784868	0.813498	0.781508	0.803193	0.794829
cg00784718	0.0686469	0.0879787	0.0957194	0.0799247	0.0670401	0.0605863	0.0769722	0.0837365	0.0643994	0.0683554	0.0828712	0.06478	0.0670733	0.0825122	0.0647649	0.0852269	0.0613361	0.0662329	0.0749992	0.0659666	0.198714	0.0740983	0.0720834	0.0608927	0.0677442	0.0666301	0.0713273	0.0929345	0.0770228	0.0846043	0.0669577	0.0656288	0.0628687	0.0708896	0.0565465	0.0619055	0.0745733	0.0774295	0.0902026	0.0832768	0.0999384	0.117858	0.0677031	0.0682319	0.0702583	0.0656005	0.0706317	0.0684467	0.0704916
cg00806929	0.847738	0.579081	0.817582	0.7947	0.842187	0.732778	0.842696	0.787246	0.81884	0.821449	0.805813	0.88712	0.814752	0.830326	0.795937	0.852952	0.915053	0.836173	0.825461	0.801455	0.553675	0.822394	0.875579	0.801644	0.847432	0.819796	0.792879	0.805881	0.784671	0.828022	0.78332	0.86984	0.85318	0.800914	0.820588	0.759177	0.792205	0.732065	0.811917	0.828246	0.748784	0.799816	0.862986	0.866494	0.840986	0.794339	0.806831	0.776264	0.811077
cg00814597	0.135614	0.174833	0.14457	0.133381	0.123981	0.125606	0.133232	0.133101	0.135643	0.111398	0.12594	0.149583	0.117736	0.165225	0.138224	0.155715	0.135784	0.113962	0.127463	0.173735	0.18169	0.121108	0.116735	0.116046	0.127653	0.139263	0.129498	0.134207	0.124612	0.145913	0.155381	0.130552	0.128168	0.129338	0.135249	0.132046	0.145884	0.107496	0.139374	0.101646	0.153108	0.137283	0.120866	0.126335	0.178823	0.173509	0.148666	0.123525	0.120513
cg00817377	0.281966	0.368089	0.262458	0.282963	0.238708	0.225692	0.262291	0.307643	0.286963	0.283681	0.286757	0.239634	0.25682	0.268417	0.202674	0.308705	0.248091	0.250059	0.297588	0.28352	0.329695	0.250638	0.218416	0.218804	0.205336	0.21384	0.210558	0.285549	0.247108	0.263585	0.290773	0.260685	0.250316	0.28062	0.261899	0.246652	0.257937	0.226101	0.300601	0.264074	0.203404	0.2279	0.217403	0.262784	0.267509	0.228266	0.228409	0.228563	0.263314
cg00829438	0.864505	0.850433	0.860883	0.848764	0.852341	0.849956	0.816777	0.821772	0.867716	0.848458	0.843726	0.849225	0.864604	0.821764	0.832486	0.850054	0.868847	0.867208	0.827976	0.841705	0.758112	0.857146	0.843685	0.841703	0.863614	0.867724	0.848967	0.83172	0.834233	0.850202	0.837555	0.829393	0.859194	0.836911	0.875152	0.847387	0.827318	0.839684	0.850618	0.80451	0.807983	0.831806	0.841885	0.861732	0.873391	0.860244	0.85854	0.843649	0.839721
cg00830621	0.796359	0.765663	0.695116	0.766023	0.798734	0.784875	0.670047	0.688519	0.742962	0.706163	0.760298	0.749736	0.734796	0.809875	0.764865	0.762874	0.701149	0.679767	0.757893	0.736858	0.792041	0.730043	0.768139	0.717842	0.702803	0.782828	0.674726	0.665102	0.768228	0.825985	0.764192	0.778319	0.760706	0.717627	0.737774	0.75251	0.696673	0.669291	0.756225	0.693454	0.75518	0.743279	0.6679	0.76453	0.739627	0.732134	0.675087	0.613358	0.703949
cg00904966	0.243452	0.227955	0.17778	0.169452	0.206534	0.153995	0.270084	0.138372	0.217383	0.193091	0.253949	0.229697	0.215268	0.173887	0.174319	0.2043	0.224293	0.194782	0.200696	0.225562	0.215752	0.248175	0.250139	0.24067	0.168045	0.23382	0.213477	0.209692	0.180851	0.159409	0.179604	0.217587	0.227192	0.207541	0.227707	0.214405	0.185944	0.248378	0.165623	0.16576	0.162458	0.180005	0.250735	0.187836	0.189806	0.223635	0.238633	0.222658	0.209279
cg00935993	0.0807336	0.113961	0.108594	0.103585	0.083329	0.0916215	0.0951738	0.0836386	0.0815224	0.0912299	0.0856527	0.0925393	0.0888976	0.124713	0.0902092	0.0906878	0.0854475	0.0911509	0.0898284	0.098945	0.224863	0.0830884	0.0851122	0.084186	0.0801059	0.0810827	0.0842131	0.119595	0.0895256	0.089176	0.0822528	0.0868661	0.0819959	0.0863105	0.0931619	0.0876268	0.119008	0.0923808	0.103264	0.0864249	0.129049	0.10975	0.0725107	0.0779662	0.0935368	0.0850122	0.0880281	0.0854765	0.0918851
cg00936935	0.806678	0.775645	0.773955	0.79283	0.78993	0.724745	0.684026	0.757306	0.731429	0.750823	0.767774	0.739006	0.743849	0.778291	0.746763	0.770734	0.691436	0.66182	0.698923	0.73696	0.824317	0.79921	0.75851	0.704664	0.733395	0.787888	0.698009	0.66955	0.677748	0.772292	0.75844	0.7698	0.736956	0.734263	0.705499	0.69562	0.743556	0.713284	0.77681	0.755436	0.785051	0.7421	0.679479	0.773598	0.823786	0.754003	0.69134	0.646711	0.723296
cg00940020	0.0593096	0.0767832	0.0796371	0.0890198	0.0691769	0.0691599	0.0664346	0.0786957	0.0693877	0.0656103	0.0658044	0.0694123	0.0567667	0.0764475	0.0739264	0.0808984	0.0587153	0.0652719	0.0657764	0.0783233	0.136363	0.0635052	0.0627457	0.0570914	0.0734756	0.0650862	0.0794225	0.0776855	0.0699776	0.0630471	0.0701647	0.0737823	0.067001	0.0706908	0.0582766	0.0666892	0.0834861	0.0811302	0.0808684	0.0678877	0.077816	0.0942601	0.0628148	0.0524007	0.0739562	0.063738	0.0803848	0.067819	0.0682461
cg00945209	0.719871	0.661679	0.66373	0.686028	0.69913	0.738873	0.629684	0.638176	0.643924	0.621791	0.684643	0.653988	0.65613	0.762683	0.645804	0.639028	0.605651	0.605064	0.695407	0.697048	0.584874	0.686482	0.690126	0.693935	0.649151	0.707912	0.593681	0.604773	0.641637	0.742111	0.666019	0.706096	0.669589	0.696228	0.667692	0.671907	0.63901	0.600483	0.640034	0.679115	0.677732	0.674133	0.609073	0.67705	0.705714	0.645188	0.583633	0.564054	0.628054
cg00946381	0.079251	0.11042	0.0959934	0.117092	0.0651909	0.0866088	0.071256	0.0829562	0.0668014	0.0618618	0.0715792	0.0745779	0.0622764	0.0986714	0.0834833	0.0887525	0.0695812	0.0790526	0.0913738	0.0846937	0.223384	0.0729185	0.0685613	0.0692421	0.0764053	0.0758098	0.0881168	0.119676	0.0874347	0.0833331	0.0717159	0.0675995	0.0761372	0.087739	0.0688251	0.0645556	0.0869529	0.0979251	0.0937967	0.0890332	0.133137	0.101141	0.0707593	0.0849855	0.0899654	0.0963055	0.0720714	0.0711309	0.0770839
cg00967711	0.80493	0.790734	0.731832	0.789027	0.807708	0.792681	0.753242	0.748795	0.79548	0.761255	0.772444	0.776131	0.801506	0.808301	0.791865	0.835714	0.753515	0.77259	0.839103	0.812274	0.811825	0.77958	0.776006	0.79143	0.780638	0.820505	0.756238	0.774395	0.801001	0.827318	0.77323	0.786759	0.791743	0.799483	0.831812	0.773796	0.795794	0.755407	0.771105	0.767161	0.772633	0.785708	0.737688	0.782265	0.817704	0.750865	0.729328	0.688893	0.751253
cg00996925	0.832553	0.713227	0.784228	0.767928	0.789307	0.747719	0.812499	0.808671	0.866347	0.74046	0.794181	0.759543	0.866049	0.846112	0.834124	0.761356	0.844639	0.736584	0.811988	0.830506	0.541946	0.799502	0.805686	0.833307	0.763383	0.84173	0.779801	0.723447	0.780428	0.817388	0.750773	0.76366	0.762132	0.824426	0.7905	0.800621	0.829382	0.767166	0.748428	0.710894	0.779833	0.752147	0.801742	0.85513	0.691915	0.750077	0.801408	0.844692	0.766815
cg01003666	0.62289	0.563768	0.52105	0.605682	0.49721	0.4844	0.535141	0.584464	0.536246	0.472412	0.5034	0.497768	0.467115	0.600065	0.44953	0.460086	0.387628	0.438197	0.432551	0.409181	0.712396	0.616418	0.516229	0.507623	0.494995	0.554899	0.443472	0.501361	0.459972	0.549851	0.422106	0.505332	0.497257	0.484769	0.376017	0.331005	0.489836	0.500877	0.554211	0.496318	0.535299	0.533958	0.461411	0.509098	0.545815	0.514591	0.38185	0.324331	0.438367
cg01006102	0.833968	0.781801	0.780979	0.800736	0.822216	0.827309	0.806722	0.800244	0.805878	0.823278	0.809652	0.833867	0.822567	0.806039	0.795629	0.786711	0.829761	0.811135	0.8361	0.821536	0.835162	0.832039	0.821792	0.820517	0.816436	0.863083	0.817827	0.806153	0.808831	0.817358	0.803506	0.813459	0.801909	0.794477	0.827949	0.819699	0.769524	0.787533	0.817078	0.831679	0.782409	0.823026	0.805446	0.80567	0.770602	0.792429	0.794584	0.825274	0.804343
cg01027532	0.830027	0.78916	0.81309	0.780817	0.816536	0.808742	0.818647	0.776661	0.77441	0.767666	0.817962	0.791305	0.794184	0.837865	0.826715	0.770126	0.779291	0.782179	0.808303	0.797124	0.758112	0.816595	0.800335	0.811599	0.795729	0.824552	0.781431	0.791045	0.779993	0.812662	0.78776	0.823443	0.799936	0.802271	0.790021	0.789129	0.768305	0.747175	0.802209	0.822929	0.801612	0.825031	0.785994	0.763733	0.790276	0.78364	0.766055	0.776037	0.776632
cg01047414	0.0569823	0.0845347	0.0685875	0.0775885	0.0631302	0.0644572	0.0798495	0.0551015	0.0671426	0.0535214	0.0692039	0.0634155	0.0610348	0.071832	0.0685658	0.057097	0.0586246	0.0624516	0.0612092	0.0633349	0.137784	0.0706888	0.0549322	0.0540084	0.0624153	0.0603143	0.0681951	0.0708068	0.0609025	0.0567581	0.0566787	0.0638282	0.0676306	0.0602598	0.0636486	0.0549249	0.0735342	0.0586715	0.0625719	0.0568669	0.0843395	0.0805518	0.0599086	0.0623363	0.0565092	0.0667948	0.0706851	0.0522882	0.062342
cg01055121	0.87315	0.82592	0.873849	0.845766	0.822685	0.853823	0.842737	0.859335	0.817787	0.858573	0.888944	0.832517	0.813079	0.816392	0.838474	0.800129	0.867514	0.843255	0.856366	0.837766	0.77883	0.832358	0.892117	0.86277	0.844641	0.863784	0.817862	0.816969	0.85767	0.827732	0.857886	0.859313	0.836245	0.853945	0.834764	0.868133	0.819995	0.794643	0.820522	0.832674	0.798187	0.8415	0.874903	0.860511	0.816619	0.822886	0.812591	0.816305	0.845742
cg01067604	0.0951997	0.142794	0.127657	0.122202	0.083429	0.100264	0.113636	0.0932365	0.0823402	0.0865372	0.0785104	0.0920981	0.0966083	0.145892	0.11467	0.116097	0.0809343	0.0841815	0.129315	0.119656	0.270514	0.0921155	0.0899786	0.079484	0.093308	0.0860411	0.135335	0.126088	0.104901	0.126061	0.0882091	0.0822301	0.111985	0.121251	0.088592	0.0870715	0.162368	0.154125	0.143087	0.131003	0.157785	0.144329	0.0914682	0.0826507	0.184974	0.13347	0.129736	0.0982821	0.110455
cg01083340	0.0796508	0.128483	0.106557	0.102464	0.0628795	0.0716002	0.0887107	0.0884899	0.072161	0.0686765	0.0807099	0.0733685	0.0709297	0.109531	0.0943397	0.0964913	0.0610483	0.0855525	0.0867868	0.0804047	0.192631	0.084084	0.0690783	0.0725324	0.0697785	0.0689198	0.0826062	0.115463	0.0801611	0.088193	0.0790844	0.0763986	0.072758	0.0865439	0.0665211	0.0656127	0.107344	0.104508	0.106156	0.0932983	0.117281	0.121769	0.0735323	0.073016	0.0909169	0.0843023	0.0888684	0.0676606	0.0749036
cg01107685	0.817688	0.785676	0.78364	0.755489	0.824299	0.801846	0.810152	0.814672	0.805034	0.813818	0.815458	0.792299	0.790668	0.806987	0.81911	0.800422	0.837792	0.82257	0.796125	0.798993	0.691393	0.811442	0.815838	0.80598	0.815697	0.833188	0.796451	0.787882	0.781365	0.792715	0.793547	0.80568	0.794299	0.809551	0.79143	0.819421	0.802564	0.773748	0.781926	0.790325	0.754193	0.763675	0.819349	0.794034	0.797256	0.788813	0.817735	0.794782	0.811079
cg01161725	0.0680482	0.112239	0.0943379	0.0960957	0.0769277	0.0731187	0.0786533	0.0800213	0.0657754	0.0564393	0.0661806	0.0638248	0.0748818	0.0987427	0.0745929	0.0777913	0.0607798	0.0615271	0.0827366	0.07848	0.17295	0.0716414	0.062054	0.0603484	0.0691968	0.0631979	0.072391	0.0828478	0.0690329	0.071621	0.067959	0.0660776	0.0669803	0.0792204	0.0645776	0.0573149	0.0889848	0.0976153	0.0805151	0.0767978	0.107825	0.0995415	0.0671015	0.0741116	0.0869239	0.0822044	0.0698649	0.0669561	0.0607063
cg01177470	0.186571	0.15135	0.283411	0.279025	0.177659	0.273833	0.12921	0.212562	0.190788	0.236097	0.199744	0.236013	0.198394	0.231474	0.228607	0.245879	0.185282	0.217821	0.437187	0.380263	0.329062	0.228875	0.14624	0.214267	0.169085	0.185791	0.281052	0.287446	0.242208	0.135402	0.261997	0.24665	0.198341	0.28318	0.192445	0.213304	0.27547	0.281772	0.318948	0.286779	0.301521	0.323861	0.238665	0.179073	0.285409	0.326097	0.19854	0.181608	0.260168
cg01199721	0.0849525	0.117753	0.100037	0.100139	0.0788746	0.0784483	0.090678	0.0774725	0.0782027	0.0725946	0.0812698	0.0752994	0.0904639	0.107219	0.0809468	0.0693601	0.068845	0.078886	0.0890661	0.0801245	0.182144	0.0893183	0.0626527	0.0749127	0.0726219	0.0747981	0.0861512	0.100463	0.0736506	0.0887591	0.0792064	0.0819616	0.08069	0.0845984	0.0743728	0.0734593	0.094517	0.0731295	0.0874616	0.109269	0.117163	0.113536	0.0654476	0.0771259	0.100411	0.0828569	0.0770902	0.0686809	0.0831025
cg01210727	0.814347	0.724402	0.777354	0.751853	0.791727	0.860687	0.749884	0.793103	0.734713	0.785464	0.816618	0.8006	0.756051	0.776575	0.882518	0.841892	0.860095	0.747385	0.790692	0.759478	0.255996	0.738583	0.77525	0.817288	0.76983	0.779403	0.734925	0.752362	0.745261	0.635845	0.827451	0.756194	0.821057	0.805849	0.806024	0.825626	0.757105	0.776507	0.680062	0.714963	0.656806	0.770877	0.823101	0.779369	0.83644	0.70576	0.745786	0.78373	0.772082
cg01224479	0.609013	0.482766	0.550818	0.607009	0.639445	0.565326	0.586613	0.596294	0.608343	0.766736	0.610355	0.598625	0.630334	0.541751	0.526608	0.622546	0.610456	0.547934	0.62187	0.602241	0.474165	0.581066	0.654729	0.695927	0.636589	0.627776	0.526352	0.510453	0.660509	0.519544	0.633315	0.617822	0.585983	0.576627	0.728791	0.577779	0.504268	0.463806	0.531847	0.467476	0.550127	0.677406	0.654434	0.575925	0.528138	0.453608	0.50446	0.585039	0.581954
cg01224524	0.0727427	0.129335	0.120834	0.1139	0.0840051	0.0816603	0.102479	0.102879	0.0873181	0.0903781	0.0803127	0.081682	0.089919	0.116593	0.0962459	0.107245	0.0837905	0.0841384	0.0898287	0.0868182	0.210793	0.0781581	0.0673072	0.0719027	0.0824189	0.0783554	0.10506	0.121374	0.0932849	0.0962547	0.0941935	0.0800543	0.0889811	0.101097	0.0768988	0.0726167	0.104875	0.112443	0.105381	0.0898435	0.145564	0.140935	0.0993307	0.09764	0.10724	0.0902156	0.0963957	0.087429	0.0842481
cg01282432	0.102246	0.130046	0.114259	0.131008	0.0751782	0.114061	0.0961349	0.101771	0.0915527	0.102744	0.0883262	0.099713	0.100096	0.134555	0.109676	0.101716	0.0762843	0.0827624	0.112515	0.116527	0.244072	0.100862	0.0910939	0.0834432	0.106265	0.0954232	0.129814	0.142733	0.101938	0.109914	0.0884187	0.0987497	0.104091	0.10766	0.0862147	0.0857662	0.13283	0.140994	0.150556	0.143878	0.150116	0.11163	0.0876574	0.0900575	0.132772	0.119118	0.120704	0.0920788	0.0943657
cg01314398	0.0833099	0.114985	0.0802787	0.115934	0.0884786	0.0973056	0.0813906	0.144655	0.0925208	0.0801503	0.0756806	0.0687456	0.0796848	0.0807972	0.0657856	0.0974035	0.0707652	0.0687901	0.0671761	0.0858997	0.140512	0.0866938	0.0643096	0.0476719	0.072653	0.0739374	0.117663	0.0845684	0.0935728	0.0714391	0.0836466	0.100007	0.0879192	0.115713	0.0786397	0.0787064	0.111739	0.109626	0.107178	0.117716	0.12982	0.0793176	0.0879873	0.103961	0.110858	0.0999385	0.109022	0.0926814	0.0932094
cg01338658	0.0844543	0.11081	0.0869102	0.111048	0.0772156	0.0789817	0.0889966	0.095385	0.0740547	0.0732178	0.091119	0.071571	0.0672464	0.0739739	0.0850868	0.0956306	0.0728719	0.0784383	0.0795409	0.0873396	0.215639	0.0675377	0.073479	0.0709529	0.0720692	0.0718949	0.0716916	0.0983887	0.0846895	0.086439	0.0694208	0.0805343	0.0869022	0.0806497	0.0717741	0.070041	0.100727	0.104512	0.0898381	0.093153	0.0959399	0.100339	0.0702938	0.0700304	0.104338	0.0975578	0.100105	0.0804528	0.0775563
cg01403010	0.285871	0.374114	0.438806	0.344611	0.361753	0.339289	0.394308	0.399041	0.329073	0.358414	0.384993	0.365536	0.36553	0.321335	0.405598	0.405476	0.434571	0.442679	0.390392	0.417618	0.367402	0.326196	0.288222	0.32915	0.356239	0.243464	0.438101	0.418789	0.383932	0.317736	0.418202	0.356083	0.380769	0.44735	0.510625	0.516568	0.432204	0.47617	0.346588	0.358628	0.460049	0.438037	0.400279	0.312302	0.432882	0.450325	0.548451	0.550416	0.459158
cg01413314	0.0433585	0.0509277	0.0374986	0.0461463	0.0343331	0.0455289	0.0486487	0.0472331	0.0382987	0.0476005	0.0389164	0.0365988	0.036455	0.0443664	0.0436325	0.0406438	0.0358711	0.0398735	0.0379449	0.0350004	0.060573	0.0399738	0.0456865	0.0354955	0.0226093	0.0357532	0.0326154	0.0368304	0.0415553	0.0408827	0.0542095	0.0439402	0.0438967	0.0385972	0.0413808	0.0397742	0.0474698	0.0498512	0.0441741	0.030397	0.0507705	0.0469354	0.0367496	0.0457702	0.0429601	0.0422101	0.050141	0.0363542	0.0454885
cg01433677	0.145074	0.188256	0.193136	0.174183	0.191381	0.175793	0.207574	0.17902	0.151378	0.1766	0.175873	0.180099	0.187169	0.182091	0.199857	0.190813	0.154803	0.175666	0.194538	0.195679	0.228812	0.176056	0.135964	0.156138	0.170762	0.13334	0.206904	0.203344	0.181405	0.169795	0.19055	0.161105	0.193954	0.217895	0.162287	0.166974	0.208396	0.204926	0.164906	0.182804	0.212186	0.217203	0.167941	0.160666	0.20042	0.190287	0.217281	0.220618	0.184243
cg01439754	0.567985	0.612974	0.510299	0.495553	0.548475	0.553511	0.546213	0.554791	0.561429	0.570502	0.553413	0.565109	0.563189	0.547983	0.562088	0.576535	0.54691	0.544191	0.563473	0.547235	0.641916	0.58727	0.578467	0.590431	0.569664	0.563542	0.471092	0.49516	0.496033	0.500212	0.568565	0.586093	0.543883	0.565298	0.596654	0.605462	0.551617	0.550489	0.582295	0.571227	0.577837	0.55685	0.544286	0.555311	0.558706	0.555031	0.587554	0.563616	0.590196
cg01454148	0.851906	0.817649	0.794792	0.815481	0.82464	0.864363	0.849896	0.835315	0.848862	0.808463	0.848444	0.84531	0.856964	0.793597	0.821715	0.795817	0.870533	0.823402	0.839971	0.814921	0.675749	0.847995	0.841228	0.85474	0.840809	0.839308	0.822921	0.820359	0.832067	0.794811	0.855724	0.843047	0.816245	0.814709	0.837683	0.803119	0.802853	0.804122	0.817205	0.780272	0.770873	0.812177	0.806389	0.857955	0.80438	0.796699	0.803055	0.829023	0.837639
cg01477933	0.680675	0.719076	0.685944	0.693943	0.700146	0.694277	0.696868	0.701493	0.694852	0.675334	0.690672	0.704094	0.722049	0.744868	0.732987	0.714136	0.667263	0.65723	0.724268	0.71738	0.75149	0.716695	0.678137	0.669045	0.675491	0.689329	0.691037	0.712117	0.693462	0.711119	0.667852	0.688351	0.725228	0.656705	0.715917	0.707281	0.704202	0.679983	0.715593	0.715159	0.714272	0.712958	0.689116	0.689015	0.713573	0.69737	0.708568	0.651464	0.684498
cg01556246	0.257207	0.278295	0.309288	0.328518	0.268718	0.260635	0.251666	0.226367	0.256948	0.246601	0.237502	0.225045	0.265085	0.341012	0.242458	0.2327	0.229572	0.269013	0.257773	0.257471	0.404594	0.322492	0.243994	0.270578	0.280599	0.292361	0.281428	0.300746	0.264932	0.308815	0.206341	0.267291	0.240923	0.223098	0.216166	0.180238	0.25138	0.249509	0.280934	0.244727	0.313618	0.310246	0.226474	0.235441	0.3136	0.313166	0.166334	0.162092	0.237099
cg01569860	0.828254	0.758358	0.755296	0.757622	0.766936	0.768091	0.837761	0.819139	0.764772	0.806449	0.789394	0.778042	0.782302	0.767393	0.755559	0.814863	0.787866	0.812287	0.786094	0.784336	0.538408	0.807674	0.826873	0.830483	0.811102	0.790933	0.787325	0.760127	0.804825	0.79378	0.778803	0.783162	0.792883	0.727133	0.744337	0.778583	0.732156	0.7236	0.799848	0.785831	0.676435	0.739618	0.816552	0.766145	0.729889	0.777632	0.72567	0.77861	0.788939
cg01698567	0.821873	0.589696	0.784793	0.748055	0.803997	0.776034	0.814312	0.609099	0.840381	0.778128	0.808428	0.811514	0.776408	0.784794	0.744692	0.808326	0.839799	0.748309	0.751129	0.80466	0.608209	0.801654	0.807146	0.832682	0.76475	0.852545	0.76928	0.809276	0.786541	0.707397	0.84442	0.829284	0.817706	0.765086	0.814084	0.866711	0.735634	0.694951	0.748508	0.726573	0.75386	0.748159	0.807835	0.794331	0.736769	0.776206	0.80817	0.787918	0.740303
cg01704534	0.692575	0.716009	0.608166	0.647255	0.688806	0.682255	0.672624	0.631428	0.600899	0.663897	0.647616	0.646201	0.653692	0.668129	0.697896	0.685565	0.645796	0.646937	0.667599	0.682187	0.79466	0.700153	0.660907	0.672425	0.639588	0.651633	0.624436	0.623569	0.627725	0.668985	0.677505	0.652602	0.649366	0.684804	0.692218	0.696723	0.638713	0.639419	0.626827	0.624631	0.660928	0.661748	0.594672	0.588037	0.657959	0.666358	0.608758	0.599395	0.649077
cg01708236	0.224122	0.335632	0.281285	0.281215	0.206004	0.219922	0.235389	0.22091	0.199301	0.171337	0.198176	0.181157	0.204561	0.284285	0.245712	0.224821	0.165998	0.18707	0.247409	0.237297	0.369775	0.200143	0.179709	0.170698	0.189166	0.188926	0.2627	0.277638	0.233163	0.213726	0.202802	0.20491	0.206476	0.23923	0.182238	0.187738	0.314652	0.262654	0.317772	0.302022	0.296954	0.279019	0.198583	0.200065	0.313059	0.297944	0.252406	0.22845	0.242148
cg01717524	0.77156	0.790094	0.712291	0.759246	0.732296	0.774374	0.669293	0.702873	0.708711	0.723245	0.745506	0.721677	0.740904	0.803887	0.737162	0.771462	0.69188	0.696612	0.714657	0.721403	0.759405	0.735324	0.746689	0.728634	0.704174	0.773424	0.731528	0.717694	0.722176	0.796504	0.762507	0.770275	0.740453	0.733078	0.720866	0.731922	0.740381	0.679487	0.773323	0.731803	0.778056	0.773645	0.704086	0.73825	0.772551	0.742765	0.693304	0.6586	0.708702
cg01744217	0.122625	0.109323	0.154824	0.177905	0.13486	0.129197	0.157229	0.149924	0.117915	0.125917	0.0920781	0.124356	0.10366	0.111053	0.132964	0.160014	0.122364	0.11135	0.117814	0.111906	0.162409	0.138356	0.1064	0.090423	0.0985861	0.125243	0.138456	0.125357	0.124114	0.120811	0.0851466	0.122889	0.123321	0.173622	0.148631	0.140626	0.128551	0.141459	0.154739	0.117069	0.0964791	0.146524	0.135072	0.112445	0.14265	0.172384	0.170291	0.140824	0.140539
cg01750221	0.653069	0.585624	0.569354	0.464483	0.63258	0.59189	0.496661	0.590872	0.603396	0.627694	0.661158	0.639868	0.665622	0.598621	0.550193	0.495706	0.683668	0.626337	0.606418	0.578053	0.329071	0.623698	0.651737	0.634867	0.683775	0.692611	0.598284	0.446107	0.638134	0.668117	0.674214	0.598753	0.582893	0.512453	0.565545	0.594991	0.400541	0.584935	0.411904	0.553298	0.385306	0.523768	0.456579	0.563711	0.370129	0.520527	0.460663	0.603397	0.574263
cg01763913	0.0625012	0.0795909	0.0729763	0.0560481	0.0564453	0.0609797	0.0549646	0.0638093	0.048897	0.0493809	0.0556849	0.0479275	0.0535359	0.08187	0.0622389	0.0581344	0.0506705	0.0458823	0.0549994	0.0613984	0.0762491	0.0544089	0.0538238	0.050348	0.0491715	0.054952	0.057445	0.0697962	0.0663586	0.0665942	0.0521891	0.0559822	0.0605968	0.0533692	0.052583	0.0514585	0.0621286	0.0668581	0.0532474	0.0726176	0.0703992	0.0540603	0.0470704	0.0552135	0.0624924	0.0628119	0.0557999	0.0512869	0.0589277
cg01770019	0.513389	0.531848	0.503574	0.514945	0.527991	0.512862	0.484599	0.476047	0.53897	0.523306	0.529422	0.504154	0.547651	0.539045	0.554305	0.545431	0.509608	0.50314	0.51961	0.511594	0.554958	0.526444	0.538236	0.51105	0.522088	0.519237	0.508082	0.52901	0.553147	0.567898	0.565765	0.54467	0.508062	0.494627	0.561279	0.535597	0.517017	0.516075	0.524964	0.539658	0.581782	0.539685	0.47343	0.516274	0.517194	0.51364	0.499828	0.508143	0.499443
cg01835319	0.928585	0.912279	0.925577	0.92223	0.93875	0.924869	0.941566	0.936277	0.92493	0.922565	0.932661	0.932268	0.926642	0.932089	0.918611	0.922238	0.946967	0.924217	0.934689	0.919108	0.855971	0.942819	0.9468	0.929205	0.930007	0.920507	0.921732	0.90226	0.931584	0.920752	0.930502	0.926931	0.939233	0.931624	0.931846	0.920062	0.895829	0.908035	0.899838	0.906425	0.913408	0.918403	0.933489	0.92084	0.896446	0.922258	0.924442	0.937476	0.917925
cg01848660	0.810317	0.630617	0.708297	0.725853	0.778268	0.680458	0.742166	0.748793	0.659593	0.710887	0.759134	0.750522	0.808604	0.675536	0.765602	0.708414	0.764967	0.763286	0.669163	0.716892	0.466732	0.691107	0.75354	0.769311	0.744499	0.783399	0.727625	0.669008	0.727006	0.680165	0.781836	0.745558	0.82944	0.734164	0.762318	0.759626	0.664389	0.751193	0.688116	0.62894	0.607549	0.677969	0.751665	0.75658	0.618116	0.703594	0.744499	0.771606	0.787792
cg01876531	0.702595	0.706137	0.752327	0.731411	0.703201	0.740262	0.645893	0.646055	0.635691	0.690658	0.687998	0.67869	0.673137	0.757024	0.68284	0.754556	0.652378	0.615383	0.711552	0.689292	0.871142	0.718612	0.653418	0.671682	0.666638	0.719529	0.611748	0.629418	0.682812	0.777286	0.730803	0.754566	0.696996	0.692881	0.708628	0.666331	0.729707	0.678272	0.761449	0.680541	0.802412	0.764513	0.584247	0.677167	0.70867	0.735182	0.554956	0.613024	0.616194
cg01893068	0.539877	0.632675	0.60098	0.601971	0.585973	0.562391	0.541162	0.576286	0.570444	0.510691	0.572153	0.537089	0.555722	0.625605	0.632441	0.632702	0.53008	0.556655	0.600518	0.589425	0.73828	0.566018	0.499765	0.564006	0.558402	0.533908	0.580378	0.579373	0.627861	0.612023	0.563429	0.552705	0.613637	0.596067	0.593549	0.643758	0.615897	0.592736	0.54713	0.503291	0.684913	0.609024	0.518879	0.541423	0.58198	0.591399	0.560632	0.559463	0.575288
cg01900548	0.835477	0.792329	0.791602	0.846561	0.876056	0.883576	0.880561	0.842921	0.871992	0.87197	0.869634	0.854028	0.886665	0.858663	0.905124	0.842205	0.860906	0.847969	0.895759	0.832153	0.759743	0.862236	0.891964	0.880288	0.864394	0.880598	0.86146	0.834386	0.857114	0.912247	0.837061	0.864633	0.881241	0.841843	0.86886	0.879039	0.798431	0.787247	0.844825	0.870508	0.827532	0.857484	0.847709	0.853933	0.822995	0.868882	0.851244	0.871413	0.90496
cg01902758	0.353434	0.396781	0.459209	0.38398	0.436547	0.411438	0.470066	0.444976	0.411611	0.424712	0.480228	0.523323	0.460951	0.462327	0.514273	0.496747	0.495063	0.483219	0.4888	0.498668	0.404624	0.402534	0.416675	0.427968	0.462208	0.399059	0.514692	0.527588	0.450251	0.39842	0.486469	0.459184	0.460595	0.480966	0.52636	0.554603	0.465322	0.470949	0.417677	0.446906	0.443312	0.513535	0.501586	0.438903	0.459763	0.476933	0.522311	0.518875	0.502222
cg01904296	0.661671	0.651555	0.589136	0.597836	0.675633	0.657974	0.595056	0.576065	0.652949	0.65636	0.665658	0.644713	0.628083	0.666228	0.642094	0.641695	0.667727	0.598737	0.650966	0.643922	0.675841	0.671086	0.665657	0.636326	0.619835	0.661486	0.561824	0.583023	0.625362	0.676761	0.623739	0.655442	0.624458	0.608367	0.66437	0.649466	0.596257	0.548466	0.637337	0.597901	0.635766	0.603855	0.567673	0.6352	0.626499	0.607984	0.553909	0.534053	0.619106
cg01908272	0.874005	0.832139	0.848006	0.872846	0.849686	0.857242	0.871174	0.847311	0.867913	0.891524	0.869405	0.87863	0.865283	0.861167	0.857664	0.85481	0.86943	0.874566	0.855029	0.870819	0.890326	0.843683	0.897668	0.855097	0.883695	0.865696	0.876974	0.854026	0.852098	0.88617	0.869401	0.845743	0.861041	0.833915	0.880822	0.880502	0.8756	0.837117	0.862408	0.874149	0.838489	0.860371	0.882578	0.8909	0.863398	0.846198	0.866889	0.85343	0.86209
cg01929314	0.867457	0.82589	0.817785	0.851337	0.837252	0.860277	0.860201	0.874547	0.895666	0.886629	0.876746	0.877414	0.872311	0.799762	0.819732	0.896457	0.898296	0.866557	0.813427	0.81595	0.793353	0.848223	0.881582	0.866032	0.883171	0.857521	0.805007	0.77605	0.863469	0.804412	0.8995	0.881058	0.874542	0.822224	0.85628	0.864548	0.88022	0.859014	0.794291	0.825039	0.791327	0.87194	0.844198	0.853024	0.814465	0.841821	0.835393	0.848717	0.87844
cg01955153	0.111555	0.196847	0.209068	0.170975	0.188479	0.189979	0.158151	0.149959	0.146574	0.164389	0.212684	0.199566	0.192817	0.193819	0.214604	0.216857	0.217916	0.194056	0.203397	0.237309	0.16556	0.145002	0.145579	0.146178	0.12246	0.10655	0.201873	0.19913	0.174508	0.162995	0.237992	0.203127	0.206755	0.261745	0.255021	0.238305	0.222149	0.212208	0.158068	0.179508	0.274759	0.261751	0.147967	0.136133	0.223608	0.225216	0.282219	0.246387	0.209221
cg01956717	0.0773244	0.0843682	0.100794	0.0901537	0.0772256	0.0642158	0.0836855	0.0885423	0.0800784	0.080297	0.0699708	0.0802882	0.0761948	0.0910104	0.0917767	0.0787764	0.0690407	0.0822348	0.0715802	0.0793352	0.0630085	0.0846133	0.0631344	0.0561532	0.0725274	0.0755415	0.0976032	0.104703	0.075402	0.0850664	0.0648136	0.0941698	0.0804573	0.0716068	0.0772097	0.0683687	0.087247	0.0913193	0.072487	0.057213	0.104883	0.081605	0.112459	0.0630746	0.0790821	0.0777911	0.0843671	0.076506	0.0713138
cg01975338	0.893619	0.798025	0.847168	0.833662	0.82955	0.860244	0.817252	0.89855	0.805204	0.778738	0.868353	0.855081	0.813127	0.772368	0.904503	0.824022	0.884284	0.890186	0.865112	0.891695	0.579618	0.826553	0.851326	0.812288	0.843291	0.855279	0.907562	0.840705	0.859298	0.701393	0.851244	0.856866	0.868327	0.856867	0.862075	0.832826	0.905954	0.836758	0.774629	0.842458	0.814246	0.792281	0.861218	0.859085	0.849201	0.876857	0.831382	0.820383	0.857803
cg01989731	0.710334	0.692879	0.726433	0.73618	0.839644	0.817208	0.768234	0.734113	0.684081	0.7222	0.823424	0.832962	0.797886	0.587851	0.807805	0.739695	0.751967	0.7701	0.668506	0.694943	0.776719	0.717467	0.81193	0.754081	0.688751	0.756804	0.673679	0.701348	0.684771	0.681414	0.84861	0.837764	0.778823	0.727697	0.828619	0.79906	0.758544	0.694421	0.763172	0.721674	0.7542	0.80571	0.774588	0.57199	0.730896	0.762965	0.724424	0.733725	0.78894
cg02002538	0.821003	0.799199	0.84231	0.78921	0.892381	0.836037	0.865084	0.869695	0.788955	0.822573	0.853155	0.814984	0.888033	0.840524	0.888318	0.889878	0.908604	0.834543	0.847108	0.824316	0.766098	0.886526	0.900972	0.872779	0.933073	0.811711	0.794234	0.860842	0.84598	0.839938	0.78716	0.831018	0.911248	0.838298	0.892233	0.893242	0.849913	0.771175	0.838321	0.856624	0.809313	0.89457	0.873214	0.873233	0.743338	0.786334	0.818488	0.835447	0.874809
cg02011912	0.84645	0.850936	0.830664	0.802051	0.864956	0.817428	0.849831	0.830233	0.85383	0.853283	0.857188	0.848337	0.874872	0.836068	0.846459	0.84205	0.8816	0.872353	0.844011	0.833993	0.73743	0.8294	0.87549	0.846155	0.867443	0.864527	0.841555	0.827412	0.852998	0.847955	0.85013	0.858773	0.841689	0.853144	0.843448	0.828462	0.81479	0.822574	0.797893	0.826072	0.78496	0.804436	0.854158	0.864297	0.763829	0.848308	0.837279	0.830741	0.834514
cg02036430	0.860706	0.790948	0.837786	0.908931	0.75483	0.805211	0.844344	0.808133	0.788458	0.828827	0.775755	0.822	0.828085	0.79606	0.83575	0.772098	0.796004	0.77812	0.765398	0.858289	0.820056	0.797017	0.804786	0.79306	0.816078	0.795464	0.784007	0.729721	0.767452	0.760719	0.783185	0.799431	0.798799	0.76992	0.798095	0.851878	0.726136	0.795045	0.781987	0.766005	0.683288	0.785613	0.762732	0.767869	0.74275	0.8373	0.771289	0.829582	0.80887
cg02047359	0.0683913	0.0730917	0.0773181	0.0738545	0.0565896	0.0636116	0.0715809	0.058883	0.0497632	0.0749579	0.0657045	0.0619073	0.0658062	0.0747118	0.0730392	0.0645495	0.0739625	0.0605844	0.0649572	0.0580505	0.0766817	0.0744718	0.0593376	0.057665	0.0578916	0.0715593	0.0624948	0.0722211	0.0674914	0.0665131	0.0700487	0.0668587	0.0615946	0.0606591	0.0594585	0.0632251	0.0687217	0.0606526	0.0776725	0.0838702	0.080337	0.0735723	0.0640033	0.0690296	0.0629594	0.0551742	0.0650369	0.064481	0.0570058
cg02108135	0.656084	0.628436	0.620374	0.608819	0.624779	0.63705	0.602585	0.620333	0.606082	0.617656	0.670954	0.636987	0.606807	0.64912	0.646169	0.613854	0.561178	0.60638	0.648573	0.626966	0.71441	0.620285	0.624996	0.641237	0.591861	0.635616	0.55269	0.587126	0.62526	0.631673	0.637435	0.670763	0.640284	0.575786	0.598258	0.593625	0.609846	0.614995	0.625785	0.588398	0.63949	0.602017	0.564754	0.590228	0.64577	0.610798	0.573514	0.575306	0.631225
cg02116889	0.0672428	0.061848	0.0783202	0.0915392	0.0550703	0.0717084	0.0726034	0.0630013	0.0692168	0.0743558	0.0592399	0.0591526	0.0612606	0.0686612	0.0537599	0.0739725	0.052566	0.0507873	0.0710987	0.0641333	0.155988	0.0585304	0.0529344	0.0630248	0.0541464	0.0601664	0.0514165	0.0752485	0.066236	0.0586667	0.0476272	0.0637305	0.0740932	0.070478	0.0504729	0.0525277	0.087597	0.0828485	0.0748223	0.0876988	0.0781725	0.0643017	0.0592235	0.0573382	0.0756158	0.074405	0.0766582	0.0719063	0.0492354
cg02118840	0.717449	0.671284	0.548095	0.654511	0.658671	0.728506	0.714285	0.707199	0.698232	0.679711	0.687914	0.6396	0.699013	0.619117	0.642491	0.661422	0.732669	0.706047	0.733131	0.671135	0.532161	0.712006	0.700821	0.759411	0.642959	0.729317	0.623233	0.611	0.654747	0.726023	0.748325	0.731304	0.638697	0.68949	0.712126	0.736594	0.654944	0.651235	0.717463	0.725155	0.579422	0.694267	0.634807	0.699305	0.570023	0.589306	0.640793	0.643984	0.700737
cg02129266	0.83107	0.798924	0.777411	0.813258	0.828234	0.841633	0.819828	0.772377	0.81545	0.843882	0.811294	0.830725	0.799839	0.779292	0.803783	0.777675	0.839308	0.827793	0.808182	0.818318	0.644249	0.814539	0.844204	0.824887	0.841481	0.850986	0.797689	0.790774	0.815822	0.80775	0.835908	0.840699	0.84143	0.823162	0.842616	0.825072	0.777734	0.793363	0.834229	0.775962	0.735168	0.753867	0.814406	0.813783	0.788293	0.786915	0.787191	0.806283	0.831888
cg02183564	0.612965	0.673038	0.615837	0.626936	0.670173	0.633979	0.62255	0.654349	0.675215	0.687498	0.642601	0.659307	0.707999	0.667478	0.67978	0.65377	0.695801	0.721086	0.634336	0.653533	0.589828	0.66796	0.629003	0.651076	0.693184	0.638812	0.708986	0.665625	0.707762	0.651721	0.683834	0.676319	0.62402	0.612406	0.698956	0.708617	0.687587	0.684402	0.660514	0.5771	0.654198	0.653481	0.686202	0.683421	0.632569	0.634898	0.683696	0.701844	0.706828
cg02194300	0.934421	0.912665	0.911633	0.912686	0.934859	0.91052	0.927245	0.894817	0.910435	0.928764	0.926146	0.928758	0.911591	0.920039	0.903793	0.906825	0.918295	0.916786	0.93453	0.927128	0.815337	0.915111	0.929079	0.906273	0.92603	0.938355	0.932365	0.905979	0.934126	0.89876	0.896693	0.938712	0.92256	0.922202	0.887591	0.911801	0.91257	0.904564	0.915108	0.926571	0.917275	0.927574	0.923822	0.937326	0.9128	0.919776	0.928236	0.913378	0.9149
cg02220008	0.42278	0.473426	0.473831	0.470098	0.512827	0.539853	0.452392	0.445113	0.456773	0.455319	0.461824	0.48747	0.512187	0.518651	0.593551	0.601226	0.500248	0.474126	0.478796	0.509653	0.504568	0.499612	0.423106	0.421493	0.443748	0.373756	0.49879	0.504193	0.546277	0.506744	0.505999	0.509005	0.430068	0.498789	0.535445	0.529844	0.509438	0.484036	0.477212	0.541638	0.529943	0.523918	0.515354	0.461977	0.449711	0.462498	0.549393	0.541998	0.491629
cg02252672	0.0857953	0.124444	0.11107	0.0894535	0.0704505	0.0772911	0.0836294	0.10157	0.0697776	0.067025	0.0810383	0.0744339	0.0688972	0.0940183	0.106568	0.107728	0.080195	0.0824204	0.0864924	0.0814557	0.194497	0.0702779	0.0752181	0.0648481	0.0773382	0.0723628	0.0832488	0.104825	0.0757226	0.0716098	0.0826195	0.0937748	0.0755348	0.0773419	0.0698119	0.0730379	0.116693	0.0805613	0.0730433	0.0800613	0.134319	0.0965215	0.0870982	0.0798345	0.0891669	0.0885837	0.0890938	0.0852171	0.10921
cg02269049	0.0954694	0.100157	0.0954881	0.104494	0.0893047	0.0848096	0.0835185	0.0881308	0.0848082	0.0836848	0.0888526	0.0849621	0.0851021	0.110357	0.0999938	0.0928681	0.075736	0.0904237	0.0934347	0.0952106	0.0766932	0.0849385	0.0722317	0.0819938	0.0707589	0.0888201	0.0775508	0.106221	0.105791	0.0765449	0.0860819	0.0989328	0.0856313	0.0902702	0.0894708	0.0845123	0.0877304	0.0832929	0.0810391	0.095492	0.101814	0.0836729	0.0770334	0.0724517	0.0899509	0.0931926	0.0884774	0.074333	0.0847029
cg02283151	0.791613	0.756412	0.751208	0.764654	0.819766	0.794247	0.788569	0.792996	0.817329	0.790555	0.799882	0.816633	0.793161	0.772276	0.769277	0.727503	0.798077	0.805336	0.781714	0.776978	0.679299	0.787391	0.81045	0.805344	0.797446	0.803223	0.759677	0.765114	0.801905	0.79875	0.777031	0.821853	0.777742	0.776842	0.794988	0.778446	0.733049	0.721647	0.802292	0.796964	0.744327	0.782319	0.774259	0.79347	0.762545	0.749599	0.738842	0.746966	0.785352
cg02375201	0.20888	0.243402	0.21807	0.236646	0.18957	0.185257	0.22515	0.200959	0.174079	0.193572	0.14702	0.16131	0.183904	0.236055	0.213187	0.204355	0.155457	0.162253	0.230292	0.225716	0.333947	0.190015	0.152085	0.14689	0.184528	0.169986	0.240298	0.254386	0.201709	0.191255	0.169064	0.180752	0.187978	0.213271	0.166264	0.155246	0.26921	0.241584	0.258187	0.247791	0.247447	0.248733	0.199441	0.159176	0.274685	0.248417	0.220072	0.185706	0.205085
cg02387701	0.815517	0.739726	0.729241	0.759526	0.809379	0.815496	0.782258	0.80553	0.80846	0.788943	0.803417	0.795919	0.842739	0.783942	0.799455	0.767643	0.819211	0.82186	0.787674	0.766947	0.710438	0.770543	0.810551	0.820458	0.811825	0.834564	0.794098	0.762072	0.777062	0.789004	0.76609	0.794041	0.798147	0.779246	0.813957	0.797029	0.7753	0.778331	0.828333	0.805531	0.757901	0.792909	0.804483	0.798594	0.762451	0.784132	0.746828	0.796701	0.784406
cg02396914	0.828616	0.676449	0.670022	0.635021	0.770591	0.7937	0.723312	0.688728	0.685947	0.660348	0.709068	0.759064	0.715472	0.624976	0.818515	0.757282	0.781992	0.797117	0.737339	0.717453	0.506861	0.76971	0.730722	0.739957	0.750715	0.753062	0.752702	0.597507	0.678748	0.611063	0.776429	0.754601	0.803204	0.709178	0.792598	0.774199	0.656929	0.689233	0.682764	0.686198	0.66343	0.742613	0.871115	0.726148	0.608663	0.728081	0.677642	0.658344	0.737052
cg02415651	0.864739	0.781637	0.866437	0.882457	0.845982	0.788396	0.870068	0.845385	0.880482	0.859012	0.846833	0.894225	0.872847	0.836257	0.800455	0.883215	0.861921	0.903922	0.853562	0.811089	0.639491	0.858294	0.846383	0.853191	0.848886	0.870704	0.862868	0.867171	0.881112	0.851072	0.86963	0.82104	0.842617	0.838607	0.862044	0.888241	0.851045	0.797792	0.814187	0.834309	0.82586	0.825307	0.843361	0.82262	0.808736	0.798055	0.852931	0.843198	0.832715
cg02444987	0.0908106	0.0749868	0.076188	0.0783809	0.0684918	0.0574412	0.0961098	0.112438	0.0815302	0.0863838	0.066289	0.0723544	0.0819142	0.0770504	0.0789427	0.0905237	0.0937749	0.0958417	0.0709398	0.0873979	0.224195	0.0621064	0.0713198	0.0839928	0.0788139	0.0802315	0.0967302	0.103076	0.0990186	0.0734334	0.0986586	0.0455237	0.0846151	0.0983439	0.0677016	0.0653759	0.0826937	0.106308	0.0516223	0.0914907	0.112643	0.084285	0.10615	0.105963	0.0686718	0.0807525	0.0930423	0.136077	0.115319
cg02452500	0.22379	0.309996	0.256297	0.257744	0.196982	0.215402	0.246995	0.218154	0.233733	0.216524	0.214872	0.23833	0.223522	0.296555	0.235739	0.207481	0.184364	0.213392	0.226758	0.1974	0.143335	0.255723	0.206763	0.225119	0.240283	0.25513	0.205322	0.259485	0.228498	0.232653	0.224889	0.215529	0.202831	0.174918	0.18081	0.148817	0.224722	0.196097	0.252568	0.240721	0.300476	0.249091	0.237996	0.196334	0.231354	0.254677	0.217335	0.206982	0.231438
cg02461502	0.8433	0.796453	0.820065	0.789328	0.813317	0.808457	0.82663	0.838767	0.855902	0.866897	0.853304	0.85954	0.84861	0.805831	0.809543	0.853124	0.854783	0.848019	0.837196	0.836998	0.423195	0.846671	0.848133	0.875752	0.852206	0.837127	0.791236	0.822126	0.827308	0.802081	0.842166	0.816342	0.870677	0.872489	0.828582	0.852627	0.781128	0.833949	0.719065	0.755299	0.811261	0.828618	0.83075	0.865884	0.813727	0.797956	0.809013	0.85791	0.842304
cg02488934	0.265101	0.365518	0.288599	0.311589	0.338461	0.326904	0.287841	0.261038	0.307944	0.301447	0.351393	0.31268	0.316684	0.311478	0.395295	0.427539	0.334956	0.326612	0.330263	0.371278	0.346569	0.297458	0.24659	0.276433	0.239454	0.245765	0.315872	0.331682	0.358258	0.347589	0.379623	0.315464	0.313017	0.389237	0.425052	0.428273	0.342458	0.333263	0.328068	0.288488	0.451138	0.396808	0.23277	0.271209	0.413361	0.360904	0.429913	0.390918	0.345853
cg02570888	0.515952	0.580047	0.638539	0.614565	0.551027	0.540558	0.528356	0.578456	0.563989	0.592392	0.501887	0.485466	0.561812	0.550911	0.532683	0.60741	0.539355	0.52559	0.587574	0.562072	0.590187	0.610265	0.533877	0.500709	0.540717	0.540537	0.560773	0.582364	0.611878	0.568956	0.488547	0.554419	0.506833	0.54396	0.543636	0.524739	0.633659	0.620175	0.650262	0.629169	0.640123	0.61456	0.573665	0.607553	0.576109	0.602743	0.459072	0.511812	0.540379
cg02586507	0.849713	0.857463	0.837529	0.871432	0.865125	0.843939	0.84026	0.863623	0.870596	0.885061	0.867421	0.878411	0.848285	0.852491	0.853671	0.829572	0.869675	0.840744	0.863975	0.860671	0.73269	0.858043	0.864089	0.862588	0.85975	0.846005	0.843355	0.845177	0.87437	0.842413	0.872496	0.857785	0.843631	0.875441	0.85712	0.876146	0.857318	0.824001	0.830128	0.838141	0.822784	0.857588	0.861339	0.844899	0.844236	0.846879	0.858536	0.848176	0.875281
cg02598564	0.681874	0.687374	0.674337	0.656988	0.721591	0.745042	0.63693	0.699138	0.674015	0.64159	0.692697	0.673531	0.704077	0.710151	0.697173	0.669543	0.664818	0.665122	0.715613	0.682459	0.761984	0.706873	0.720114	0.667538	0.638805	0.671789	0.669579	0.626002	0.656896	0.686666	0.702525	0.669047	0.71183	0.736994	0.674032	0.684562	0.708395	0.693432	0.737113	0.658673	0.704926	0.689733	0.628988	0.672069	0.71778	0.648023	0.641874	0.642662	0.612629
cg02656560	0.170244	0.278398	0.26661	0.235319	0.317152	0.266566	0.25957	0.256997	0.213015	0.237158	0.293522	0.301023	0.30179	0.244054	0.326921	0.340822	0.329819	0.288024	0.277817	0.368661	0.223872	0.222055	0.204258	0.21739	0.185261	0.16328	0.312463	0.290884	0.301241	0.237132	0.349672	0.277924	0.281863	0.343601	0.383997	0.378954	0.293448	0.268242	0.260521	0.230032	0.328917	0.360333	0.247138	0.241339	0.292941	0.2817	0.372653	0.368509	0.318626
cg02666105	0.101976	0.127496	0.116567	0.121372	0.103717	0.0938865	0.0969101	0.084662	0.0881358	0.081673	0.0896667	0.0940273	0.0874832	0.136593	0.113237	0.105933	0.076614	0.085755	0.10647	0.0994226	0.218213	0.0978577	0.0828152	0.0732602	0.0836563	0.0871092	0.118768	0.12304	0.0924826	0.104275	0.0849229	0.0897425	0.0955627	0.0908672	0.0767168	0.0863838	0.138193	0.118305	0.115222	0.124307	0.120121	0.124718	0.0865233	0.0877617	0.112807	0.115446	0.0857068	0.0903756	0.106068
cg02709261	0.0787295	0.0817114	0.0758442	0.0868642	0.0671319	0.0854858	0.0717415	0.0725378	0.0711967	0.0685882	0.078733	0.0676694	0.0691145	0.0832766	0.087744	0.0810837	0.0644259	0.070315	0.0787347	0.08716	0.0884993	0.0711155	0.0690774	0.0677916	0.0692358	0.0704419	0.0628219	0.0966531	0.0702809	0.0673839	0.077337	0.0756865	0.0710091	0.077487	0.0613626	0.0727857	0.0793951	0.0751584	0.071469	0.0855843	0.0776538	0.0850112	0.0595025	0.0745652	0.0755921	0.0721977	0.0576026	0.0703569	0.0640953
cg02739853	0.785636	0.6715	0.847307	0.750739	0.787625	0.7406	0.760252	0.675317	0.813283	0.782821	0.869584	0.771353	0.75281	0.651063	0.7788	0.743436	0.80686	0.795657	0.744735	0.814946	0.558467	0.72975	0.762231	0.850114	0.819404	0.811643	0.736894	0.735874	0.778178	0.731742	0.732354	0.81231	0.794648	0.770889	0.794683	0.82125	0.791206	0.762184	0.654928	0.670943	0.701214	0.779313	0.727086	0.763937	0.742201	0.762423	0.807618	0.749671	0.802877
cg02742555	0.18187	0.215245	0.23771	0.21832	0.166613	0.149483	0.15867	0.192767	0.19368	0.181987	0.200577	0.182054	0.181048	0.232171	0.232473	0.227175	0.174886	0.174146	0.188974	0.198166	0.119615	0.180977	0.120905	0.130769	0.151	0.147148	0.219227	0.233887	0.175564	0.214785	0.219915	0.208648	0.192995	0.155739	0.173821	0.167032	0.189875	0.184425	0.149454	0.158575	0.254427	0.221156	0.139559	0.170311	0.184049	0.18154	0.164801	0.145432	0.149108
cg02771362	0.314352	0.349947	0.38768	0.321678	0.329447	0.341525	0.324917	0.298224	0.310352	0.324909	0.330829	0.320191	0.384974	0.342365	0.344988	0.336017	0.294651	0.324617	0.317197	0.336203	0.384317	0.351979	0.311661	0.304588	0.305861	0.308117	0.368318	0.364434	0.384365	0.355253	0.35653	0.365488	0.386348	0.328563	0.291281	0.344342	0.33223	0.319348	0.345735	0.32583	0.394259	0.334376	0.290544	0.302889	0.356515	0.360552	0.336291	0.312488	0.320668
cg02784696	0.24779	0.333665	0.331484	0.331891	0.264974	0.252028	0.291613	0.263056	0.223183	0.227657	0.243748	0.2463	0.2417	0.300319	0.293172	0.29687	0.209565	0.22154	0.247008	0.247224	0.515303	0.259249	0.217064	0.232417	0.190592	0.181836	0.321658	0.327052	0.268849	0.281819	0.250105	0.255849	0.280365	0.30331	0.244805	0.229649	0.355604	0.339148	0.319268	0.299612	0.362549	0.366598	0.303433	0.290155	0.351971	0.320151	0.354577	0.318801	0.284847
cg02858510	0.800784	0.787955	0.836428	0.772466	0.810657	0.800666	0.777312	0.819532	0.841811	0.829407	0.803919	0.815905	0.801323	0.78425	0.790833	0.764608	0.807961	0.814296	0.82568	0.794678	0.736223	0.83796	0.807995	0.800725	0.803012	0.814294	0.779178	0.821776	0.79439	0.799687	0.818343	0.812846	0.817605	0.802472	0.815041	0.767895	0.801033	0.771847	0.779628	0.782634	0.792849	0.767594	0.814	0.826416	0.756635	0.787047	0.808276	0.806733	0.787894
cg02888917	0.0884297	0.109002	0.0989074	0.105778	0.0796228	0.0811921	0.103691	0.0798296	0.0901465	0.0789252	0.0839273	0.0838433	0.0769524	0.10833	0.0930622	0.0946952	0.0735843	0.0895324	0.0951289	0.0829134	0.184736	0.0921097	0.0775764	0.0736547	0.0801945	0.0803893	0.0970682	0.115088	0.0794632	0.106371	0.0857487	0.0808418	0.0833944	0.0719232	0.0729218	0.0764511	0.109694	0.0854745	0.104697	0.100076	0.122625	0.11557	0.0782287	0.0772651	0.101185	0.0895951	0.0866259	0.0752605	0.0806823
cg02890642	0.854952	0.753176	0.715219	0.743057	0.795685	0.804792	0.763929	0.838064	0.865003	0.802227	0.832468	0.855485	0.862563	0.746145	0.772248	0.760168	0.841405	0.832767	0.792525	0.805005	0.592586	0.751373	0.781485	0.829914	0.88276	0.850889	0.791486	0.63438	0.78917	0.765009	0.858692	0.790467	0.840325	0.799248	0.851997	0.82802	0.824358	0.654491	0.770944	0.891939	0.749987	0.770354	0.833987	0.815048	0.78685	0.735228	0.713219	0.80186	0.852047
cg02897457	0.866095	0.837598	0.871476	0.860477	0.881905	0.887255	0.865497	0.880209	0.863764	0.876569	0.881805	0.878601	0.870893	0.843384	0.856784	0.88037	0.880546	0.900598	0.860819	0.856528	0.847252	0.878804	0.884785	0.877403	0.87835	0.889138	0.854488	0.870832	0.878182	0.883609	0.8811	0.874512	0.86389	0.853179	0.884768	0.886295	0.863711	0.847964	0.837785	0.875551	0.893118	0.883659	0.870146	0.88364	0.879464	0.863665	0.851077	0.863766	0.870486
cg02954015	0.856521	0.865601	0.813581	0.840305	0.89349	0.837539	0.85724	0.870894	0.887921	0.859646	0.891015	0.873505	0.887604	0.840124	0.848693	0.827436	0.869237	0.876783	0.834279	0.865182	0.797774	0.848998	0.870302	0.883974	0.8531	0.876343	0.867363	0.853583	0.85771	0.853744	0.847461	0.865994	0.851538	0.840481	0.866681	0.862087	0.831253	0.829405	0.824576	0.826657	0.803748	0.820466	0.860223	0.885565	0.829671	0.82613	0.875926	0.844697	0.865254
cg02979010	0.818523	0.727114	0.803229	0.706939	0.792764	0.773944	0.810952	0.651705	0.749816	0.788809	0.833303	0.863804	0.771251	0.745136	0.76498	0.813598	0.757052	0.827734	0.801664	0.773761	0.707837	0.803811	0.801	0.74276	0.786757	0.796745	0.712682	0.732164	0.807407	0.669102	0.819686	0.828119	0.865237	0.782247	0.7556	0.825622	0.711695	0.736502	0.714315	0.803293	0.594297	0.698468	0.832166	0.772194	0.771802	0.778453	0.698659	0.77354	0.724971
cg02986451	0.56083	0.582043	0.566113	0.578294	0.58633	0.59096	0.553908	0.528604	0.590178	0.557974	0.62248	0.588884	0.556362	0.591208	0.61401	0.576892	0.585549	0.562557	0.588977	0.592957	0.714335	0.615479	0.581813	0.584714	0.554294	0.604122	0.536467	0.559405	0.562874	0.580458	0.599515	0.621436	0.585055	0.589569	0.598907	0.598099	0.541506	0.51895	0.594737	0.580177	0.655498	0.576955	0.534246	0.589067	0.544655	0.538148	0.524656	0.531687	0.543409
cg02990439	0.880148	0.821943	0.849198	0.863543	0.890499	0.878218	0.848091	0.838187	0.868815	0.888281	0.880246	0.865429	0.891041	0.839205	0.860732	0.885135	0.899585	0.886457	0.867301	0.849668	0.83365	0.885354	0.893279	0.873385	0.897169	0.879405	0.875122	0.861362	0.877844	0.865811	0.884707	0.871031	0.903516	0.848018	0.896655	0.883893	0.852423	0.842555	0.867013	0.86603	0.801464	0.875013	0.866998	0.878943	0.84441	0.849612	0.856774	0.896812	0.904218
cg02995853	0.0670972	0.0960832	0.0893545	0.0873027	0.0682502	0.0665099	0.0870384	0.0967175	0.0662803	0.0594693	0.0714205	0.0606601	0.0637222	0.100482	0.0798572	0.08941	0.0649963	0.0634029	0.0633025	0.0658366	0.200228	0.0751924	0.0636582	0.0699544	0.0646299	0.0687548	0.0653958	0.0844752	0.0723521	0.0709855	0.0628464	0.0693193	0.0610617	0.0701986	0.0663073	0.0598681	0.0850083	0.0830968	0.0782265	0.065899	0.105157	0.10317	0.0648225	0.0733509	0.0744275	0.0792884	0.0724807	0.06597	0.0687368
cg03008815	0.286484	0.252614	0.251603	0.308047	0.25558	0.271454	0.267818	0.251013	0.276216	0.287827	0.251057	0.270764	0.243022	0.304308	0.238349	0.276896	0.223865	0.276265	0.287635	0.26148	0.325535	0.257995	0.24055	0.230259	0.268565	0.268347	0.293919	0.291028	0.260057	0.258324	0.245806	0.282026	0.276804	0.291571	0.232989	0.228012	0.30112	0.296935	0.267086	0.249312	0.311223	0.303937	0.209227	0.227986	0.268759	0.261672	0.275238	0.281778	0.212735
cg03020424	0.695212	0.733884	0.678006	0.728402	0.750724	0.751957	0.674428	0.698796	0.752719	0.746104	0.726416	0.727401	0.694143	0.686161	0.726498	0.750527	0.707319	0.638578	0.679298	0.752789	0.813597	0.738666	0.725987	0.727872	0.693678	0.782239	0.672471	0.653396	0.729224	0.719144	0.735684	0.713108	0.72746	0.682542	0.70061	0.763883	0.65247	0.707896	0.780511	0.707293	0.710434	0.707155	0.667074	0.716523	0.726245	0.723146	0.70957	0.665049	0.693383
cg03035167	0.672434	0.655038	0.642606	0.692749	0.679386	0.660455	0.582677	0.59841	0.613149	0.61821	0.655549	0.643468	0.628321	0.673893	0.598574	0.630209	0.589376	0.584042	0.600164	0.651608	0.74396	0.615785	0.622268	0.626162	0.619139	0.702343	0.60222	0.62021	0.580308	0.648982	0.637464	0.669524	0.663288	0.644907	0.594079	0.59753	0.578908	0.531422	0.631897	0.611686	0.656221	0.682964	0.573937	0.613843	0.632527	0.620291	0.581788	0.560124	0.583671
cg03038380	0.0650643	0.0668715	0.0707571	0.0781871	0.064236	0.0623944	0.0700984	0.083148	0.0534114	0.0661193	0.0498336	0.0518253	0.0613591	0.0868684	0.0615776	0.0713697	0.0365769	0.0643618	0.0722949	0.0595253	0.101684	0.0742427	0.064215	0.0656831	0.0673639	0.0613341	0.0706324	0.0722539	0.0741982	0.0805491	0.0749138	0.0667995	0.0633342	0.0808833	0.0561664	0.0715431	0.0698473	0.0722101	0.0631237	0.0636442	0.0549382	0.0597434	0.0715203	0.0544708	0.0684225	0.06373	0.0717008	0.0746707	0.0759317
cg03060457	0.0576367	0.074339	0.0692342	0.0593734	0.0398951	0.0489618	0.0515614	0.0560398	0.0444308	0.0508849	0.0483153	0.0491159	0.0446494	0.054033	0.0467642	0.0724811	0.0394823	0.0564562	0.0454752	0.0526911	0.0693773	0.0445224	0.0468042	0.0464142	0.0391699	0.0485098	0.0438242	0.0657746	0.0542283	0.0501187	0.0475583	0.0467936	0.0404242	0.0462058	0.0440487	0.0419337	0.0508402	0.0640085	0.0531633	0.046976	0.0657513	0.0769675	0.0446448	0.0418491	0.0453475	0.0527706	0.0489545	0.0428454	0.0413464
cg03067707	0.839118	0.837501	0.803097	0.766553	0.773054	0.792654	0.834416	0.831512	0.85789	0.792932	0.856333	0.845302	0.833401	0.818582	0.753312	0.714784	0.826389	0.839332	0.783272	0.722025	0.668803	0.785818	0.852118	0.810696	0.811483	0.857151	0.760194	0.727883	0.732751	0.74863	0.830265	0.868453	0.853216	0.811954	0.827115	0.797796	0.677661	0.766925	0.712163	0.821954	0.69623	0.763666	0.821628	0.854803	0.67483	0.835219	0.757824	0.832464	0.798847
cg03117379	0.611934	0.614641	0.611895	0.576833	0.614071	0.602839	0.514217	0.575749	0.59265	0.611844	0.572893	0.569878	0.609638	0.619663	0.636409	0.629596	0.570011	0.556827	0.581071	0.61625	0.796755	0.604584	0.611817	0.596818	0.561983	0.58358	0.577798	0.59272	0.605006	0.59221	0.632727	0.624536	0.578437	0.625399	0.633095	0.628904	0.600351	0.571962	0.628872	0.615318	0.607436	0.628257	0.538705	0.598595	0.676328	0.612104	0.540609	0.513343	0.606405
cg03149593	0.689563	0.673908	0.67161	0.634047	0.681704	0.693568	0.670013	0.695943	0.686954	0.707051	0.710369	0.716141	0.740319	0.680384	0.628405	0.66465	0.740997	0.69748	0.652339	0.653893	0.483778	0.707943	0.752961	0.714016	0.711502	0.721357	0.613691	0.610789	0.644449	0.661554	0.738677	0.70446	0.64063	0.617589	0.67609	0.69202	0.594429	0.659498	0.541354	0.559616	0.598592	0.601898	0.700307	0.720144	0.592433	0.581668	0.604225	0.627442	0.680099
cg03160815	0.27678	0.275723	0.253586	0.254973	0.23674	0.250549	0.252859	0.240588	0.248965	0.241156	0.229535	0.204957	0.222125	0.260279	0.24877	0.25156	0.199948	0.198319	0.231538	0.248185	0.424821	0.238747	0.236797	0.247994	0.203204	0.204033	0.220833	0.257597	0.242645	0.243678	0.245695	0.215472	0.237157	0.251753	0.223504	0.222043	0.244464	0.261134	0.212438	0.234754	0.301351	0.278559	0.234333	0.253037	0.27022	0.255129	0.254099	0.205095	0.267328
cg03198066	0.166728	0.256786	0.271843	0.200589	0.223001	0.219362	0.2587	0.253124	0.217959	0.217719	0.229184	0.237703	0.242875	0.233092	0.277684	0.275585	0.252859	0.267565	0.237807	0.275347	0.231187	0.238628	0.159939	0.210055	0.197649	0.143049	0.285201	0.29026	0.267674	0.219982	0.242505	0.230047	0.206212	0.269395	0.287208	0.294556	0.264899	0.28371	0.225731	0.236089	0.271898	0.282088	0.251776	0.211369	0.241897	0.271361	0.290295	0.328168	0.26225
cg03252499	0.450767	0.641104	0.592977	0.700682	0.523081	0.562971	0.602111	0.61476	0.490667	0.539535	0.486652	0.495302	0.505139	0.65441	0.534844	0.482311	0.399911	0.458824	0.52294	0.52183	0.843653	0.51284	0.404372	0.388571	0.498524	0.434776	0.658334	0.629829	0.494914	0.543831	0.4869	0.523073	0.529209	0.525678	0.420021	0.418039	0.643342	0.627048	0.601969	0.564336	0.686086	0.667243	0.608355	0.517615	0.59294	0.612875	0.550106	0.522784	0.511554
cg03275648	0.806837	0.816685	0.808461	0.8186	0.83031	0.819246	0.782278	0.775371	0.80419	0.808136	0.805756	0.788685	0.803251	0.839343	0.807052	0.79519	0.75315	0.77779	0.808378	0.808964	0.822099	0.79157	0.827372	0.812952	0.79401	0.810652	0.790918	0.815393	0.817371	0.826471	0.787016	0.823448	0.800413	0.832262	0.798298	0.81618	0.778354	0.806177	0.844027	0.812387	0.829001	0.841236	0.784093	0.788195	0.801028	0.801681	0.759716	0.778134	0.769965
cg03276422	0.0927416	0.163804	0.171042	0.159208	0.113066	0.102878	0.139817	0.138382	0.130343	0.139495	0.136603	0.111822	0.109216	0.144627	0.13493	0.134835	0.129204	0.120567	0.151308	0.143734	0.208751	0.115768	0.0921433	0.0915322	0.102667	0.105639	0.164895	0.205039	0.132018	0.116758	0.12592	0.111949	0.115606	0.14385	0.114932	0.11363	0.152933	0.148809	0.12639	0.118942	0.157161	0.142602	0.151682	0.11875	0.162491	0.138312	0.169356	0.139015	0.118163
cg03295554	0.582402	0.504017	0.56883	0.573023	0.491071	0.481437	0.454414	0.464829	0.542535	0.620347	0.496004	0.420455	0.527099	0.518246	0.48577	0.616157	0.513783	0.524868	0.545707	0.531289	0.755262	0.637541	0.532174	0.556781	0.449327	0.546555	0.490319	0.469788	0.558814	0.560053	0.596427	0.592527	0.483475	0.451732	0.478222	0.438172	0.4539	0.53096	0.485446	0.557032	0.420643	0.553673	0.468366	0.522252	0.480179	0.527552	0.455633	0.382971	0.438229
cg03297042	0.0468154	0.0652544	0.0606859	0.0587845	0.0605044	0.0605296	0.0585796	0.0728863	0.0521463	0.0691047	0.0692532	0.0607966	0.0477523	0.0739977	0.0485504	0.0602291	0.0573135	0.0685024	0.0574172	0.0631375	0.129389	0.0572207	0.0596287	0.0593825	0.0594086	0.0593524	0.0627983	0.0538367	0.0546751	0.0666787	0.0536412	0.0591969	0.0534095	0.0593153	0.0564602	0.0596303	0.0702977	0.0648496	0.0506079	0.0547702	0.0585181	0.0619261	0.0615102	0.0583118	0.0672053	0.051017	0.0559205	0.0566069	0.0635704
cg03328526	0.0727498	0.0942293	0.115646	0.118159	0.0688259	0.0683071	0.093667	0.0815605	0.0743249	0.0560361	0.0915203	0.0609165	0.0515758	0.0896813	0.0870703	0.0773383	0.04582	0.0749369	0.0896244	0.0856488	0.078264	0.0634382	0.0724382	0.0716249	0.0781635	0.0590886	0.11521	0.0892419	0.0884346	0.100494	0.0908749	0.0816409	0.054988	0.088442	0.0596479	0.0671976	0.0880783	0.0907859	0.0844457	0.100659	0.099613	0.0883283	0.0596938	0.0575189	0.130465	0.086206	0.0763397	0.106559	0.0829424
cg03339016	0.0821547	0.114722	0.117925	0.101188	0.0734064	0.0805725	0.0906139	0.0782073	0.0797529	0.0823166	0.0952414	0.0875828	0.0731685	0.0931893	0.0870809	0.0854788	0.0683044	0.0811488	0.0822812	0.0944921	0.235257	0.0880021	0.0708048	0.0731475	0.0837917	0.0870907	0.0951567	0.100831	0.090826	0.0802495	0.0841023	0.0833941	0.0777948	0.0856712	0.0841375	0.0696218	0.0849872	0.0908401	0.108848	0.0953445	0.12656	0.0890488	0.0810601	0.076397	0.0977279	0.0841834	0.0787101	0.0736478	0.091803
cg03341377	0.67672	0.622161	0.684471	0.758444	0.56975	0.60515	0.637346	0.662122	0.575844	0.597956	0.567455	0.562986	0.592085	0.690278	0.610942	0.645424	0.47709	0.522436	0.569999	0.516209	0.66722	0.651496	0.617803	0.597479	0.607619	0.643062	0.589747	0.536155	0.562984	0.607689	0.557408	0.619323	0.554307	0.604485	0.502333	0.484879	0.608497	0.642942	0.676619	0.563738	0.603747	0.565394	0.576698	0.644569	0.64747	0.591728	0.513528	0.475134	0.519613
cg03347966	0.0714144	0.0760257	0.0784013	0.0794393	0.0482204	0.0681903	0.0594312	0.0546349	0.0685165	0.0752668	0.0761397	0.0659717	0.0561734	0.0796715	0.064694	0.0691118	0.0616907	0.0821627	0.0760165	0.0570122	0.11314	0.0665809	0.0681409	0.0596777	0.0750518	0.0731434	0.0708293	0.0747914	0.067872	0.0748051	0.0589532	0.0645783	0.0828594	0.0557911	0.058684	0.069832	0.0712451	0.0690383	0.0624977	0.06507	0.0773572	0.0798611	0.0568714	0.0462279	0.0743411	0.0658129	0.0624965	0.0687484	0.0713318
cg03402926	0.648663	0.616966	0.56553	0.601391	0.601705	0.617632	0.571069	0.560031	0.60711	0.612201	0.615761	0.507041	0.552849	0.640702	0.619621	0.605707	0.542385	0.55484	0.584554	0.594322	0.663717	0.601228	0.557973	0.579374	0.582949	0.640914	0.516659	0.540638	0.555467	0.659578	0.59725	0.630961	0.575834	0.587292	0.519041	0.562845	0.538957	0.516243	0.579806	0.55541	0.600451	0.594335	0.521133	0.5923	0.589169	0.569452	0.511641	0.501152	0.563528
cg03411579	0.422805	0.472302	0.418337	0.476052	0.357848	0.363824	0.35638	0.391299	0.365023	0.382695	0.433429	0.44987	0.367939	0.467717	0.423966	0.414577	0.333285	0.370455	0.323796	0.346838	0.41469	0.402264	0.381861	0.430134	0.364722	0.413149	0.406235	0.424424	0.39722	0.419457	0.381054	0.402675	0.395102	0.38424	0.366657	0.359396	0.452522	0.433576	0.399737	0.33607	0.438549	0.426322	0.360925	0.333173	0.473411	0.458387	0.429871	0.288045	0.380861
cg03435979	0.653421	0.544057	0.554584	0.560947	0.677451	0.659998	0.67409	0.682457	0.650315	0.666311	0.68215	0.744627	0.675711	0.64329	0.570515	0.583954	0.766637	0.640675	0.619077	0.590807	0.588873	0.628599	0.720936	0.734624	0.688876	0.683735	0.574432	0.533456	0.584902	0.604105	0.626867	0.711468	0.669665	0.591996	0.691368	0.649805	0.571295	0.615592	0.6309	0.60355	0.576705	0.57273	0.6598	0.650994	0.6355	0.609243	0.596412	0.707243	0.638418
cg03451959	0.763777	0.692456	0.668394	0.654003	0.796689	0.743373	0.705874	0.797472	0.753396	0.750961	0.819149	0.788872	0.80611	0.603494	0.740575	0.709684	0.784475	0.789544	0.70265	0.700336	0.472959	0.735011	0.806362	0.727496	0.665593	0.72035	0.684983	0.660334	0.777061	0.720034	0.741917	0.752034	0.71874	0.737831	0.754049	0.806478	0.686417	0.746849	0.552719	0.566213	0.693477	0.648225	0.805119	0.771824	0.689867	0.715391	0.716284	0.734103	0.744097
cg03523740	0.315581	0.35969	0.325682	0.329157	0.323022	0.339705	0.3255	0.323201	0.334925	0.34533	0.34801	0.337738	0.336019	0.345724	0.330992	0.363608	0.297087	0.269576	0.349903	0.358109	0.372444	0.331253	0.329166	0.335578	0.268388	0.307622	0.309741	0.361225	0.31482	0.30461	0.331857	0.315976	0.323398	0.337132	0.332918	0.356293	0.364376	0.331127	0.32518	0.335131	0.346179	0.33723	0.310445	0.311495	0.336916	0.309493	0.325776	0.324676	0.316707
cg03545404	0.519889	0.526539	0.500288	0.509327	0.472037	0.508951	0.497249	0.50127	0.506617	0.475698	0.519985	0.504952	0.473757	0.528918	0.497576	0.485079	0.485497	0.4907	0.466504	0.472233	0.612754	0.491373	0.460465	0.464798	0.410206	0.439856	0.440994	0.502853	0.468148	0.492881	0.464823	0.405484	0.475252	0.536251	0.45304	0.441658	0.501045	0.452386	0.554243	0.456568	0.551062	0.545013	0.446005	0.461251	0.517547	0.499467	0.452735	0.45794	0.441414
cg03572664	0.803874	0.692639	0.77778	0.742682	0.850073	0.870623	0.74996	0.8656	0.799809	0.824501	0.857418	0.825034	0.84623	0.784264	0.724649	0.861539	0.863652	0.802965	0.795964	0.807812	0.720773	0.799094	0.809899	0.76719	0.864411	0.79727	0.787853	0.770842	0.823628	0.742396	0.687337	0.698892	0.835505	0.853344	0.863945	0.849214	0.642865	0.90613	0.814471	0.68088	0.833299	0.794722	0.776867	0.830167	0.820053	0.843826	0.804889	0.904779	0.828388
cg03587511	0.0751401	0.127394	0.101536	0.103208	0.0856894	0.0796587	0.0916517	0.102271	0.0698125	0.0670785	0.0791748	0.0684551	0.0720589	0.0908488	0.103913	0.0920052	0.0637523	0.0663401	0.0865325	0.0890408	0.198273	0.0775255	0.069528	0.0643871	0.0693326	0.0688319	0.0831772	0.100689	0.0780794	0.0791257	0.0751007	0.0862326	0.0779686	0.0775608	0.0710155	0.0697537	0.0951241	0.0876734	0.0877424	0.0938826	0.126986	0.0987775	0.0646574	0.0734794	0.101787	0.0807649	0.0760976	0.0626564	0.0753323
cg03589557	0.0935709	0.134063	0.111904	0.109307	0.0877835	0.0900483	0.101678	0.0937118	0.084419	0.0767467	0.077566	0.0753892	0.0804524	0.0990244	0.105101	0.102608	0.0753221	0.0723256	0.101686	0.111397	0.19454	0.0874718	0.0830611	0.0743687	0.0833662	0.0783054	0.105832	0.12037	0.0905985	0.0943628	0.0827555	0.091558	0.0961713	0.0993085	0.0814903	0.0730361	0.129572	0.115657	0.109127	0.115571	0.134999	0.126778	0.074762	0.0866886	0.13342	0.114869	0.107888	0.0858355	0.0913255
cg03598112	0.194698	0.272894	0.223757	0.250704	0.175556	0.188891	0.189541	0.137513	0.232551	0.198681	0.14981	0.151006	0.198242	0.262718	0.204163	0.202297	0.139999	0.154107	0.218865	0.216023	0.404219	0.18954	0.159949	0.126532	0.16128	0.154714	0.246877	0.298445	0.23813	0.216744	0.135798	0.178347	0.216526	0.258423	0.165142	0.174826	0.265991	0.277453	0.299573	0.317546	0.31717	0.269353	0.196164	0.177043	0.386208	0.271597	0.235052	0.202513	0.192576
cg03655692	0.685388	0.743879	0.696287	0.683583	0.644387	0.693568	0.615624	0.586356	0.684138	0.622648	0.574268	0.64628	0.638463	0.658353	0.666188	0.640464	0.588987	0.586436	0.678722	0.671311	0.766299	0.690943	0.666774	0.649068	0.60019	0.623279	0.655232	0.650939	0.657781	0.664964	0.686881	0.688117	0.641022	0.646797	0.666554	0.671852	0.6479	0.679052	0.688983	0.649878	0.747645	0.704208	0.607158	0.620935	0.700668	0.664574	0.617264	0.596913	0.644404
cg03665078	0.679423	0.671103	0.666809	0.660312	0.667476	0.653406	0.61035	0.630765	0.644981	0.617836	0.634063	0.599818	0.615485	0.688607	0.607928	0.614037	0.573905	0.613855	0.640573	0.645295	0.705731	0.631755	0.631218	0.628806	0.60034	0.632666	0.58349	0.601151	0.640065	0.71226	0.660337	0.631082	0.586136	0.675245	0.642452	0.645088	0.562093	0.595808	0.687752	0.642511	0.683625	0.658584	0.566105	0.621893	0.641879	0.625018	0.574461	0.59938	0.631854
cg03669357	0.736853	0.725404	0.643409	0.70117	0.710726	0.719649	0.626463	0.607419	0.701801	0.692663	0.733349	0.700863	0.68456	0.773605	0.672662	0.728685	0.681814	0.644157	0.692663	0.688901	0.840858	0.713348	0.722464	0.695765	0.693217	0.732241	0.638728	0.64602	0.669158	0.747563	0.696043	0.726839	0.695098	0.687095	0.679375	0.669309	0.679128	0.631425	0.638107	0.65633	0.703599	0.715102	0.641358	0.727863	0.697044	0.688408	0.633926	0.616779	0.656191
cg03680898	0.862835	0.864903	0.862387	0.793957	0.827999	0.851148	0.833354	0.853199	0.84036	0.844765	0.83281	0.815908	0.813119	0.831385	0.781706	0.830871	0.873071	0.833272	0.864135	0.80584	0.790895	0.77886	0.835867	0.861448	0.861448	0.889104	0.758532	0.824591	0.904238	0.786718	0.843728	0.857241	0.855617	0.908457	0.900752	0.848642	0.888065	0.830038	0.788561	0.798592	0.792867	0.827906	0.82924	0.902785	0.838222	0.867645	0.845504	0.826591	0.818711
cg03698980	0.0573427	0.0551829	0.0539461	0.0553976	0.0514989	0.0435578	0.057407	0.0529245	0.0469338	0.043857	0.0574442	0.0420765	0.0524075	0.0593752	0.0572625	0.0539685	0.0471467	0.0488845	0.0434404	0.0483169	0.0868876	0.0549113	0.0533447	0.0420846	0.0465076	0.0480002	0.0500748	0.0561317	0.057582	0.0514284	0.0476697	0.0428153	0.0499227	0.0525841	0.0483411	0.0454024	0.0631162	0.0526986	0.0465267	0.059422	0.0598142	0.0625323	0.0451531	0.0465723	0.05568	0.0478806	0.0372938	0.0508576	0.0440243
cg03732014	0.330561	0.44762	0.426487	0.377202	0.460309	0.411326	0.453881	0.438929	0.380116	0.449445	0.386182	0.419197	0.453946	0.432745	0.455796	0.426973	0.480276	0.429351	0.409954	0.488012	0.39778	0.431169	0.375858	0.375424	0.330179	0.320676	0.506088	0.500628	0.460308	0.431237	0.461954	0.409472	0.410754	0.500254	0.519329	0.525187	0.522644	0.600041	0.525433	0.453066	0.497035	0.52708	0.409318	0.322571	0.458417	0.4862	0.54496	0.535228	0.528076
cg03746015	0.580526	0.5969	0.688421	0.613818	0.637447	0.597412	0.593024	0.636047	0.651653	0.650006	0.694096	0.67646	0.724679	0.557407	0.765258	0.769763	0.737532	0.659394	0.70344	0.636472	0.724616	0.630213	0.689805	0.675806	0.621302	0.576447	0.657113	0.559179	0.637568	0.586202	0.655572	0.648123	0.621138	0.663151	0.780725	0.684797	0.655763	0.696808	0.631271	0.62704	0.526589	0.67815	0.618862	0.581545	0.588535	0.683646	0.737723	0.736231	0.574158
cg03762591	0.779653	0.677854	0.722735	0.776229	0.75387	0.813049	0.760079	0.674684	0.818807	0.770521	0.750735	0.833812	0.783803	0.791215	0.785095	0.80385	0.783895	0.778838	0.738135	0.846312	0.700095	0.808183	0.807276	0.794082	0.841684	0.804579	0.781282	0.785756	0.816906	0.782229	0.872724	0.825318	0.738595	0.740349	0.824651	0.817881	0.7787	0.8069	0.79242	0.751684	0.865338	0.708943	0.770085	0.744425	0.69099	0.650956	0.738779	0.796092	0.776775
cg03778707	0.870376	0.858645	0.849704	0.85286	0.856042	0.868889	0.850278	0.862823	0.848674	0.886309	0.877006	0.859387	0.887697	0.830092	0.843209	0.841691	0.887142	0.875503	0.880838	0.884072	0.770283	0.859562	0.880677	0.883864	0.893896	0.896423	0.866517	0.845096	0.860722	0.86601	0.870327	0.866557	0.879863	0.84158	0.857425	0.851129	0.862792	0.851278	0.847527	0.851807	0.843157	0.811651	0.873094	0.862929	0.857376	0.85804	0.854934	0.871105	0.86667
cg03839714	0.823635	0.786378	0.822212	0.762068	0.805159	0.795879	0.743717	0.743772	0.749409	0.788216	0.857462	0.758043	0.777271	0.665748	0.783542	0.809507	0.831646	0.779048	0.779813	0.833741	0.593523	0.799834	0.883304	0.837864	0.790522	0.84341	0.72246	0.766095	0.700394	0.783464	0.801164	0.771424	0.809012	0.798959	0.838607	0.792154	0.696856	0.807633	0.819048	0.773574	0.677758	0.73079	0.805047	0.85632	0.765129	0.646351	0.756565	0.749421	0.772003
cg03850986	0.317853	0.386277	0.435922	0.345999	0.47269	0.46278	0.46004	0.411056	0.368035	0.420759	0.495819	0.527835	0.435108	0.487681	0.53929	0.610546	0.441031	0.466442	0.456813	0.524594	0.446539	0.39417	0.362142	0.40038	0.316441	0.316074	0.552042	0.55221	0.50187	0.49518	0.575899	0.464777	0.487012	0.545987	0.497798	0.539008	0.412495	0.558253	0.486342	0.471146	0.501073	0.472949	0.362695	0.364266	0.436325	0.411763	0.49859	0.488303	0.447222
cg03863464	0.141295	0.101943	0.0987617	0.126262	0.0827016	0.0892758	0.0888801	0.0787305	0.0765963	0.0950941	0.0754829	0.0801454	0.0921447	0.0907322	0.0901547	0.0909922	0.0805049	0.0811881	0.11418	0.0986619	0.198685	0.0864744	0.0871413	0.0829011	0.10217	0.0846652	0.110949	0.101188	0.0855839	0.101156	0.0908652	0.080978	0.106841	0.12629	0.101981	0.0971504	0.115168	0.162596	0.104106	0.108546	0.096378	0.0968302	0.0800623	0.0780434	0.154377	0.117853	0.100613	0.103173	0.109094
cg03873608	0.0857229	0.148191	0.136604	0.129039	0.0956974	0.0946856	0.106409	0.108937	0.071767	0.0956447	0.0900793	0.0931081	0.0920137	0.141731	0.109086	0.0996862	0.0807022	0.101024	0.113786	0.112566	0.275066	0.0911446	0.083648	0.0836491	0.0966938	0.0878281	0.123125	0.143995	0.105052	0.118819	0.0969011	0.0981732	0.0940727	0.0959705	0.0779128	0.0839649	0.127086	0.136466	0.134532	0.133649	0.136875	0.142634	0.0929434	0.0825622	0.120499	0.122648	0.0978317	0.101853	0.0968744
cg03905247	0.846175	0.828228	0.814074	0.831937	0.856214	0.863335	0.856029	0.831782	0.870855	0.83232	0.837283	0.859865	0.878227	0.849228	0.860624	0.814021	0.88027	0.870335	0.855838	0.85088	0.763313	0.824759	0.874228	0.852931	0.867399	0.878367	0.863673	0.83083	0.845779	0.821458	0.840767	0.846456	0.869097	0.835618	0.85663	0.845767	0.812001	0.83561	0.81474	0.85809	0.805508	0.820092	0.848858	0.865591	0.840922	0.868845	0.859738	0.866071	0.852964
cg03910874	0.648767	0.605451	0.532933	0.595191	0.627083	0.604397	0.524773	0.544568	0.560028	0.563551	0.591908	0.5762	0.568884	0.579952	0.6069	0.588343	0.581392	0.541446	0.585408	0.591099	0.519801	0.578736	0.635384	0.58639	0.564662	0.658515	0.517398	0.522436	0.584035	0.629006	0.622788	0.646441	0.598848	0.59857	0.582367	0.556613	0.531442	0.495339	0.580059	0.571699	0.582925	0.602179	0.523899	0.588487	0.597871	0.564768	0.506405	0.490369	0.552188
cg03917884	0.888054	0.925603	0.930695	0.858409	0.920058	0.915148	0.902628	0.878931	0.86489	0.895083	0.912548	0.925944	0.909753	0.867534	0.893886	0.845612	0.928252	0.878136	0.865279	0.895806	0.861109	0.889997	0.918444	0.926522	0.90843	0.919115	0.86667	0.902699	0.90315	0.907702	0.920651	0.889203	0.916809	0.883215	0.901729	0.886494	0.889282	0.881861	0.903534	0.884294	0.900818	0.863045	0.905222	0.886745	0.903353	0.905981	0.907737	0.91639	0.912476
cg03923676	0.744205	0.571658	0.652572	0.610405	0.706457	0.672207	0.719443	0.791549	0.778311	0.712897	0.614173	0.67733	0.664139	0.713441	0.653491	0.666756	0.741044	0.696903	0.614818	0.553399	0.639941	0.694537	0.745816	0.661965	0.676547	0.675406	0.648148	0.584393	0.546586	0.616094	0.7102	0.652865	0.670174	0.581573	0.638005	0.684408	0.598793	0.548815	0.655807	0.573842	0.57009	0.586369	0.692042	0.755018	0.555494	0.581498	0.709459	0.715511	0.668332
cg03950873	0.789008	0.732469	0.718269	0.738268	0.769064	0.745586	0.627865	0.691925	0.766749	0.731591	0.716424	0.716754	0.699213	0.767039	0.721203	0.742457	0.678882	0.647134	0.714297	0.69724	0.775643	0.748992	0.722775	0.704936	0.719968	0.722082	0.666021	0.654508	0.718629	0.772841	0.73915	0.745828	0.705433	0.701839	0.712044	0.67361	0.706963	0.676613	0.763994	0.710558	0.73693	0.779307	0.666255	0.749001	0.739422	0.738087	0.645194	0.618458	0.686586
cg03960220	0.717044	0.713343	0.714087	0.689387	0.770243	0.742006	0.709968	0.73223	0.794393	0.791082	0.797574	0.77268	0.762899	0.710058	0.731925	0.694933	0.766245	0.784539	0.753368	0.713371	0.476769	0.723684	0.78913	0.787341	0.717058	0.763342	0.689356	0.674507	0.737903	0.71465	0.80734	0.772179	0.739477	0.726543	0.721112	0.724697	0.683891	0.686815	0.683328	0.682419	0.665446	0.664969	0.765091	0.723014	0.686703	0.664929	0.733287	0.702419	0.730733
cg03961030	0.85408	0.863624	0.834693	0.808752	0.821982	0.827689	0.853728	0.844371	0.856298	0.873314	0.880481	0.855976	0.852898	0.831899	0.829285	0.833207	0.887538	0.85092	0.834119	0.845417	0.777313	0.855982	0.826748	0.850568	0.841959	0.840555	0.839637	0.821862	0.822597	0.832662	0.85785	0.860678	0.830734	0.836611	0.838208	0.818669	0.803893	0.799284	0.791059	0.828398	0.793839	0.851975	0.845855	0.875585	0.827535	0.826947	0.83284	0.843739	0.856516
cg03999653	0.0702912	0.101627	0.0725192	0.081696	0.0670609	0.072376	0.0641873	0.0692706	0.0631244	0.0614618	0.0664639	0.065265	0.0591453	0.084892	0.0789682	0.0742708	0.0577578	0.0626144	0.0712017	0.0610917	0.0637371	0.062176	0.060479	0.057851	0.0515481	0.0597521	0.0621651	0.0926662	0.0638314	0.0680807	0.0583567	0.0634576	0.0625632	0.0703296	0.0572978	0.0594767	0.0703696	0.064461	0.0741412	0.0629193	0.0829471	0.0817296	0.0581958	0.0650736	0.0634471	0.0633143	0.0578509	0.056742	0.072401
cg04028070	0.130228	0.179485	0.170231	0.164987	0.121072	0.127073	0.139609	0.129709	0.109432	0.100739	0.141689	0.103012	0.138645	0.164781	0.154175	0.164593	0.105382	0.120061	0.134246	0.129286	0.259774	0.125672	0.107958	0.1219	0.100701	0.10673	0.118625	0.146225	0.128998	0.12804	0.10119	0.125007	0.120076	0.126522	0.106034	0.113059	0.156179	0.141954	0.130156	0.132029	0.175183	0.167214	0.135525	0.114297	0.153268	0.139674	0.129856	0.113103	0.108762
cg04077199	0.124678	0.119971	0.110475	0.119177	0.107805	0.104215	0.110429	0.128183	0.10456	0.107499	0.118229	0.101065	0.0887244	0.121641	0.116052	0.124011	0.0957462	0.0996278	0.102656	0.108941	0.207667	0.114548	0.0929032	0.108412	0.0999283	0.0906739	0.104422	0.120906	0.100081	0.110034	0.105404	0.114879	0.10236	0.0971516	0.0993292	0.0936287	0.137215	0.096648	0.101757	0.109537	0.1335	0.112934	0.0931327	0.0895477	0.106994	0.102293	0.0943792	0.103671	0.0957779
cg04124916	0.852485	0.840817	0.807991	0.826854	0.786312	0.869238	0.786939	0.782235	0.834657	0.832517	0.885114	0.802195	0.79577	0.845094	0.821182	0.8288	0.866181	0.859099	0.846666	0.812495	0.545948	0.819141	0.867572	0.867163	0.855242	0.884543	0.87218	0.869879	0.85999	0.834734	0.873427	0.838231	0.861904	0.820848	0.857566	0.856311	0.781523	0.858568	0.828879	0.85842	0.80129	0.82732	0.84527	0.850533	0.78485	0.851384	0.828022	0.838258	0.833669
cg04128483	0.100754	0.123563	0.139001	0.108414	0.095756	0.114547	0.11507	0.0954093	0.100245	0.083649	0.105907	0.0970397	0.10232	0.156621	0.118384	0.10596	0.0835153	0.0934031	0.118745	0.136142	0.275938	0.118605	0.0958753	0.0887078	0.110587	0.102339	0.149888	0.146884	0.107439	0.128721	0.0876593	0.101413	0.102503	0.105993	0.0925026	0.0908426	0.139422	0.118094	0.148556	0.154484	0.169072	0.109303	0.0935787	0.0890674	0.137012	0.136672	0.120966	0.090075	0.0926385
cg04141141	0.785224	0.73949	0.72172	0.700661	0.76154	0.820458	0.693832	0.696488	0.716127	0.703536	0.767516	0.796398	0.803777	0.696053	0.835796	0.798927	0.832076	0.756036	0.765303	0.732717	0.653766	0.793608	0.758483	0.722144	0.730688	0.817342	0.691011	0.695881	0.795831	0.643694	0.778534	0.694652	0.755648	0.764876	0.778338	0.740581	0.710835	0.661099	0.722982	0.649498	0.601919	0.749188	0.772993	0.838098	0.721222	0.768764	0.793224	0.784258	0.820364
cg04163967	0.16434	0.183278	0.251372	0.233004	0.155805	0.204063	0.206485	0.226343	0.164644	0.17014	0.156387	0.197856	0.160054	0.200888	0.19474	0.209225	0.187486	0.178905	0.17105	0.216575	0.313606	0.161652	0.143582	0.152373	0.169005	0.13401	0.220104	0.224456	0.154293	0.211759	0.173862	0.165041	0.219644	0.22021	0.168395	0.164203	0.286571	0.281258	0.210512	0.237449	0.277922	0.194626	0.2092	0.154852	0.282172	0.255966	0.197509	0.184389	0.214996
cg04200323	0.104322	0.123258	0.106432	0.101246	0.0903604	0.0918356	0.120129	0.0822021	0.094158	0.093819	0.0942568	0.0935006	0.0890926	0.127853	0.105899	0.126829	0.0882971	0.0806736	0.106767	0.107178	0.337283	0.0932372	0.0773617	0.0868368	0.0943851	0.0863167	0.119447	0.130135	0.098959	0.0935645	0.0875767	0.090148	0.0911263	0.101772	0.0764456	0.0905911	0.128756	0.123091	0.102699	0.125073	0.130026	0.108318	0.0831601	0.0863897	0.133792	0.123045	0.0964553	0.0816314	0.0937897
cg04222933	0.349053	0.446349	0.408977	0.390993	0.360823	0.422798	0.321742	0.320703	0.371354	0.347434	0.394437	0.370279	0.390433	0.383074	0.380926	0.433316	0.383879	0.394186	0.322526	0.362912	0.515222	0.399981	0.310392	0.325228	0.325617	0.368522	0.367412	0.414908	0.347618	0.386059	0.390268	0.350506	0.334945	0.411866	0.395267	0.393784	0.417229	0.361003	0.412296	0.351305	0.457521	0.43772	0.36665	0.352487	0.428542	0.377149	0.410999	0.383966	0.363789
cg04232615	0.0843482	0.105508	0.0963885	0.0883841	0.0845123	0.0840944	0.0806021	0.0872318	0.0913505	0.0788613	0.0784174	0.0903045	0.0869005	0.0985936	0.0947242	0.0828607	0.0801429	0.0816382	0.0998096	0.103309	0.157134	0.0905405	0.0781442	0.078607	0.0734509	0.0958735	0.094998	0.0867329	0.0703945	0.0785077	0.0792363	0.0630759	0.0897074	0.0843697	0.0770075	0.0737683	0.123327	0.0911532	0.0858057	0.115738	0.103664	0.0711214	0.0871166	0.0949109	0.0957557	0.0900239	0.095109	0.072237	0.0733999
cg04245026	0.332351	0.342868	0.441378	0.454769	0.302908	0.319953	0.435068	0.422956	0.312849	0.352545	0.381827	0.402665	0.312181	0.337988	0.365226	0.420186	0.423492	0.423773	0.361179	0.354251	0.314597	0.305331	0.281784	0.292637	0.349126	0.311879	0.456173	0.476123	0.402951	0.415839	0.359311	0.361094	0.318802	0.37337	0.333408	0.329916	0.391684	0.377166	0.471059	0.476271	0.418852	0.3813	0.349425	0.350844	0.325645	0.356915	0.392604	0.359504	0.400267
cg04257163	0.709064	0.729642	0.675427	0.726593	0.735376	0.708043	0.687944	0.714576	0.72039	0.687629	0.720091	0.676942	0.67856	0.77328	0.740901	0.722154	0.672512	0.654578	0.732496	0.706421	0.820587	0.741358	0.692166	0.701962	0.654215	0.670745	0.704195	0.661894	0.705662	0.727387	0.744263	0.75589	0.759762	0.711801	0.686725	0.721263	0.727422	0.69638	0.676745	0.701447	0.786431	0.709352	0.680867	0.683686	0.729996	0.692993	0.690946	0.666495	0.704067
cg04260891	0.907744	0.869392	0.900747	0.875025	0.890668	0.877221	0.893898	0.859417	0.882063	0.900836	0.871077	0.88552	0.903739	0.884335	0.887389	0.894646	0.902651	0.890901	0.872286	0.876177	0.831088	0.920514	0.909046	0.891035	0.888476	0.877072	0.874335	0.878097	0.853124	0.906683	0.900249	0.886681	0.889771	0.871702	0.878087	0.888121	0.877425	0.860198	0.895419	0.872815	0.855876	0.86851	0.899584	0.931334	0.850265	0.866886	0.886156	0.89014	0.874967
cg04275692	0.667681	0.674838	0.659525	0.697606	0.68515	0.642159	0.653642	0.623497	0.604528	0.662435	0.709554	0.632633	0.670219	0.691268	0.687142	0.72303	0.603213	0.600156	0.66859	0.640003	0.840497	0.683532	0.649428	0.700763	0.601886	0.683379	0.595227	0.606965	0.665334	0.714458	0.721216	0.684226	0.659517	0.705977	0.6461	0.638578	0.639238	0.645631	0.657208	0.666236	0.753983	0.705728	0.621533	0.667023	0.698186	0.676411	0.571314	0.566077	0.614749
cg04276057	0.6101	0.5952	0.592632	0.580295	0.64221	0.613498	0.647581	0.639461	0.658544	0.664916	0.632771	0.65695	0.655423	0.626544	0.645061	0.619815	0.643231	0.650437	0.631578	0.611576	0.531726	0.664639	0.662326	0.639465	0.628051	0.657508	0.597829	0.584302	0.605892	0.583441	0.643841	0.647471	0.614047	0.587811	0.647623	0.667993	0.56995	0.595889	0.59104	0.594997	0.599104	0.62058	0.634603	0.655315	0.557575	0.613344	0.599253	0.627205	0.606189
cg04281069	0.958503	0.94028	0.937756	0.937791	0.946744	0.940407	0.94518	0.94275	0.942859	0.93236	0.941819	0.944928	0.941686	0.937419	0.939563	0.950083	0.947682	0.95039	0.936347	0.938143	0.832105	0.943651	0.950776	0.943614	0.937312	0.946159	0.938341	0.931614	0.948643	0.947514	0.951221	0.952346	0.934523	0.94134	0.941429	0.945778	0.932854	0.926479	0.919483	0.917925	0.930555	0.931862	0.940576	0.943255	0.928958	0.920904	0.929315	0.941616	0.943668
cg04281416	0.767162	0.571617	0.602908	0.775207	0.773533	0.759014	0.679921	0.711735	0.763055	0.81324	0.749617	0.746259	0.793988	0.729375	0.603867	0.563733	0.823067	0.76474	0.772327	0.745554	0.58779	0.732417	0.772096	0.801322	0.784032	0.813408	0.659476	0.61065	0.757364	0.736807	0.80934	0.825635	0.808959	0.780215	0.791981	0.722257	0.685313	0.575536	0.734975	0.642761	0.534744	0.755625	0.720177	0.799559	0.731822	0.670299	0.670936	0.716605	0.76553
cg04287259	0.49939	0.513761	0.431436	0.459851	0.493135	0.4768	0.470029	0.472078	0.446747	0.474766	0.465852	0.448937	0.472317	0.544984	0.51103	0.469882	0.414282	0.435313	0.475422	0.449461	0.449561	0.494951	0.469853	0.452842	0.457721	0.469478	0.441097	0.450733	0.492971	0.498917	0.447554	0.473419	0.523709	0.489709	0.469545	0.502337	0.477223	0.446498	0.441331	0.466258	0.49998	0.507021	0.429277	0.444642	0.463179	0.481275	0.446589	0.422799	0.468035
cg04303274	0.0693021	0.0880293	0.0910624	0.0793992	0.0635051	0.0701501	0.0819113	0.0824847	0.0647159	0.0625394	0.068466	0.0825991	0.0663567	0.0868896	0.0857028	0.0858303	0.0628618	0.0590612	0.0750459	0.0793037	0.18016	0.0676318	0.0628428	0.0669444	0.0667015	0.0614338	0.158295	0.152326	0.0690892	0.0723626	0.0650351	0.0685612	0.0682697	0.0682514	0.0524713	0.057736	0.0895314	0.0860315	0.0780452	0.0677042	0.121252	0.0665343	0.0699699	0.0694148	0.083124	0.0752665	0.070007	0.0605868	0.066038
cg04335562	0.140033	0.202436	0.182203	0.199609	0.135366	0.164672	0.18163	0.151591	0.151356	0.159697	0.148586	0.259371	0.143509	0.167902	0.168091	0.160074	0.151224	0.146421	0.162305	0.16349	0.21016	0.155902	0.133492	0.141176	0.138227	0.128502	0.159647	0.17009	0.148806	0.159478	0.170685	0.182016	0.130821	0.139014	0.127454	0.145777	0.182406	0.150584	0.181964	0.189391	0.194976	0.183454	0.130464	0.144957	0.161499	0.150304	0.137848	0.134875	0.139244
cg04343242	0.630236	0.593551	0.573161	0.529334	0.623733	0.535756	0.670776	0.636922	0.630692	0.607591	0.655315	0.60047	0.621712	0.5923	0.573742	0.595691	0.661129	0.679675	0.585115	0.561105	0.360575	0.616453	0.612251	0.632049	0.533809	0.568147	0.474593	0.52024	0.589893	0.523572	0.638255	0.665976	0.552736	0.561927	0.541921	0.575227	0.515105	0.551282	0.467421	0.523184	0.487909	0.524518	0.609179	0.652996	0.490979	0.508973	0.523234	0.533717	0.537368
cg04350627	0.739289	0.617037	0.724942	0.702929	0.824193	0.74778	0.779386	0.760164	0.730898	0.701138	0.768164	0.808436	0.777475	0.739057	0.759907	0.760682	0.754188	0.772788	0.754903	0.733501	0.617065	0.732803	0.762682	0.741572	0.803208	0.718282	0.639913	0.674748	0.732099	0.677876	0.729539	0.793534	0.795975	0.807274	0.734141	0.79551	0.71083	0.721311	0.672102	0.734473	0.765125	0.763488	0.72731	0.761523	0.743386	0.66698	0.67481	0.769971	0.714627
cg04408488	0.110125	0.139362	0.0949237	0.127221	0.0948701	0.0909696	0.130971	0.102628	0.112262	0.100524	0.118069	0.10474	0.0989079	0.133825	0.120205	0.114563	0.111498	0.119426	0.118643	0.116227	0.214387	0.10507	0.091992	0.105822	0.111297	0.10045	0.146093	0.159139	0.119412	0.0965028	0.128731	0.115019	0.11679	0.0950816	0.100905	0.0970419	0.145961	0.157235	0.165745	0.10921	0.14784	0.133311	0.125695	0.106127	0.141397	0.114311	0.0959803	0.105117	0.116807
cg04409872	0.807427	0.743164	0.759241	0.760817	0.765386	0.843864	0.807538	0.801069	0.740834	0.784559	0.803553	0.783934	0.713782	0.704687	0.731416	0.784641	0.844134	0.744711	0.742267	0.729647	0.573851	0.711198	0.790092	0.773272	0.751055	0.775823	0.638117	0.682937	0.724918	0.756724	0.771567	0.723859	0.803377	0.773583	0.761997	0.756205	0.721091	0.758273	0.653927	0.709782	0.648094	0.699223	0.7557	0.793284	0.720824	0.715712	0.746909	0.808967	0.787616
cg04455567	0.848587	0.692631	0.794579	0.65353	0.754581	0.764555	0.838313	0.761668	0.78112	0.79941	0.837203	0.829818	0.828687	0.790197	0.799022	0.750353	0.767256	0.844493	0.747912	0.836778	0.638708	0.813142	0.83039	0.691384	0.782478	0.793433	0.759192	0.768262	0.756666	0.767238	0.764303	0.771254	0.758108	0.699155	0.807949	0.75695	0.730219	0.693427	0.709185	0.696686	0.575314	0.715371	0.672884	0.787854	0.783809	0.798087	0.828092	0.7724	0.807788
cg04463911	0.817145	0.711411	0.728591	0.66649	0.796982	0.798543	0.728839	0.739724	0.779509	0.797005	0.771609	0.819858	0.788755	0.679527	0.753939	0.778539	0.81048	0.780868	0.789066	0.781798	0.62107	0.815389	0.829797	0.819932	0.791495	0.807414	0.766469	0.716274	0.775667	0.789859	0.856231	0.814453	0.771868	0.757939	0.769374	0.776029	0.660885	0.721822	0.692406	0.736612	0.710901	0.755144	0.764907	0.77875	0.717891	0.705657	0.723298	0.760582	0.769429
cg04465154	0.298163	0.415364	0.426125	0.377314	0.369996	0.367438	0.431777	0.432094	0.309628	0.339034	0.372772	0.378327	0.308751	0.325908	0.369819	0.484765	0.396682	0.395297	0.444699	0.428951	0.424886	0.343741	0.318381	0.338371	0.300724	0.298201	0.412361	0.403303	0.41596	0.368404	0.475194	0.411202	0.332228	0.385482	0.469478	0.415453	0.454657	0.33342	0.393651	0.435566	0.454313	0.456904	0.330618	0.371627	0.408431	0.415015	0.484337	0.445589	0.379107
cg04467350	0.0865013	0.122016	0.121354	0.121795	0.0830756	0.079897	0.114637	0.117456	0.092284	0.086365	0.0742527	0.0837957	0.082958	0.11421	0.095377	0.106082	0.0762809	0.0845209	0.0850322	0.100908	0.192316	0.0883357	0.0707137	0.0839443	0.0733438	0.0688085	0.107363	0.120938	0.0900171	0.102482	0.0913029	0.0868276	0.0859702	0.107837	0.084816	0.0869093	0.125185	0.1422	0.10606	0.0889209	0.125031	0.132953	0.0844828	0.0809256	0.113325	0.0919103	0.100204	0.090558	0.094409
cg04550367	0.861349	0.802046	0.877545	0.84628	0.901038	0.879303	0.855412	0.872451	0.857616	0.879756	0.864731	0.813258	0.874598	0.815636	0.872174	0.866413	0.874981	0.881798	0.881126	0.83558	0.778172	0.837285	0.872229	0.842083	0.85208	0.857299	0.878944	0.851327	0.830729	0.839383	0.891172	0.836984	0.894279	0.894443	0.887982	0.888518	0.877117	0.831146	0.812714	0.833996	0.795695	0.866157	0.863657	0.914123	0.887936	0.837673	0.851127	0.859497	0.860982
cg04552799	0.908563	0.911002	0.88873	0.892817	0.908232	0.911941	0.917957	0.939613	0.897822	0.891336	0.892837	0.90886	0.915224	0.878808	0.915804	0.934842	0.923625	0.907816	0.88531	0.88226	0.907943	0.88758	0.911948	0.906085	0.893929	0.888962	0.880545	0.835875	0.862381	0.872271	0.926679	0.924233	0.90067	0.881624	0.888409	0.903252	0.869224	0.89442	0.865817	0.856636	0.903858	0.900057	0.876794	0.90614	0.891681	0.896282	0.881541	0.867215	0.890506
cg04615850	0.820119	0.780926	0.754879	0.770841	0.806025	0.831221	0.789447	0.796372	0.826202	0.816515	0.80471	0.810876	0.836783	0.812784	0.791973	0.788531	0.825135	0.817669	0.794314	0.802034	0.573024	0.812206	0.839058	0.827206	0.815432	0.827957	0.770883	0.786614	0.804638	0.793477	0.802768	0.828013	0.790053	0.777759	0.818013	0.80436	0.756105	0.762312	0.790505	0.818004	0.721214	0.738938	0.810586	0.794042	0.771574	0.787864	0.78626	0.782257	0.79368
cg04633922	0.917062	0.855357	0.875271	0.833664	0.8193	0.872352	0.88426	0.907274	0.894723	0.884481	0.890654	0.856482	0.903839	0.823662	0.85438	0.837983	0.90964	0.884677	0.848166	0.901272	0.775367	0.858276	0.922216	0.876597	0.889576	0.90287	0.85105	0.811127	0.852848	0.805475	0.885878	0.839215	0.884921	0.828049	0.87312	0.91371	0.853883	0.863859	0.857448	0.867515	0.874856	0.86541	0.887075	0.862659	0.845131	0.850629	0.871843	0.888432	0.871014
cg04656070	0.389239	0.320715	0.386298	0.333672	0.29888	0.301927	0.423788	0.376511	0.300619	0.432288	0.346527	0.327343	0.376736	0.268391	0.315883	0.3381	0.381931	0.41419	0.351539	0.335098	0.332693	0.303799	0.374741	0.331323	0.339834	0.349606	0.383688	0.364658	0.37728	0.29886	0.33908	0.345504	0.366304	0.417205	0.356771	0.310109	0.383449	0.387105	0.324837	0.429046	0.351855	0.378253	0.338619	0.317909	0.345012	0.351535	0.478018	0.427125	0.376742
cg04708391	0.82096	0.795282	0.742918	0.699922	0.77701	0.804194	0.735335	0.7697	0.821156	0.795964	0.786159	0.785177	0.799346	0.671287	0.784128	0.747278	0.801172	0.797499	0.770148	0.727312	0.708648	0.728304	0.787669	0.743854	0.755631	0.76227	0.66318	0.625439	0.689021	0.73591	0.83478	0.823752	0.736207	0.745694	0.737353	0.749831	0.621315	0.770978	0.647214	0.607988	0.685123	0.723615	0.76708	0.807535	0.670196	0.721139	0.715691	0.730726	0.661588
cg04738673	0.825258	0.698855	0.744221	0.715385	0.805258	0.799167	0.790004	0.798148	0.779284	0.82074	0.811829	0.809175	0.817808	0.683615	0.792641	0.797639	0.818945	0.789628	0.80709	0.752256	0.685475	0.763327	0.823737	0.83827	0.794317	0.81276	0.718121	0.693132	0.761181	0.742941	0.836612	0.849479	0.78321	0.790613	0.811031	0.810694	0.709494	0.82301	0.726683	0.751946	0.71215	0.769578	0.780162	0.832693	0.751928	0.759044	0.754699	0.779391	0.787349
cg04753107	0.14811	0.178086	0.1613	0.145496	0.122318	0.135321	0.13363	0.123417	0.125384	0.130246	0.116123	0.116147	0.13223	0.162548	0.136593	0.133024	0.116797	0.122178	0.131162	0.139658	0.237729	0.132514	0.126944	0.118589	0.118957	0.128991	0.138234	0.165571	0.159318	0.145917	0.120221	0.122189	0.13616	0.13021	0.11432	0.102834	0.156855	0.124122	0.155459	0.150356	0.178952	0.158226	0.134161	0.129342	0.159046	0.141988	0.124297	0.121444	0.130859
cg04757239	0.809022	0.795289	0.785359	0.840051	0.799108	0.790852	0.800666	0.789	0.808189	0.802356	0.786608	0.808809	0.790589	0.794991	0.797455	0.786791	0.824794	0.790542	0.79628	0.783765	0.769839	0.786925	0.815214	0.785995	0.794224	0.812431	0.790442	0.761683	0.786368	0.805098	0.788923	0.821214	0.806572	0.787139	0.825673	0.812114	0.76739	0.787755	0.769923	0.772542	0.731554	0.798394	0.786353	0.818139	0.809862	0.770219	0.79297	0.809957	0.834609
cg04764907	0.332965	0.365979	0.412506	0.417422	0.312913	0.373716	0.301947	0.287416	0.269268	0.280047	0.310768	0.337175	0.322795	0.412155	0.358477	0.397982	0.302774	0.365141	0.298668	0.333278	0.736151	0.301091	0.270911	0.249939	0.3195	0.28146	0.359062	0.394969	0.351471	0.384657	0.362283	0.388154	0.267697	0.313891	0.380357	0.361208	0.338084	0.442459	0.411532	0.403655	0.468239	0.458838	0.312791	0.266787	0.409664	0.360075	0.364648	0.3932	0.334488
cg04784327	0.0810362	0.109323	0.0860331	0.0977508	0.0873057	0.0904637	0.083953	0.0692049	0.0884471	0.0876099	0.0930277	0.0974763	0.0770568	0.0917383	0.0955147	0.088432	0.0826071	0.0779472	0.113655	0.110193	0.195918	0.101908	0.0885268	0.0887757	0.0785417	0.0811932	0.0845374	0.0883861	0.085	0.0836172	0.089409	0.104343	0.0894912	0.0853303	0.0747432	0.074372	0.119752	0.112824	0.126537	0.105804	0.11855	0.123514	0.0857289	0.089406	0.119206	0.0900587	0.0891777	0.0814402	0.0788163
cg04790761	0.0513786	0.0499535	0.0612824	0.0532669	0.0387863	0.0526524	0.0597339	0.0521784	0.0480507	0.0475551	0.0427218	0.0622452	0.0484526	0.0515324	0.0483295	0.051149	0.0612902	0.0514148	0.0465092	0.0558984	0.0897004	0.0614095	0.0492404	0.0532158	0.0458605	0.0510795	0.0575657	0.0453404	0.0558507	0.0450639	0.0467492	0.0530607	0.0519897	0.0580453	0.046142	0.041208	0.0421213	0.0595844	0.0430357	0.0424306	0.0528722	0.0613095	0.045391	0.0457402	0.0490129	0.0550526	0.0444633	0.0468243	0.0493353
cg04802238	0.832898	0.791888	0.797608	0.812556	0.855991	0.834944	0.818354	0.81621	0.835515	0.85186	0.825103	0.819642	0.854473	0.819773	0.7981	0.820647	0.852214	0.841735	0.819207	0.835792	0.688526	0.808919	0.863547	0.832216	0.827592	0.830411	0.83076	0.816762	0.823195	0.810706	0.848108	0.835893	0.818086	0.798361	0.806473	0.810111	0.814255	0.772818	0.769159	0.789741	0.735061	0.787538	0.831219	0.813276	0.80519	0.835722	0.797116	0.838615	0.854888
cg04806150	0.842013	0.819928	0.835311	0.843608	0.834807	0.846591	0.845709	0.836043	0.838966	0.866201	0.870508	0.844917	0.837935	0.823714	0.831369	0.823337	0.845411	0.84629	0.821782	0.792913	0.720001	0.831007	0.88168	0.875972	0.851539	0.849739	0.80273	0.814678	0.831222	0.838205	0.849116	0.875323	0.810807	0.800529	0.831354	0.813088	0.792044	0.772414	0.750984	0.77195	0.778995	0.77886	0.793452	0.787087	0.761743	0.775605	0.787113	0.78229	0.783126
cg04813697	0.491058	0.474285	0.447114	0.510536	0.506021	0.428958	0.378575	0.408312	0.516477	0.487254	0.481316	0.401217	0.454457	0.410952	0.453367	0.478733	0.476445	0.479973	0.489559	0.442092	0.489232	0.47864	0.507066	0.488963	0.298724	0.382348	0.377367	0.426835	0.443406	0.455631	0.502925	0.459996	0.461186	0.489322	0.550204	0.572411	0.441319	0.392712	0.481191	0.378992	0.537241	0.499469	0.324736	0.432584	0.488044	0.470031	0.362851	0.415779	0.447544
cg04816311	0.464372	0.535021	0.57381	0.492298	0.5639	0.633933	0.578417	0.542789	0.540578	0.586743	0.566975	0.532307	0.607247	0.550291	0.64933	0.559335	0.624471	0.657613	0.588998	0.680804	0.728666	0.570931	0.517442	0.536596	0.542545	0.436661	0.65307	0.628642	0.549619	0.461719	0.545038	0.504698	0.610972	0.57824	0.634649	0.649528	0.486505	0.51267	0.609072	0.644554	0.644238	0.574949	0.492614	0.429202	0.586273	0.50984	0.710547	0.749183	0.661071
cg04819337	0.752266	0.755273	0.731393	0.77453	0.783683	0.807002	0.734669	0.730457	0.747646	0.748753	0.796793	0.723247	0.756359	0.778915	0.790016	0.76388	0.721	0.652104	0.791971	0.777588	0.736381	0.792872	0.774636	0.78312	0.755128	0.772445	0.70437	0.689242	0.751059	0.790507	0.740875	0.776302	0.774407	0.763768	0.747357	0.739039	0.723337	0.729884	0.761699	0.741957	0.745502	0.767273	0.706155	0.76211	0.73501	0.740907	0.683157	0.706367	0.711085
cg04844323	0.803505	0.821749	0.783258	0.817035	0.834601	0.814581	0.809425	0.762765	0.813886	0.821859	0.797625	0.804578	0.822724	0.795502	0.798362	0.771913	0.845512	0.826346	0.820089	0.846807	0.601248	0.773011	0.831308	0.833859	0.798329	0.841766	0.816625	0.800902	0.795489	0.784769	0.820525	0.820626	0.813808	0.787466	0.832624	0.831431	0.799252	0.824264	0.789836	0.807046	0.801465	0.777421	0.820303	0.765253	0.822774	0.784797	0.808296	0.839723	0.822984
cg04892443	0.793879	0.638821	0.68631	0.708453	0.811877	0.817908	0.774109	0.812269	0.780831	0.7729	0.798099	0.850749	0.768611	0.626786	0.726959	0.742835	0.827769	0.782793	0.7266	0.711049	0.81642	0.758329	0.782595	0.817937	0.794883	0.796046	0.682563	0.671142	0.7119	0.740775	0.713159	0.751408	0.813617	0.844435	0.812864	0.79416	0.668199	0.767295	0.697909	0.712706	0.670241	0.739616	0.781131	0.805624	0.611036	0.72499	0.749024	0.764684	0.736343
cg04893454	0.757299	0.777763	0.762915	0.790383	0.667933	0.790206	0.699642	0.739025	0.757538	0.746351	0.738237	0.80937	0.798282	0.653068	0.766454	0.775437	0.793339	0.756757	0.871931	0.694407	0.620747	0.829473	0.822358	0.789155	0.772374	0.766273	0.816981	0.620007	0.728931	0.663589	0.737509	0.769393	0.733336	0.783533	0.747852	0.813595	0.779441	0.674448	0.664701	0.742065	0.667397	0.732662	0.769853	0.729963	0.762163	0.674437	0.761245	0.775978	0.822072
cg04906603	0.870792	0.771071	0.770612	0.800288	0.776852	0.832673	0.761351	0.792029	0.791003	0.849198	0.826037	0.81174	0.8152	0.71842	0.829568	0.814058	0.784095	0.872657	0.739091	0.81977	0.697764	0.790022	0.806352	0.769883	0.805167	0.839755	0.756511	0.728138	0.790965	0.783987	0.788224	0.839043	0.823531	0.811889	0.794229	0.834608	0.763576	0.670981	0.77336	0.797103	0.702441	0.694396	0.82026	0.774615	0.824329	0.772993	0.855613	0.790764	0.732182
cg04930463	0.86185	0.771276	0.808301	0.80571	0.83974	0.839296	0.799444	0.829045	0.858147	0.835357	0.827413	0.844473	0.845154	0.802122	0.813063	0.828486	0.863541	0.862113	0.827172	0.840611	0.707695	0.831783	0.847029	0.815939	0.844006	0.859247	0.854428	0.817603	0.826814	0.835867	0.841507	0.839702	0.806957	0.813853	0.858924	0.839709	0.798815	0.795223	0.799229	0.831683	0.731774	0.77297	0.846163	0.86427	0.813215	0.827243	0.840607	0.814119	0.833538
cg04949225	0.194838	0.334038	0.38836	0.227906	0.376273	0.329821	0.297289	0.280353	0.283675	0.267331	0.349406	0.369687	0.318539	0.309566	0.414803	0.416982	0.399949	0.366264	0.388434	0.421572	0.54445	0.274486	0.2411	0.281164	0.204071	0.179638	0.364097	0.350528	0.336464	0.298172	0.422032	0.351998	0.354231	0.49663	0.497406	0.503005	0.380208	0.382928	0.302028	0.270704	0.421158	0.446114	0.289258	0.294478	0.382976	0.364539	0.493543	0.478594	0.418855
cg04980793	0.105327	0.122172	0.0957442	0.109248	0.108792	0.0777593	0.107543	0.104865	0.0888426	0.0975004	0.110547	0.109175	0.0930054	0.1032	0.110487	0.112703	0.0778046	0.0879799	0.0937973	0.087559	0.105856	0.0900044	0.0799048	0.083727	0.0840146	0.08841	0.0833818	0.0905728	0.0840268	0.109776	0.102557	0.10832	0.0864059	0.0968471	0.0798686	0.0952764	0.114178	0.0769962	0.0941435	0.0985309	0.0851782	0.107966	0.0883521	0.0850373	0.072474	0.0760098	0.0721758	0.0780877	0.0834267
cg05009047	0.837362	0.767455	0.767303	0.783517	0.809268	0.836976	0.801313	0.772344	0.808105	0.813477	0.802187	0.801679	0.79451	0.782502	0.79722	0.786024	0.820676	0.822386	0.796549	0.79168	0.503088	0.817321	0.815218	0.801707	0.813895	0.836802	0.791072	0.772008	0.792474	0.782712	0.820914	0.811273	0.798466	0.804638	0.807883	0.780599	0.772557	0.766214	0.781021	0.786066	0.768954	0.719717	0.822119	0.791853	0.795364	0.79204	0.751835	0.781137	0.796517
cg05045335	0.511447	0.523505	0.477757	0.506412	0.428432	0.491552	0.471165	0.474491	0.484455	0.471749	0.440199	0.457533	0.470889	0.534924	0.493299	0.510686	0.453044	0.414683	0.500204	0.473931	0.517803	0.473381	0.479242	0.466085	0.416803	0.405802	0.495949	0.518171	0.469963	0.487219	0.474971	0.508362	0.458815	0.472525	0.460176	0.446187	0.500597	0.459297	0.497374	0.464778	0.478909	0.500798	0.413472	0.420933	0.51872	0.445669	0.470571	0.425239	0.464241
cg05076730	0.291771	0.363373	0.476071	0.389593	0.370771	0.38339	0.319228	0.359788	0.343	0.367659	0.396514	0.371432	0.361293	0.391641	0.412919	0.420134	0.427957	0.429437	0.39385	0.460741	0.578415	0.376009	0.318638	0.336465	0.327249	0.304943	0.444933	0.451264	0.421058	0.413733	0.44217	0.420081	0.408353	0.460952	0.471333	0.446535	0.426172	0.45801	0.321801	0.359868	0.465935	0.491864	0.372345	0.283132	0.432271	0.458604	0.472468	0.487736	0.487785
cg05109049	0.0637839	0.0961176	0.0935203	0.161792	0.0611902	0.0894799	0.15234	0.0853057	0.0740054	0.0843403	0.0915704	0.0859574	0.116475	0.129399	0.0972262	0.088098	0.0538868	0.0627846	0.101967	0.101014	0.116316	0.089482	0.0566752	0.0951992	0.0817821	0.077163	0.123618	0.102305	0.119476	0.119302	0.0747146	0.0842834	0.0938318	0.130506	0.0766799	0.0870297	0.140107	0.147364	0.176808	0.0964666	0.159393	0.146062	0.0773372	0.0619719	0.0906914	0.123129	0.119038	0.11634	0.0818199
cg05126095	0.397437	0.541254	0.492366	0.478655	0.526611	0.528889	0.563616	0.509659	0.485549	0.475263	0.511947	0.54243	0.555076	0.537443	0.583204	0.552003	0.532362	0.541489	0.548164	0.584066	0.368566	0.493977	0.442566	0.489127	0.467179	0.411442	0.604346	0.552028	0.502172	0.517493	0.569928	0.520667	0.546718	0.590289	0.597185	0.597066	0.570834	0.505637	0.565333	0.501376	0.685423	0.523359	0.472902	0.448842	0.578161	0.564539	0.613351	0.627237	0.581071
cg05128386	0.625404	0.605121	0.6492	0.696255	0.673238	0.616097	0.574345	0.595455	0.639176	0.641939	0.675667	0.644136	0.75898	0.608607	0.646932	0.543813	0.680173	0.705441	0.597188	0.628886	0.588259	0.635717	0.659115	0.755934	0.577966	0.760324	0.569179	0.619832	0.630345	0.60247	0.73412	0.70769	0.650665	0.661352	0.678335	0.69923	0.647987	0.545254	0.479931	0.51412	0.586415	0.652512	0.583942	0.749396	0.557182	0.625148	0.68176	0.634556	0.625679
cg05146536	0.155666	0.28221	0.297205	0.179121	0.277135	0.252605	0.288015	0.267992	0.228094	0.240245	0.27804	0.255419	0.299786	0.201837	0.345367	0.341303	0.303865	0.302785	0.305226	0.326238	0.573402	0.228291	0.200499	0.235613	0.235099	0.158372	0.336567	0.317705	0.291152	0.21003	0.340976	0.253002	0.256449	0.309467	0.362254	0.390664	0.2925	0.292111	0.237623	0.274269	0.309624	0.376739	0.26013	0.207511	0.288782	0.277413	0.406589	0.391439	0.32882
cg05180258	0.734765	0.58003	0.731196	0.629063	0.618337	0.685337	0.653943	0.710594	0.57966	0.742366	0.637076	0.644175	0.627464	0.573394	0.631277	0.741492	0.685761	0.68482	0.651817	0.619184	0.772051	0.562548	0.728724	0.667012	0.66465	0.624608	0.67984	0.608881	0.708532	0.652374	0.730064	0.685737	0.678579	0.590353	0.706992	0.728823	0.556689	0.646219	0.668008	0.558368	0.535394	0.68726	0.675836	0.621462	0.720651	0.59495	0.619378	0.648484	0.70942
cg05200313	0.191809	0.278088	0.309752	0.263914	0.345142	0.304503	0.324833	0.313014	0.246253	0.285768	0.303762	0.321865	0.330381	0.271774	0.464397	0.382116	0.387966	0.39776	0.338189	0.386084	0.19284	0.284338	0.261529	0.29419	0.239075	0.197423	0.383765	0.357634	0.396866	0.274088	0.391713	0.280315	0.323754	0.413552	0.436566	0.420599	0.330951	0.438076	0.253006	0.3157	0.454658	0.414153	0.285536	0.2639	0.354935	0.392582	0.423722	0.473017	0.364122
cg05228295	0.10138	0.117447	0.10718	0.102415	0.0978511	0.0900626	0.087336	0.0911562	0.0764888	0.099356	0.0926435	0.0811124	0.0868669	0.0954173	0.0970006	0.10348	0.0802444	0.0934792	0.0923618	0.0892181	0.119083	0.0937632	0.0941751	0.0846115	0.0787294	0.0883713	0.0797189	0.0956919	0.10062	0.098251	0.0868049	0.0951249	0.0829804	0.081574	0.0821234	0.0760419	0.103585	0.0784317	0.0945031	0.104402	0.129968	0.0992968	0.0865006	0.0909503	0.0853782	0.0864388	0.0880354	0.0784259	0.0837441
cg05257202	0.326417	0.332343	0.307084	0.312388	0.277574	0.287402	0.262299	0.236578	0.284069	0.264643	0.226283	0.251705	0.293247	0.363565	0.217505	0.26743	0.191867	0.244033	0.214885	0.246467	0.452695	0.336666	0.254364	0.29451	0.245867	0.268343	0.259043	0.270015	0.269858	0.29163	0.27101	0.286786	0.251648	0.198934	0.1778	0.15535	0.270089	0.167949	0.282953	0.296348	0.225573	0.237375	0.275825	0.280826	0.251938	0.21381	0.138236	0.149392	0.190917
cg05274953	0.863312	0.844316	0.846145	0.824776	0.857582	0.837264	0.832489	0.871872	0.867627	0.871025	0.871135	0.858376	0.870468	0.867152	0.845557	0.86577	0.868839	0.873511	0.851446	0.837968	0.855571	0.859869	0.877163	0.86827	0.875819	0.848816	0.844342	0.854879	0.85249	0.837282	0.849353	0.85127	0.837944	0.846084	0.831904	0.844669	0.829489	0.856439	0.835563	0.844533	0.841095	0.7829	0.903692	0.880863	0.831316	0.840954	0.856922	0.848937	0.865091
cg05287817	0.080359	0.0951702	0.0813921	0.0903647	0.0775845	0.0875257	0.0901958	0.0839862	0.0712841	0.0690108	0.0727233	0.0792473	0.075297	0.0941103	0.0811339	0.0854722	0.0709805	0.0697729	0.0874508	0.092928	0.242837	0.06998	0.0852976	0.0686055	0.0861906	0.0843847	0.110806	0.101523	0.0859519	0.074963	0.0736217	0.0788015	0.07492	0.0851562	0.0732164	0.0699385	0.101643	0.0892428	0.0982534	0.0831155	0.142664	0.0789368	0.065859	0.0813213	0.114912	0.0855694	0.0956716	0.0780231	0.0897723
cg05290708	0.156169	0.202068	0.175669	0.18323	0.15145	0.144546	0.159704	0.158749	0.122568	0.135251	0.136337	0.12203	0.136712	0.170461	0.151297	0.175737	0.122555	0.132542	0.164167	0.159736	0.270728	0.141878	0.131919	0.119051	0.15043	0.141764	0.200039	0.189366	0.149964	0.163005	0.115373	0.157147	0.151895	0.154025	0.131304	0.133369	0.180529	0.172766	0.205312	0.205873	0.210697	0.175834	0.137311	0.138062	0.220437	0.19079	0.170528	0.141403	0.14963
cg05303208	0.162201	0.225075	0.229924	0.223141	0.200953	0.173985	0.217344	0.210731	0.20473	0.196345	0.206404	0.189035	0.173428	0.218575	0.260083	0.297017	0.185428	0.196695	0.200713	0.199747	0.323223	0.200238	0.198998	0.208923	0.165088	0.153074	0.195381	0.218686	0.214929	0.196686	0.21011	0.192088	0.201861	0.20099	0.185884	0.171738	0.200932	0.211391	0.191295	0.195378	0.223308	0.216621	0.213711	0.217855	0.249775	0.21681	0.221499	0.217397	0.257932
cg05304729	0.24852	0.332289	0.305264	0.305234	0.26076	0.289961	0.290163	0.303689	0.265418	0.272539	0.300448	0.294917	0.267638	0.283251	0.31643	0.321272	0.252223	0.296541	0.283866	0.293689	0.21961	0.310144	0.253476	0.311137	0.21941	0.226989	0.334031	0.340713	0.236574	0.241878	0.288134	0.291866	0.279311	0.393856	0.299841	0.339349	0.322263	0.328081	0.320331	0.219309	0.373867	0.379822	0.232635	0.210388	0.35447	0.282391	0.302434	0.304208	0.339771
cg05307752	0.233583	0.325274	0.334627	0.3283	0.315546	0.323457	0.238081	0.288396	0.21844	0.253959	0.290329	0.283223	0.424467	0.380303	0.256062	0.251362	0.364455	0.289189	0.235143	0.332338	0.345177	0.257093	0.272522	0.265769	0.235893	0.23358	0.283401	0.261065	0.280013	0.295085	0.35932	0.320468	0.349414	0.419626	0.447492	0.406198	0.331818	0.361964	0.22264	0.241712	0.341115	0.347926	0.264231	0.253574	0.390077	0.328052	0.379867	0.447502	0.394941
cg05325699	0.0771162	0.107462	0.0867326	0.0798326	0.0767664	0.0694514	0.103427	0.0790383	0.0771046	0.0766839	0.0763535	0.0725751	0.0722171	0.0913814	0.0779397	0.0791149	0.0796016	0.075486	0.0731198	0.0804549	0.0857484	0.0781374	0.0612638	0.0717298	0.0668975	0.0768512	0.0851552	0.0996256	0.0690681	0.0794223	0.0797446	0.0825644	0.072159	0.080495	0.06916	0.0720956	0.103189	0.103404	0.0688682	0.0843752	0.10778	0.105979	0.075613	0.0838665	0.0822407	0.0858518	0.0844359	0.0773896	0.0762224
cg05333968	0.861656	0.886396	0.909541	0.860326	0.854983	0.87129	0.877773	0.915512	0.850481	0.869192	0.858361	0.876291	0.852934	0.864732	0.897822	0.87094	0.896272	0.860823	0.885837	0.883067	0.880438	0.888043	0.901799	0.902617	0.867398	0.86604	0.876455	0.849513	0.861503	0.868622	0.860883	0.870703	0.882074	0.844715	0.873512	0.89353	0.839374	0.860327	0.868882	0.878413	0.893528	0.894947	0.888906	0.814	0.898585	0.838462	0.846468	0.873558	0.877798
cg05334655	0.658846	0.666997	0.624759	0.614234	0.674406	0.679147	0.627557	0.613171	0.659309	0.581873	0.66919	0.672362	0.666051	0.672882	0.651719	0.668711	0.658293	0.59336	0.640798	0.653086	0.551915	0.667239	0.654401	0.646384	0.632952	0.673749	0.601824	0.595355	0.631091	0.655954	0.645621	0.685819	0.651776	0.64632	0.657809	0.645085	0.607361	0.575276	0.635819	0.600311	0.663929	0.645292	0.594844	0.64489	0.608983	0.593878	0.575842	0.556484	0.599436
cg05335107	0.898666	0.898283	0.873814	0.85086	0.871946	0.872142	0.879662	0.8138	0.860234	0.89624	0.869344	0.877817	0.901587	0.866175	0.890018	0.918884	0.899017	0.909937	0.873358	0.881288	0.801833	0.857572	0.879959	0.847631	0.900845	0.874176	0.879915	0.898165	0.852159	0.840161	0.878818	0.885936	0.899213	0.898782	0.893185	0.871312	0.858274	0.857801	0.769456	0.817383	0.799978	0.870191	0.882001	0.863887	0.86067	0.864497	0.848879	0.869575	0.879826
cg05336188	0.260015	0.343372	0.43909	0.365145	0.392117	0.365385	0.388746	0.358972	0.3108	0.358157	0.371984	0.371808	0.373789	0.324655	0.376131	0.391731	0.378809	0.386566	0.36987	0.399943	0.396052	0.324317	0.315519	0.330601	0.337178	0.231039	0.410081	0.383322	0.377198	0.326343	0.39922	0.33221	0.36216	0.416322	0.463903	0.482205	0.394471	0.477301	0.337304	0.359099	0.44914	0.468356	0.346372	0.301061	0.417575	0.456152	0.506557	0.546071	0.429371
cg05376505	0.070895	0.0777201	0.0543634	0.0646085	0.064093	0.0611705	0.0602706	0.061035	0.066942	0.0570007	0.057172	0.0566072	0.0581448	0.0936294	0.055543	0.0543662	0.0598583	0.0560445	0.0625151	0.0738211	0.0916298	0.0781187	0.0641846	0.0529277	0.0518796	0.0575313	0.0578471	0.0734642	0.0661231	0.0704074	0.0508498	0.0525857	0.0547232	0.0538368	0.05891	0.0523452	0.0719189	0.0652251	0.0716952	0.073552	0.106537	0.0713012	0.0592805	0.050288	0.0656302	0.068926	0.0552227	0.0592161	0.0590886
cg05419385	0.810422	0.795099	0.760752	0.764005	0.767819	0.783129	0.722628	0.751847	0.755985	0.756007	0.794182	0.746435	0.738222	0.828332	0.809986	0.781815	0.744675	0.687768	0.786702	0.785204	0.793036	0.779227	0.77765	0.768225	0.756457	0.769602	0.701121	0.752587	0.704316	0.8046	0.750463	0.77166	0.77351	0.762789	0.766761	0.762112	0.699021	0.697544	0.746249	0.739811	0.80474	0.784742	0.766917	0.757024	0.756909	0.744425	0.66027	0.694842	0.748592
cg05421673	0.0778554	0.109412	0.0944927	0.101501	0.0812215	0.078177	0.0862159	0.0848576	0.0841147	0.079413	0.0830732	0.0823148	0.0768833	0.108468	0.103182	0.102947	0.0908638	0.0758936	0.0838653	0.0744511	0.213186	0.0769224	0.0738427	0.0798964	0.0808516	0.0845159	0.0875026	0.0898928	0.0728698	0.0849073	0.0729519	0.0716948	0.0791926	0.0832316	0.0699096	0.0718368	0.103106	0.110542	0.0853781	0.0899871	0.127241	0.10527	0.107558	0.0764127	0.0944584	0.0770194	0.0773958	0.103341	0.0817613
cg05463155	0.0845257	0.117272	0.107502	0.117019	0.0914886	0.0913424	0.0903474	0.102647	0.0936169	0.0908162	0.0990524	0.0872525	0.0892563	0.111523	0.0961655	0.125494	0.0797793	0.0816834	0.105317	0.0987783	0.243144	0.0986607	0.0867178	0.0869868	0.0863407	0.0781833	0.114612	0.128468	0.0940533	0.103693	0.0842567	0.0862787	0.0986811	0.0956092	0.0840674	0.0830573	0.117622	0.11494	0.117663	0.097463	0.109729	0.116934	0.0875428	0.0844553	0.121572	0.118083	0.101078	0.0911732	0.0911228
cg05501682	0.100818	0.166542	0.173312	0.1359	0.124557	0.121282	0.120753	0.128853	0.101226	0.11427	0.140504	0.106848	0.125631	0.145299	0.148841	0.149043	0.125059	0.122257	0.142191	0.146228	0.283126	0.104771	0.109511	0.0959144	0.101754	0.0952358	0.128492	0.150735	0.136477	0.136329	0.140944	0.121207	0.127721	0.161815	0.149462	0.149607	0.154254	0.171488	0.136861	0.11627	0.192933	0.179605	0.108752	0.118462	0.150699	0.148849	0.177659	0.157027	0.138994
cg05512620	0.679972	0.643178	0.605166	0.597473	0.673971	0.643479	0.642888	0.64244	0.65923	0.651665	0.678079	0.658991	0.698014	0.668668	0.668474	0.660514	0.656028	0.682261	0.63697	0.643303	0.386113	0.657937	0.716101	0.68021	0.637245	0.642111	0.588285	0.576653	0.61817	0.650376	0.677929	0.683514	0.622893	0.613442	0.639241	0.628959	0.622029	0.626359	0.482268	0.501864	0.568844	0.598403	0.654575	0.634227	0.571965	0.581509	0.585216	0.610668	0.645366
cg05515099	0.186265	0.283378	0.297703	0.273731	0.270848	0.21077	0.307371	0.293578	0.247408	0.24555	0.272425	0.275105	0.257237	0.25629	0.315673	0.329718	0.287003	0.276736	0.271889	0.307064	0.134955	0.239221	0.220518	0.256805	0.17931	0.186953	0.286954	0.285728	0.266578	0.240571	0.30628	0.263629	0.269802	0.355556	0.338704	0.351219	0.33266	0.324568	0.275057	0.28793	0.364402	0.341099	0.235414	0.254249	0.301881	0.286561	0.354348	0.330936	0.278569
cg05529201	0.789598	0.73428	0.738657	0.756172	0.796203	0.77561	0.75431	0.72876	0.807393	0.792883	0.768861	0.809782	0.784836	0.775162	0.780192	0.756718	0.794561	0.790625	0.78006	0.791565	0.648759	0.796399	0.798372	0.790683	0.793099	0.818329	0.782753	0.76756	0.768615	0.801634	0.767812	0.775411	0.785883	0.755532	0.77975	0.810434	0.752584	0.758361	0.768639	0.792773	0.698694	0.739207	0.774703	0.796268	0.756552	0.752669	0.771606	0.778889	0.755407
cg05550371	0.0552032	0.0719209	0.0661727	0.0761073	0.056124	0.0482226	0.0661427	0.0648389	0.0417205	0.0495845	0.0644976	0.047919	0.041984	0.0591379	0.0733943	0.0630231	0.0570433	0.0457742	0.0586295	0.0537242	0.120333	0.0614717	0.0487681	0.058905	0.0527377	0.0572039	0.0594233	0.0519575	0.0571842	0.0618258	0.0646457	0.0536612	0.0561944	0.0603353	0.049201	0.0426598	0.07945	0.0784443	0.0623341	0.0707522	0.07177	0.0604942	0.0468445	0.0489192	0.0607965	0.062583	0.0551508	0.052475	0.04867
cg05572370	0.073304	0.0979784	0.0806488	0.0816958	0.0790732	0.07893	0.0864576	0.0940567	0.0657714	0.0749255	0.0778993	0.0635238	0.0712878	0.10545	0.0789136	0.106734	0.0805406	0.0711159	0.0909285	0.0817835	0.253692	0.102728	0.0766785	0.0742692	0.0782322	0.0798309	0.0806068	0.0910879	0.073528	0.089999	0.0898051	0.0806435	0.0758228	0.0724142	0.0736899	0.0786958	0.108809	0.0976332	0.116695	0.0779326	0.117596	0.0987452	0.0960854	0.0895148	0.116415	0.130357	0.0999429	0.0771527	0.0800166
cg05641843	0.7089	0.721501	0.642424	0.634776	0.668258	0.676151	0.620092	0.62649	0.692915	0.638643	0.636415	0.636868	0.664715	0.660329	0.748562	0.671636	0.649588	0.659984	0.655517	0.643863	0.659166	0.660025	0.636465	0.614649	0.61912	0.67098	0.592805	0.639642	0.623054	0.638016	0.647194	0.66368	0.676657	0.683671	0.681483	0.672834	0.67392	0.632087	0.638448	0.651978	0.708256	0.6282	0.600751	0.660928	0.681125	0.683262	0.608743	0.637245	0.61266
cg05645787	0.843499	0.810823	0.711493	0.791535	0.807709	0.761117	0.831433	0.79553	0.863395	0.835242	0.817378	0.831164	0.798755	0.786485	0.846796	0.811292	0.852796	0.82164	0.76714	0.776824	0.51658	0.855627	0.877799	0.833061	0.769673	0.800705	0.788948	0.696371	0.752739	0.780122	0.797641	0.860503	0.72512	0.806683	0.822121	0.826064	0.779463	0.815458	0.741561	0.750111	0.759518	0.78281	0.823668	0.811656	0.739685	0.752693	0.774686	0.791345	0.803462
cg05650999	0.857813	0.849058	0.812595	0.845502	0.843961	0.850886	0.837245	0.787175	0.847943	0.84664	0.875488	0.857222	0.822034	0.875118	0.825766	0.887344	0.863367	0.883694	0.867419	0.816824	0.850456	0.867941	0.854115	0.870893	0.844877	0.842949	0.832395	0.854912	0.791192	0.813419	0.894147	0.893037	0.864345	0.840809	0.864517	0.868735	0.867373	0.813983	0.862653	0.836911	0.768418	0.809992	0.868487	0.874232	0.827874	0.818814	0.875692	0.81603	0.844463
cg05705366	0.108687	0.131102	0.116946	0.109176	0.0937892	0.0937453	0.0894251	0.0930279	0.090407	0.0871735	0.0866192	0.0818235	0.0984945	0.122262	0.104263	0.102753	0.0811434	0.0833337	0.09925	0.0958833	0.259631	0.0884506	0.08311	0.0838474	0.0922506	0.0803766	0.129081	0.119543	0.109371	0.0919713	0.0868605	0.0864028	0.0872058	0.0878031	0.0853154	0.0855273	0.145308	0.110602	0.123388	0.118928	0.140185	0.130596	0.0885016	0.0807958	0.134158	0.110304	0.096391	0.0851818	0.0935037
cg05726118	0.454466	0.475598	0.368924	0.477194	0.424357	0.429729	0.409584	0.44093	0.44005	0.419805	0.436519	0.438647	0.439928	0.540501	0.445898	0.468765	0.374571	0.357182	0.445555	0.426007	0.591094	0.45968	0.383171	0.393491	0.346153	0.377811	0.392887	0.413006	0.413242	0.42604	0.451093	0.433926	0.384859	0.41139	0.398595	0.373963	0.456836	0.480933	0.438315	0.438293	0.454293	0.420453	0.339754	0.403667	0.464316	0.41139	0.390841	0.335203	0.407704
cg05732436	0.0631622	0.0783435	0.107118	0.0857343	0.0596585	0.0709478	0.0700971	0.0629245	0.0580899	0.0560266	0.0773018	0.0706782	0.0661498	0.0871981	0.0640999	0.0674152	0.0634348	0.0563823	0.0677989	0.063301	0.112308	0.0569573	0.059923	0.0557194	0.06872	0.0694517	0.0609463	0.0803799	0.066264	0.0583408	0.0640217	0.0720943	0.0744103	0.0645119	0.0573678	0.0601034	0.0636237	0.0614804	0.0723222	0.0682172	0.0939882	0.0767541	0.0665017	0.064141	0.0864832	0.0737796	0.0971721	0.0639311	0.0743065
cg05765254	0.762473	0.675195	0.719704	0.618431	0.715789	0.718734	0.787864	0.717788	0.703278	0.751606	0.740335	0.742284	0.742382	0.692407	0.673496	0.579327	0.769223	0.676624	0.711859	0.759979	0.690737	0.761026	0.843536	0.733334	0.663567	0.789539	0.69101	0.631487	0.719352	0.742827	0.671493	0.702543	0.747335	0.694207	0.763025	0.807286	0.664554	0.66577	0.703631	0.717958	0.664073	0.725004	0.717282	0.68078	0.646723	0.668332	0.677957	0.696674	0.698982
cg05838104	0.654526	0.583373	0.604637	0.650335	0.563844	0.702689	0.518596	0.70881	0.629065	0.63099	0.654081	0.515363	0.579896	0.61233	0.679386	0.716148	0.620939	0.60687	0.63003	0.651725	0.873033	0.666111	0.626257	0.573256	0.63267	0.583616	0.643194	0.633268	0.682394	0.654116	0.516113	0.607892	0.594341	0.644696	0.58357	0.575604	0.669113	0.683475	0.707093	0.628896	0.694819	0.730518	0.72687	0.68499	0.743748	0.747591	0.548061	0.540793	0.574418
cg05860556	0.789917	0.790523	0.76621	0.73302	0.691649	0.775601	0.833511	0.82695	0.815163	0.812559	0.811788	0.815715	0.830037	0.899987	0.815467	0.756102	0.83578	0.803779	0.772174	0.755307	0.765249	0.847682	0.758473	0.811275	0.751296	0.847249	0.772566	0.784386	0.738426	0.801304	0.776795	0.79946	0.837292	0.772852	0.831413	0.785944	0.773406	0.74415	0.726488	0.770917	0.713666	0.689705	0.789608	0.846724	0.663662	0.810435	0.741534	0.827601	0.772319
cg05862438	0.155732	0.298478	0.377734	0.27199	0.263333	0.246318	0.29191	0.24188	0.216723	0.232355	0.292143	0.28439	0.278791	0.227499	0.276707	0.313942	0.26928	0.285435	0.292946	0.299967	0.365524	0.234786	0.214645	0.246798	0.223198	0.169287	0.320595	0.294778	0.303654	0.269245	0.318309	0.239056	0.319758	0.413144	0.426457	0.441304	0.366942	0.350181	0.268003	0.27511	0.402632	0.402002	0.250583	0.228144	0.400735	0.392176	0.412331	0.406462	0.383705
cg05905844	0.593451	0.599505	0.625983	0.629572	0.629836	0.598642	0.558483	0.535112	0.599647	0.591795	0.610193	0.591719	0.538496	0.663588	0.668455	0.684796	0.574808	0.520066	0.630573	0.589768	0.644118	0.569995	0.519863	0.577626	0.56238	0.587152	0.596531	0.628293	0.679482	0.690263	0.618438	0.563272	0.599337	0.65231	0.566	0.608882	0.584655	0.605328	0.619391	0.625642	0.682792	0.620461	0.551634	0.605517	0.605921	0.602024	0.549073	0.530603	0.536825
cg05916783	0.0632557	0.0685852	0.0627059	0.0612001	0.0504776	0.0579685	0.0550779	0.0653079	0.0526617	0.0526148	0.0574564	0.0582952	0.0510075	0.0714617	0.0579815	0.0712318	0.049791	0.0478425	0.0600064	0.0630596	0.12619	0.061892	0.0523769	0.0512656	0.0484109	0.0540041	0.0526822	0.0647238	0.0592677	0.0584419	0.0518041	0.0555753	0.0505717	0.0525837	0.0521094	0.0462035	0.062493	0.053345	0.0634859	0.05785	0.0569015	0.06683	0.0446705	0.0556507	0.0628382	0.06731	0.0581859	0.0546393	0.058808
cg05954147	0.819602	0.705951	0.752258	0.819883	0.798989	0.845364	0.764885	0.823517	0.789999	0.730447	0.784241	0.777789	0.846682	0.733405	0.741754	0.82575	0.836291	0.823195	0.781574	0.769913	0.695375	0.80915	0.8021	0.815691	0.736174	0.849239	0.764546	0.699586	0.733094	0.748518	0.850097	0.8252	0.804258	0.814536	0.784177	0.825047	0.732745	0.790757	0.696074	0.72757	0.671377	0.654329	0.723078	0.824734	0.752432	0.764759	0.746012	0.798279	0.861906
cg05995496	0.527514	0.495638	0.503045	0.519663	0.461449	0.463144	0.445096	0.464188	0.464815	0.453536	0.505269	0.503599	0.438168	0.545652	0.47568	0.465671	0.429221	0.440725	0.458697	0.437996	0.197306	0.518629	0.448915	0.436798	0.432986	0.46678	0.402605	0.446131	0.447407	0.517131	0.472176	0.47445	0.460515	0.452623	0.459345	0.438458	0.460998	0.448223	0.522146	0.450244	0.530654	0.479841	0.440089	0.481393	0.465329	0.432872	0.412425	0.375531	0.443011
cg06013872	0.730888	0.643002	0.663532	0.623906	0.670759	0.631979	0.707469	0.764435	0.621764	0.663379	0.673035	0.6767	0.702243	0.636626	0.711628	0.710903	0.719894	0.72335	0.610615	0.607063	0.473776	0.661612	0.639046	0.694275	0.551665	0.582524	0.610273	0.613409	0.631115	0.548922	0.742534	0.660109	0.669584	0.620765	0.635039	0.660538	0.63889	0.643611	0.469819	0.515124	0.626302	0.669203	0.719647	0.683078	0.62238	0.659819	0.68487	0.676292	0.638991
cg06021990	0.774711	0.745054	0.740882	0.805235	0.753459	0.74929	0.770335	0.738034	0.779045	0.755672	0.761657	0.743567	0.678375	0.762159	0.765936	0.720417	0.73229	0.698493	0.741348	0.774313	0.816774	0.78102	0.748694	0.754644	0.721402	0.751672	0.712579	0.736278	0.766425	0.744895	0.743717	0.803816	0.74486	0.7474	0.744848	0.695001	0.795414	0.716373	0.755908	0.713981	0.8043	0.82521	0.736812	0.734029	0.759153	0.737932	0.695146	0.693351	0.742757
cg06036471	0.323943	0.347692	0.328711	0.363303	0.294581	0.312705	0.29632	0.294275	0.305261	0.280843	0.313293	0.310918	0.282923	0.391868	0.341631	0.304546	0.242405	0.281214	0.312174	0.306849	0.378779	0.348983	0.288529	0.314411	0.300267	0.307572	0.300238	0.35545	0.300719	0.341168	0.274538	0.318694	0.257274	0.261886	0.229131	0.238726	0.303981	0.307709	0.302509	0.271337	0.365853	0.366477	0.305668	0.301648	0.35988	0.33538	0.286399	0.214214	0.277469
cg06044463	0.0804542	0.0782318	0.0718376	0.0837531	0.0800515	0.0865379	0.0815649	0.088654	0.0866673	0.0742799	0.0754721	0.0695618	0.0799164	0.106647	0.0849877	0.0716132	0.0720089	0.0724153	0.074594	0.0798941	0.114826	0.0804494	0.0679793	0.081569	0.0831539	0.0724982	0.0731071	0.0817556	0.0791905	0.0855462	0.095594	0.0773697	0.0830224	0.0675086	0.0741731	0.0888515	0.103086	0.0851951	0.0758019	0.0841017	0.104372	0.119235	0.0656596	0.0694927	0.0756902	0.0917256	0.0697945	0.0627716	0.0675961
cg06099303	0.690046	0.689864	0.680493	0.695589	0.690043	0.670495	0.62995	0.65321	0.604223	0.647221	0.687009	0.610383	0.61479	0.697177	0.692752	0.68733	0.628299	0.588426	0.667727	0.671491	0.549613	0.687542	0.673215	0.681563	0.60721	0.67268	0.59412	0.670348	0.646814	0.618589	0.715128	0.657897	0.695025	0.648228	0.631933	0.61049	0.663397	0.618739	0.701393	0.629779	0.737038	0.699329	0.625166	0.679412	0.695022	0.662745	0.584537	0.583543	0.627416
cg06109238	0.811773	0.731963	0.745841	0.809363	0.774593	0.766165	0.801394	0.855778	0.791287	0.786267	0.774129	0.792006	0.859166	0.820157	0.879988	0.855282	0.820669	0.75431	0.832493	0.830805	0.613106	0.813956	0.817273	0.824237	0.845313	0.830431	0.824699	0.77806	0.845237	0.778684	0.827408	0.83889	0.827116	0.750192	0.816214	0.780856	0.767233	0.70917	0.920827	0.778573	0.797959	0.772681	0.819941	0.826941	0.736597	0.809341	0.778336	0.803375	0.804622
cg06122613	0.446763	0.519753	0.481697	0.340176	0.492324	0.47125	0.549512	0.55916	0.501975	0.564667	0.577551	0.518651	0.503283	0.509395	0.61228	0.489747	0.624807	0.649101	0.530246	0.561318	0.593421	0.530054	0.47227	0.51122	0.490964	0.448295	0.660159	0.612677	0.584077	0.518228	0.638915	0.568055	0.543697	0.623699	0.693805	0.640616	0.559048	0.590052	0.570735	0.642586	0.712577	0.641573	0.556814	0.527083	0.571836	0.514994	0.734482	0.675201	0.625605
cg06127885	0.291279	0.319822	0.318495	0.328511	0.30071	0.322723	0.322991	0.307666	0.305201	0.279154	0.260682	0.258079	0.3029	0.297889	0.304421	0.284731	0.271941	0.29349	0.307215	0.300187	0.536124	0.295258	0.28231	0.278944	0.248916	0.259532	0.291133	0.268083	0.301153	0.300688	0.269798	0.252748	0.255439	0.287846	0.266823	0.263099	0.338772	0.35511	0.292565	0.288329	0.30587	0.294536	0.315822	0.350633	0.292763	0.312114	0.305184	0.279487	0.303059
cg06129084	0.120896	0.130167	0.149952	0.136874	0.117547	0.111956	0.112336	0.11489	0.11741	0.0998264	0.0979835	0.113537	0.123388	0.145453	0.125849	0.105701	0.0944218	0.0935622	0.148595	0.13769	0.219343	0.108024	0.0977907	0.0957137	0.115124	0.109794	0.142807	0.162694	0.129752	0.121276	0.094496	0.110082	0.115192	0.110636	0.0987598	0.094919	0.153858	0.143648	0.178892	0.175551	0.167437	0.159009	0.108636	0.101955	0.169722	0.156353	0.140392	0.114901	0.116022
cg06132876	0.792418	0.754945	0.784208	0.816801	0.805403	0.832222	0.829108	0.765346	0.801213	0.811069	0.817189	0.804126	0.774461	0.745637	0.767209	0.706772	0.810801	0.824144	0.817267	0.829707	0.578917	0.775215	0.832795	0.806742	0.766393	0.799829	0.831948	0.791603	0.814055	0.756604	0.806909	0.815179	0.828363	0.823732	0.795961	0.802548	0.707089	0.727254	0.796995	0.820291	0.803759	0.810203	0.774876	0.770146	0.775096	0.78044	0.798018	0.843869	0.814555
cg06141025	0.724697	0.741127	0.72328	0.796869	0.732884	0.712016	0.744963	0.69057	0.689892	0.721561	0.719827	0.679238	0.702168	0.750785	0.722964	0.743999	0.701181	0.703058	0.737982	0.75284	0.827253	0.735487	0.683405	0.685506	0.703739	0.715772	0.69605	0.751309	0.712828	0.733015	0.706788	0.703364	0.709902	0.752709	0.696516	0.704281	0.683475	0.681559	0.731586	0.686897	0.698001	0.744351	0.708411	0.712231	0.758814	0.693415	0.710219	0.675056	0.655746
cg06147361	0.80325	0.824604	0.804693	0.820387	0.843268	0.839864	0.818798	0.814389	0.770928	0.831378	0.831617	0.844361	0.845892	0.839156	0.807844	0.846127	0.759793	0.797971	0.823448	0.810395	0.850546	0.813058	0.826669	0.857055	0.762868	0.8149	0.794771	0.794172	0.811706	0.837075	0.823997	0.836419	0.820009	0.797719	0.787563	0.819057	0.79712	0.793341	0.813551	0.804929	0.849899	0.776627	0.734213	0.776215	0.825013	0.867013	0.791625	0.744556	0.770241
cg06169746	0.369593	0.447404	0.451889	0.431106	0.36776	0.32777	0.419785	0.432747	0.384078	0.413373	0.400785	0.397379	0.42478	0.45211	0.441057	0.445085	0.438121	0.424403	0.429522	0.469282	0.472187	0.42505	0.389523	0.387739	0.360292	0.35131	0.435345	0.484229	0.464951	0.491497	0.47386	0.46163	0.46975	0.450799	0.445019	0.486892	0.401312	0.366923	0.397177	0.426303	0.491607	0.5316	0.366753	0.375113	0.441741	0.421303	0.445833	0.450954	0.433523
cg06178179	0.426811	0.550135	0.525642	0.48314	0.498316	0.513648	0.527866	0.477666	0.472705	0.474737	0.5263	0.529244	0.50995	0.513874	0.575795	0.522222	0.531088	0.544893	0.540941	0.550503	0.407883	0.552439	0.460378	0.461759	0.48686	0.417831	0.600533	0.573133	0.547978	0.508887	0.536141	0.470244	0.496303	0.600283	0.578318	0.576892	0.549705	0.556912	0.491223	0.520317	0.532806	0.543183	0.486858	0.489461	0.507589	0.516291	0.629741	0.602411	0.505391
cg06180389	0.442127	0.466275	0.450686	0.427975	0.417137	0.42612	0.449335	0.396623	0.400438	0.414886	0.430035	0.40427	0.383797	0.452902	0.449778	0.430816	0.370264	0.380084	0.37225	0.403717	0.451747	0.448342	0.431006	0.417418	0.34857	0.378206	0.409942	0.468233	0.430636	0.45591	0.384578	0.42043	0.39389	0.413976	0.395521	0.39049	0.482418	0.449077	0.469264	0.443046	0.535312	0.55911	0.380866	0.382025	0.489155	0.44314	0.414291	0.405843	0.310514
cg06281205	0.844595	0.868678	0.881398	0.88188	0.886069	0.880066	0.878795	0.841872	0.904436	0.885329	0.840731	0.887103	0.85874	0.902468	0.851232	0.872511	0.88671	0.860517	0.848511	0.883411	0.852264	0.891699	0.884663	0.870124	0.885273	0.902551	0.854852	0.882983	0.852274	0.887697	0.903094	0.881256	0.886339	0.898778	0.854438	0.85175	0.870582	0.86091	0.89672	0.861565	0.868137	0.851188	0.882708	0.882553	0.84519	0.873778	0.865197	0.898629	0.856001
cg06305048	0.141312	0.181301	0.161195	0.176836	0.122189	0.12244	0.144814	0.122744	0.128971	0.128199	0.129594	0.115583	0.132491	0.140207	0.142801	0.129521	0.102354	0.112292	0.169108	0.185855	0.28471	0.111775	0.115248	0.116471	0.151507	0.139472	0.203018	0.213236	0.160104	0.152732	0.128259	0.136197	0.139696	0.141892	0.116685	0.12297	0.18837	0.171497	0.226704	0.236779	0.172134	0.167042	0.129001	0.123333	0.206321	0.189594	0.180627	0.151972	0.152567
cg06326425	0.773816	0.78807	0.782164	0.765494	0.803569	0.783253	0.733503	0.766525	0.757585	0.780171	0.79557	0.792532	0.7684	0.790817	0.758438	0.806142	0.736556	0.72533	0.77287	0.803953	0.805112	0.749881	0.746918	0.750516	0.776811	0.774969	0.746439	0.765899	0.740967	0.792917	0.757608	0.807707	0.763136	0.775233	0.759305	0.77506	0.735567	0.716008	0.760158	0.751287	0.793494	0.779333	0.759319	0.768631	0.78519	0.773245	0.732693	0.717019	0.793341
cg06372223	0.502584	0.538817	0.539563	0.538265	0.571069	0.573456	0.546368	0.544738	0.640581	0.605483	0.551358	0.539005	0.543901	0.537773	0.596672	0.5932	0.627797	0.601957	0.567407	0.54856	0.678418	0.571749	0.547349	0.519099	0.481191	0.489568	0.511565	0.534371	0.543892	0.543676	0.599015	0.584128	0.538255	0.585304	0.636383	0.610224	0.580388	0.551012	0.51757	0.536045	0.584965	0.609408	0.476251	0.49961	0.55715	0.542969	0.542433	0.563473	0.554759
cg06434353	0.875655	0.692284	0.749639	0.838248	0.770422	0.812659	0.764765	0.755849	0.804996	0.76671	0.829595	0.791142	0.83801	0.751429	0.736868	0.849448	0.851502	0.791911	0.854847	0.714863	0.758122	0.753389	0.792425	0.775205	0.834916	0.811757	0.659024	0.629322	0.843809	0.749946	0.830464	0.811582	0.828404	0.8561	0.849372	0.798407	0.799873	0.751179	0.719341	0.759055	0.66283	0.699802	0.848261	0.83672	0.663585	0.781196	0.808026	0.770339	0.807727
cg06454464	0.895351	0.87664	0.86972	0.885507	0.909675	0.898446	0.892064	0.904659	0.891259	0.88887	0.878836	0.90075	0.884027	0.887792	0.882591	0.872992	0.912236	0.895472	0.892078	0.880244	0.843219	0.861986	0.898466	0.876136	0.886723	0.887006	0.874933	0.878233	0.862385	0.879305	0.925174	0.897926	0.888546	0.875852	0.872723	0.897962	0.893173	0.901321	0.863845	0.85525	0.858242	0.860304	0.893692	0.93405	0.859946	0.872881	0.874006	0.886537	0.868894
cg06483802	0.0989581	0.143232	0.0825285	0.0932955	0.0718194	0.0786959	0.0817709	0.0795866	0.0776252	0.0792439	0.0600057	0.0843946	0.0741839	0.0894282	0.0853249	0.0942438	0.0861222	0.0933183	0.107672	0.0638509	0.126199	0.0831865	0.0696128	0.102424	0.0889612	0.0884021	0.0819425	0.0930367	0.102803	0.101328	0.084949	0.0781723	0.0923186	0.0955142	0.0870065	0.0643902	0.0866175	0.126271	0.101663	0.099283	0.143951	0.119429	0.0559696	0.0837046	0.0797474	0.0779139	0.109564	0.0743641	0.0729418
cg06531034	0.703029	0.78127	0.744423	0.749882	0.782252	0.766611	0.723715	0.725875	0.763881	0.763768	0.752793	0.748615	0.744147	0.766374	0.769305	0.756269	0.726586	0.758832	0.789675	0.762529	0.851882	0.780442	0.758077	0.756607	0.737013	0.757055	0.732982	0.777186	0.750832	0.773014	0.77965	0.769007	0.71292	0.76032	0.786246	0.766524	0.733449	0.760283	0.760518	0.754018	0.785062	0.773573	0.691044	0.76054	0.765161	0.738928	0.747402	0.717973	0.751545
cg06540458	0.404275	0.467836	0.489286	0.523874	0.395968	0.398531	0.418327	0.450814	0.465441	0.459929	0.430889	0.461946	0.419214	0.458697	0.445309	0.464188	0.419193	0.445519	0.446241	0.430305	0.726889	0.453757	0.412588	0.378696	0.397836	0.379693	0.435265	0.489232	0.424875	0.458016	0.457196	0.464858	0.430565	0.434077	0.376612	0.333307	0.486236	0.447144	0.497368	0.429507	0.473153	0.451265	0.430574	0.442731	0.453569	0.440744	0.471869	0.448894	0.357125
cg06579354	0.623379	0.630978	0.624429	0.689367	0.54873	0.567435	0.594469	0.572786	0.614184	0.592842	0.579426	0.561295	0.553293	0.657826	0.517649	0.601325	0.533155	0.556636	0.614065	0.616705	0.528267	0.609408	0.560497	0.589972	0.576361	0.606493	0.555323	0.653454	0.632652	0.640042	0.602746	0.633368	0.612488	0.5561	0.556768	0.558172	0.611055	0.586461	0.668901	0.591414	0.57863	0.663813	0.557235	0.59391	0.612334	0.619719	0.580705	0.515025	0.593804
cg06583605	0.69704	0.669865	0.73548	0.638884	0.762875	0.747349	0.709484	0.716086	0.674388	0.75301	0.769616	0.72841	0.667642	0.67282	0.692381	0.630574	0.769575	0.785188	0.756106	0.788436	0.707846	0.738733	0.761105	0.731122	0.676812	0.768728	0.781768	0.564379	0.787451	0.672327	0.775486	0.771694	0.751412	0.760066	0.690983	0.716665	0.612506	0.532423	0.694735	0.641523	0.522843	0.600011	0.632839	0.734569	0.709859	0.698438	0.712139	0.645655	0.775113
cg06589161	0.270779	0.32715	0.321082	0.336114	0.231809	0.256095	0.31177	0.275378	0.244424	0.25412	0.297964	0.306456	0.236115	0.333379	0.322573	0.293788	0.240191	0.238844	0.281556	0.282918	0.441342	0.291524	0.213364	0.252902	0.219585	0.262675	0.317342	0.284608	0.252535	0.252087	0.239032	0.31218	0.292803	0.307167	0.258532	0.24422	0.333922	0.275637	0.310849	0.312465	0.360925	0.298684	0.238627	0.252758	0.284363	0.295178	0.261314	0.254837	0.292326
cg06621080	0.53791	0.641639	0.540875	0.478197	0.519146	0.516689	0.510525	0.515969	0.527662	0.508047	0.557432	0.510152	0.487769	0.537914	0.596108	0.587738	0.437529	0.522161	0.541713	0.520935	0.633358	0.505161	0.511559	0.484854	0.47255	0.53924	0.486586	0.581703	0.509477	0.577281	0.561328	0.551368	0.501687	0.546085	0.530905	0.491944	0.566844	0.509647	0.566745	0.543124	0.617476	0.547083	0.489912	0.499218	0.608488	0.534441	0.489777	0.461835	0.492288
cg06634950	0.0795352	0.122572	0.115603	0.120015	0.0726177	0.0779327	0.0976811	0.100389	0.0820784	0.0822505	0.0889248	0.0792024	0.0807461	0.099256	0.0917763	0.117189	0.0750749	0.104946	0.0921175	0.0948981	0.149921	0.0865735	0.0790507	0.0832418	0.168363	0.0764502	0.106263	0.138843	0.0860912	0.0963437	0.0881208	0.0783906	0.102946	0.103787	0.0749959	0.0702178	0.113634	0.0984524	0.0996467	0.0904128	0.159767	0.164645	0.147105	0.104229	0.118819	0.088034	0.127635	0.0949492	0.0949916
cg06646548	0.85699	0.83815	0.822957	0.790733	0.791286	0.830654	0.814078	0.829092	0.855982	0.76314	0.776286	0.813562	0.802871	0.837039	0.854098	0.857838	0.774114	0.819987	0.803358	0.827508	0.742732	0.816868	0.793826	0.786089	0.814625	0.832225	0.821599	0.787199	0.841208	0.806547	0.815278	0.836586	0.841519	0.840228	0.794345	0.832114	0.797667	0.85124	0.833493	0.807342	0.74708	0.784652	0.778221	0.801538	0.795341	0.787037	0.823123	0.807198	0.833695
cg06648495	0.854192	0.846089	0.844988	0.811492	0.861096	0.840434	0.857675	0.846995	0.872994	0.860078	0.868689	0.857575	0.863741	0.8637	0.84478	0.851675	0.871637	0.88151	0.820361	0.837647	0.722452	0.857647	0.875576	0.864682	0.850197	0.866709	0.81874	0.829736	0.8553	0.843167	0.86851	0.878443	0.83442	0.823572	0.86921	0.856132	0.864921	0.822482	0.808619	0.819992	0.841793	0.853042	0.838211	0.84811	0.829653	0.836434	0.82429	0.858853	0.834191
cg06669036	0.890348	0.902619	0.875989	0.869667	0.917138	0.884733	0.863143	0.871714	0.88875	0.846308	0.884847	0.911631	0.893595	0.854411	0.897453	0.890977	0.901324	0.86526	0.860516	0.87235	0.813308	0.883815	0.898331	0.894761	0.876645	0.896498	0.872934	0.861555	0.842154	0.882501	0.898073	0.850744	0.883763	0.849692	0.87128	0.881032	0.872092	0.854461	0.842819	0.82206	0.835484	0.893759	0.898239	0.875756	0.867512	0.861455	0.896176	0.879605	0.878244
cg06700060	0.790831	0.792127	0.7425	0.789723	0.771517	0.80159	0.742739	0.757268	0.786831	0.789896	0.758029	0.730272	0.767178	0.830803	0.800585	0.799358	0.767241	0.726212	0.778692	0.767056	0.904285	0.762601	0.776849	0.793676	0.754941	0.78334	0.733328	0.75047	0.78984	0.784491	0.757242	0.770256	0.769151	0.780043	0.753654	0.737546	0.726629	0.744993	0.806419	0.785147	0.814877	0.784949	0.739921	0.79913	0.778195	0.788197	0.741938	0.71525	0.766406
cg06704631	0.821602	0.790105	0.77755	0.774348	0.799564	0.839481	0.788213	0.806364	0.819848	0.803947	0.847511	0.846809	0.7977	0.813955	0.795949	0.81133	0.845401	0.842227	0.826288	0.769422	0.665795	0.784698	0.798119	0.81563	0.800979	0.819909	0.79864	0.737236	0.814691	0.79909	0.776328	0.830255	0.778885	0.770336	0.815748	0.790961	0.730102	0.739971	0.782232	0.800522	0.761466	0.758994	0.801143	0.797857	0.77255	0.77984	0.765052	0.789596	0.736481
cg06707286	0.89029	0.828024	0.831095	0.893162	0.857896	0.866646	0.841206	0.862553	0.892136	0.883728	0.88918	0.861228	0.864153	0.889599	0.856111	0.825845	0.850314	0.866085	0.856265	0.850166	0.859595	0.85221	0.873261	0.856249	0.837018	0.854039	0.849808	0.848038	0.844128	0.856714	0.845536	0.858913	0.853213	0.84883	0.842419	0.865379	0.841708	0.874486	0.860236	0.84156	0.882404	0.851922	0.891106	0.892764	0.876127	0.840469	0.891348	0.877008	0.847678
cg06715755	0.859182	0.826829	0.829519	0.81551	0.857568	0.868671	0.845948	0.849464	0.853387	0.87434	0.873601	0.891497	0.908891	0.866671	0.886497	0.877118	0.89543	0.872279	0.889522	0.846107	0.634134	0.88225	0.880203	0.872051	0.866972	0.882347	0.819408	0.899831	0.843027	0.85911	0.869381	0.859471	0.843432	0.856041	0.8694	0.879111	0.81655	0.801941	0.827499	0.821648	0.852251	0.818302	0.866838	0.875039	0.865615	0.839531	0.849625	0.87628	0.854317
cg06726374	0.0812436	0.120899	0.067735	0.0877734	0.0719311	0.0731863	0.0927703	0.0866284	0.066814	0.0670386	0.0708265	0.0641425	0.0691099	0.0930648	0.0863652	0.0655613	0.0586405	0.0792192	0.0810544	0.0707116	0.172776	0.0732907	0.0683837	0.0650294	0.0675144	0.0733581	0.07279	0.0884242	0.0717061	0.0730756	0.0660664	0.0704583	0.064391	0.0666168	0.0595844	0.0677419	0.0933168	0.0956789	0.0850444	0.0792399	0.11659	0.101289	0.0764621	0.0732072	0.0917216	0.0789487	0.0733201	0.0631452	0.0701672
cg06736148	0.570606	0.646591	0.643228	0.618128	0.638786	0.648466	0.567998	0.583577	0.606391	0.632411	0.622758	0.613099	0.5971	0.655752	0.624902	0.711592	0.631012	0.591574	0.632608	0.649341	0.744398	0.599448	0.547687	0.62474	0.546609	0.571779	0.663503	0.647548	0.629294	0.61897	0.665487	0.635953	0.603247	0.64582	0.686065	0.685922	0.670104	0.660982	0.611116	0.547595	0.751092	0.657866	0.583046	0.57066	0.709336	0.655032	0.641444	0.62117	0.593756
cg06738786	0.604122	0.659032	0.636501	0.708111	0.585227	0.664841	0.604961	0.587621	0.588188	0.607169	0.582526	0.615408	0.610404	0.678313	0.627846	0.647274	0.574119	0.584983	0.628611	0.658193	0.741633	0.657257	0.585315	0.568778	0.58307	0.60412	0.588861	0.656571	0.613325	0.604323	0.65354	0.633939	0.61533	0.68243	0.632389	0.606395	0.64492	0.604064	0.647476	0.622339	0.661091	0.599974	0.562226	0.606262	0.577356	0.59371	0.580499	0.589152	0.585324
cg06752267	0.729833	0.74708	0.764754	0.703492	0.766232	0.75925	0.761994	0.790195	0.849944	0.758539	0.794342	0.791591	0.801329	0.750792	0.777328	0.756316	0.817408	0.802502	0.771999	0.745418	0.578352	0.804455	0.810927	0.8449	0.771297	0.791592	0.719218	0.756396	0.738439	0.765523	0.805994	0.803248	0.753089	0.743677	0.741658	0.773573	0.722009	0.716177	0.725721	0.699529	0.726471	0.749975	0.755183	0.746618	0.707204	0.745531	0.740728	0.795444	0.731043
cg06802985	0.195484	0.31554	0.341942	0.276324	0.284511	0.259572	0.297482	0.276154	0.230064	0.244252	0.292294	0.278314	0.302605	0.287698	0.371032	0.341592	0.302778	0.272638	0.296898	0.326628	0.260607	0.259352	0.220635	0.251697	0.224564	0.182438	0.329794	0.316474	0.336368	0.276027	0.33927	0.271968	0.267569	0.34793	0.348254	0.330523	0.301331	0.304668	0.260527	0.260016	0.389211	0.402969	0.234589	0.231739	0.323063	0.274113	0.388276	0.373626	0.3057
cg06844012	0.0626662	0.0838561	0.0774981	0.0946363	0.0659567	0.0674633	0.08995	0.0815108	0.0648642	0.0654843	0.0673216	0.065782	0.0587405	0.0841732	0.0630978	0.06519	0.0666233	0.0747631	0.0742116	0.0871728	0.148583	0.067215	0.0614659	0.0690648	0.0823661	0.0743641	0.105617	0.0871461	0.0718739	0.0644305	0.0709798	0.06115	0.0830061	0.0741787	0.0723317	0.0597903	0.10038	0.0750271	0.0838719	0.0945707	0.120165	0.0725629	0.0852136	0.0604981	0.0907616	0.0832003	0.0926362	0.0774609	0.0774241
cg06855803	0.0673762	0.105293	0.0737943	0.0658995	0.058203	0.0599876	0.0723729	0.0780353	0.0530958	0.060767	0.073082	0.0663894	0.0594182	0.080016	0.0748027	0.083839	0.0547887	0.0601437	0.069616	0.0669746	0.150459	0.070106	0.0600093	0.0576567	0.0560326	0.0563109	0.0740982	0.0751747	0.0630542	0.0697845	0.0642071	0.0684209	0.0526679	0.0575479	0.0551881	0.0593911	0.0751718	0.0677719	0.0629289	0.0645225	0.0878155	0.0865771	0.0628735	0.0594179	0.064169	0.0634168	0.0539983	0.0505444	0.0579873
cg06883868	0.177282	0.263699	0.233766	0.214021	0.271047	0.244409	0.254266	0.241862	0.237261	0.251148	0.243339	0.238976	0.248253	0.235772	0.296977	0.291637	0.231985	0.225654	0.258128	0.278279	0.390919	0.256157	0.190201	0.216113	0.189762	0.151875	0.259779	0.264899	0.259806	0.216303	0.268682	0.249856	0.249184	0.279429	0.301094	0.27144	0.275695	0.284398	0.274972	0.259726	0.295026	0.3339	0.253615	0.228043	0.243364	0.257201	0.295719	0.284278	0.256056
cg06903103	0.664992	0.706467	0.665655	0.653053	0.570336	0.609998	0.671634	0.642157	0.566892	0.631789	0.629259	0.585222	0.546509	0.61787	0.683694	0.667523	0.611959	0.674038	0.634255	0.596483	0.840746	0.699625	0.608109	0.544414	0.610262	0.601436	0.632882	0.682801	0.639828	0.624718	0.716244	0.677112	0.631779	0.687944	0.62705	0.605616	0.630083	0.59584	0.655539	0.69681	0.707228	0.644741	0.592984	0.614213	0.68688	0.638146	0.676373	0.663648	0.572178
cg06911110	0.578054	0.602994	0.563721	0.562043	0.549983	0.524905	0.674719	0.606019	0.637271	0.636255	0.673734	0.708335	0.657253	0.604948	0.606419	0.588571	0.700821	0.686091	0.617021	0.60842	0.431086	0.579902	0.646887	0.621543	0.64254	0.651181	0.666527	0.647692	0.578629	0.510016	0.662458	0.643895	0.590183	0.601414	0.684834	0.69998	0.530555	0.55019	0.492584	0.559904	0.565062	0.567585	0.588275	0.592875	0.56563	0.582383	0.663716	0.673079	0.592193
cg06914774	0.695411	0.651175	0.74327	0.714157	0.747597	0.685283	0.710474	0.762181	0.751353	0.782101	0.658489	0.762766	0.747071	0.726533	0.754945	0.663542	0.772629	0.760941	0.746806	0.735029	0.524779	0.793829	0.784429	0.805059	0.759187	0.791426	0.737938	0.735336	0.750933	0.811291	0.835337	0.832561	0.727568	0.762207	0.76657	0.733258	0.717543	0.771386	0.717798	0.757203	0.703795	0.70087	0.710005	0.743602	0.787704	0.708781	0.678147	0.722878	0.737471
cg06922393	0.578874	0.537041	0.480396	0.530853	0.51471	0.540503	0.473086	0.484086	0.470967	0.509667	0.559428	0.480028	0.525211	0.591877	0.507086	0.509002	0.526121	0.449076	0.525031	0.509329	0.709886	0.549531	0.522083	0.501979	0.464939	0.523938	0.472959	0.467726	0.500529	0.565613	0.509049	0.543391	0.516926	0.492927	0.497664	0.48112	0.485806	0.505328	0.541023	0.488194	0.568787	0.584793	0.521066	0.521277	0.538932	0.528971	0.457382	0.441579	0.462714
cg06952291	0.028218	0.064376	0.0359619	0.0266038	0.0430214	0.0344058	0.0485122	0.0361301	0.0385471	0.0317322	0.0297771	0.042743	0.0357708	0.0342764	0.0284775	0.029442	0.0448678	0.038811	0.0419697	0.0302779	0.0272008	0.0369398	0.0377684	0.0395855	0.0340754	0.0412787	0.0302363	0.0358116	0.0370444	0.0334871	0.0299646	0.0285175	0.0502697	0.0323346	0.0351841	0.0481521	0.0320317	0.0315578	0.0349024	0.0372925	0.0377096	0.0444883	0.0491124	0.068311	0.0403875	0.0313841	0.0429123	0.0582242	0.0592344
cg06967436	0.876626	0.821102	0.85558	0.847568	0.865394	0.880081	0.869095	0.86693	0.865179	0.871917	0.87735	0.87861	0.887997	0.87012	0.855732	0.850213	0.88458	0.881945	0.841885	0.846571	0.78602	0.882884	0.877623	0.871097	0.86987	0.88939	0.856813	0.875942	0.866277	0.85834	0.913608	0.895154	0.85455	0.849851	0.887651	0.885936	0.833632	0.850028	0.829504	0.865726	0.855113	0.867573	0.874114	0.878197	0.830144	0.856924	0.848331	0.87266	0.871115
cg06972908	0.777754	0.760575	0.729609	0.784248	0.739803	0.724088	0.665164	0.655389	0.764606	0.790095	0.761916	0.756399	0.762369	0.75248	0.709331	0.758248	0.694117	0.729162	0.674535	0.720386	0.754964	0.743294	0.721695	0.719993	0.696991	0.75832	0.701444	0.731483	0.710772	0.762756	0.749105	0.77514	0.736599	0.713274	0.711145	0.730425	0.737951	0.793478	0.760203	0.678366	0.715478	0.765221	0.722629	0.755624	0.750134	0.734874	0.690694	0.692176	0.706997
cg06985880	0.756132	0.719764	0.727954	0.774653	0.767266	0.763097	0.721243	0.745411	0.666682	0.830591	0.767728	0.769204	0.782711	0.726131	0.70886	0.709498	0.819658	0.815717	0.751171	0.721469	0.484291	0.699165	0.780679	0.800162	0.749998	0.810609	0.767091	0.649251	0.693379	0.679215	0.740462	0.802538	0.765912	0.820362	0.785238	0.782568	0.643847	0.705353	0.652834	0.656837	0.645599	0.731307	0.834525	0.753273	0.710185	0.803218	0.755915	0.795254	0.786743
cg06995966	0.746185	0.731812	0.648965	0.713666	0.730982	0.779677	0.702128	0.703019	0.784613	0.762534	0.755601	0.804368	0.797054	0.643972	0.811669	0.716089	0.875141	0.797951	0.763278	0.708586	0.712298	0.735518	0.749939	0.798273	0.701347	0.788342	0.660847	0.695779	0.719838	0.669892	0.79559	0.784708	0.750754	0.707935	0.775798	0.776359	0.70168	0.6902	0.690392	0.708264	0.801458	0.729329	0.786618	0.744093	0.673765	0.854227	0.663204	0.764767	0.653368
cg06997937	0.8911	0.910057	0.886637	0.884509	0.901009	0.867047	0.868807	0.886099	0.90205	0.902713	0.87466	0.888303	0.890374	0.889816	0.8689	0.86793	0.889641	0.864738	0.884634	0.88872	0.811646	0.863544	0.899641	0.887252	0.909299	0.883867	0.904683	0.879411	0.843312	0.869765	0.889307	0.88305	0.873905	0.887239	0.906603	0.857039	0.888336	0.860697	0.873858	0.882904	0.860094	0.857039	0.908795	0.900971	0.909267	0.8581	0.88515	0.87602	0.887068
cg07008343	0.764684	0.610649	0.526404	0.722318	0.650852	0.694559	0.648481	0.565206	0.673617	0.781606	0.61367	0.749771	0.689239	0.623137	0.568884	0.732163	0.61442	0.663294	0.581045	0.588352	0.387396	0.559201	0.676817	0.623435	0.614764	0.661547	0.613545	0.576883	0.686045	0.647242	0.590448	0.650605	0.633675	0.625659	0.659609	0.673053	0.617387	0.621141	0.528405	0.504632	0.614064	0.5738	0.733254	0.716657	0.562473	0.606898	0.594594	0.62519	0.619205
cg07008962	0.843156	0.777357	0.834874	0.860836	0.842582	0.777825	0.80134	0.798304	0.731486	0.770829	0.793562	0.853799	0.760949	0.800708	0.810929	0.836631	0.822642	0.842205	0.831546	0.778891	0.738514	0.776838	0.809933	0.769983	0.776846	0.826047	0.802557	0.753622	0.770775	0.766308	0.804028	0.825774	0.873341	0.744504	0.804318	0.821165	0.7665	0.806181	0.762996	0.83103	0.787174	0.749452	0.794139	0.808254	0.748259	0.842187	0.779076	0.813791	0.782822
cg07011168	0.600246	0.591472	0.591321	0.579013	0.658695	0.640752	0.57876	0.582895	0.600641	0.595283	0.635759	0.629598	0.601889	0.634388	0.615533	0.592257	0.638376	0.634932	0.541797	0.552377	0.642551	0.621703	0.605427	0.641966	0.602332	0.594332	0.613967	0.620499	0.601987	0.607173	0.646144	0.674597	0.633313	0.607861	0.648813	0.654112	0.596859	0.574423	0.578362	0.614822	0.568188	0.562703	0.601748	0.588781	0.58111	0.551938	0.627917	0.591293	0.617715
cg07018260	0.664153	0.660083	0.607662	0.585721	0.601534	0.626866	0.703582	0.691523	0.680207	0.666449	0.719528	0.733033	0.668443	0.647098	0.655114	0.653319	0.667049	0.677171	0.650102	0.656247	0.422597	0.683167	0.672519	0.654175	0.588711	0.594278	0.581213	0.592133	0.685789	0.620089	0.738212	0.704014	0.633509	0.622751	0.630033	0.661653	0.583242	0.584172	0.541172	0.5302	0.55675	0.554159	0.66396	0.618519	0.559102	0.623892	0.631727	0.650042	0.618347
cg07018577	0.843985	0.854504	0.854313	0.83728	0.852286	0.841277	0.821079	0.819064	0.842633	0.890424	0.838831	0.875278	0.888342	0.840536	0.852468	0.813255	0.869908	0.847057	0.831059	0.829969	0.561399	0.853038	0.846269	0.731489	0.838505	0.850774	0.871997	0.807017	0.807442	0.855483	0.821326	0.856561	0.860408	0.860858	0.845308	0.853453	0.802012	0.834279	0.770672	0.823119	0.818383	0.827251	0.842773	0.87338	0.7882	0.834265	0.847372	0.875528	0.854642
cg07035499	0.884842	0.838663	0.887826	0.864667	0.873731	0.884174	0.84916	0.879224	0.892962	0.877767	0.893179	0.880931	0.905132	0.879748	0.867312	0.876995	0.88255	0.900798	0.85686	0.870114	0.849469	0.894039	0.888036	0.854854	0.871723	0.877116	0.895413	0.89904	0.90186	0.884821	0.897139	0.875325	0.878183	0.865883	0.896192	0.899049	0.880489	0.87216	0.856848	0.844574	0.836467	0.864531	0.887482	0.892989	0.885105	0.889821	0.878062	0.917122	0.88574
cg07092111	0.603853	0.614508	0.543143	0.593728	0.480527	0.525181	0.51871	0.510535	0.53245	0.515307	0.506915	0.519118	0.514545	0.565823	0.511602	0.514572	0.407367	0.443697	0.476835	0.45444	0.44836	0.53749	0.504443	0.505816	0.527712	0.56358	0.446187	0.519531	0.492504	0.559466	0.456229	0.552095	0.492886	0.428445	0.361921	0.366214	0.516214	0.488111	0.543935	0.535671	0.623522	0.459996	0.500699	0.52273	0.540545	0.510733	0.394452	0.350918	0.451944
cg07121900	0.340262	0.350845	0.303954	0.35171	0.270283	0.26805	0.309621	0.296739	0.319533	0.30695	0.284069	0.228754	0.296037	0.311294	0.318596	0.317267	0.251273	0.267721	0.329849	0.284429	0.449738	0.302142	0.215756	0.217771	0.253278	0.22382	0.275553	0.295315	0.263342	0.250389	0.263617	0.266319	0.277349	0.267232	0.211411	0.219035	0.330939	0.328111	0.284855	0.275518	0.333311	0.323148	0.294428	0.268279	0.309923	0.290676	0.258547	0.27768	0.275177
cg07128021	0.612628	0.533024	0.517756	0.564884	0.515243	0.504298	0.482478	0.513835	0.527963	0.52688	0.495936	0.483726	0.488051	0.575862	0.435853	0.485794	0.410377	0.444132	0.464272	0.457017	0.495519	0.53583	0.557176	0.527338	0.48915	0.589952	0.432275	0.488719	0.46998	0.508955	0.483411	0.512086	0.490173	0.4938	0.385859	0.389016	0.516383	0.49209	0.517549	0.52571	0.527708	0.463412	0.523047	0.555584	0.486277	0.503407	0.398731	0.362132	0.486487
cg07144666	0.912005	0.898136	0.86305	0.882281	0.908963	0.907195	0.874421	0.885149	0.91244	0.925028	0.928453	0.944771	0.880843	0.901563	0.893058	0.853359	0.922643	0.89876	0.904645	0.919663	0.681207	0.913753	0.895634	0.905012	0.908917	0.918733	0.89406	0.889661	0.871368	0.867581	0.916374	0.887259	0.900422	0.863694	0.885478	0.909682	0.893579	0.885912	0.881767	0.858594	0.8678	0.865553	0.832257	0.843872	0.855598	0.870534	0.896403	0.910343	0.895684
cg07145398	0.124817	0.136722	0.106823	0.143728	0.106866	0.118614	0.114354	0.113881	0.117511	0.112658	0.0963666	0.0926091	0.101286	0.138823	0.143536	0.121583	0.116345	0.101884	0.14493	0.141027	0.211509	0.1228	0.110941	0.0882796	0.114809	0.116716	0.156031	0.157484	0.130008	0.113468	0.0957047	0.108247	0.115911	0.116968	0.0964863	0.107027	0.140524	0.118098	0.172216	0.165366	0.191739	0.136378	0.115347	0.105791	0.148783	0.134131	0.141679	0.123437	0.112435
cg07152379	0.794471	0.69034	0.785822	0.791758	0.812558	0.777774	0.784758	0.752535	0.843465	0.8005	0.869167	0.811096	0.833446	0.737748	0.795073	0.867932	0.865844	0.815167	0.796954	0.760421	0.553489	0.753643	0.846951	0.728347	0.792173	0.823032	0.803947	0.745624	0.770172	0.738216	0.796569	0.765484	0.775019	0.82872	0.836086	0.814529	0.765115	0.805043	0.731359	0.655511	0.703301	0.658322	0.780778	0.809782	0.795207	0.873866	0.890696	0.808948	0.822633
cg07165637	0.831254	0.806027	0.827916	0.793375	0.817887	0.812365	0.816548	0.842994	0.852694	0.854233	0.825558	0.832566	0.82761	0.800508	0.835306	0.822789	0.854404	0.848608	0.795719	0.788327	0.603207	0.842106	0.876709	0.860809	0.843574	0.843919	0.808963	0.774203	0.820167	0.831009	0.825524	0.844192	0.814794	0.79907	0.834048	0.820859	0.809693	0.739632	0.780669	0.80937	0.767292	0.792458	0.853013	0.864433	0.761203	0.779663	0.807685	0.827771	0.813421
cg07170253	0.287677	0.335723	0.305745	0.339262	0.285198	0.324916	0.247072	0.238409	0.240391	0.202945	0.282791	0.295188	0.212289	0.29904	0.271416	0.281885	0.228907	0.26953	0.273167	0.301603	0.447408	0.321236	0.195869	0.218155	0.259602	0.240688	0.318883	0.320021	0.252417	0.290191	0.231674	0.266626	0.242422	0.254176	0.259537	0.266979	0.288277	0.252067	0.298386	0.288578	0.277798	0.30962	0.217224	0.255472	0.264283	0.256923	0.262406	0.272754	0.232577
cg07172007	0.704255	0.516715	0.660864	0.589904	0.63933	0.675468	0.601103	0.796173	0.674065	0.677938	0.71707	0.662174	0.689514	0.550009	0.610544	0.674185	0.697822	0.673807	0.608048	0.637704	0.484879	0.670975	0.695708	0.734517	0.678019	0.698654	0.64298	0.545427	0.585738	0.678648	0.740554	0.711883	0.594945	0.613871	0.689954	0.649973	0.521175	0.625989	0.516025	0.542293	0.571927	0.517899	0.693821	0.754586	0.525555	0.601277	0.538481	0.603536	0.607437
cg07184887	0.830379	0.814881	0.874252	0.843423	0.821416	0.838262	0.817894	0.793382	0.813567	0.821105	0.868287	0.876031	0.847014	0.833403	0.851126	0.878574	0.840179	0.816017	0.836049	0.897486	0.761548	0.798508	0.873741	0.862118	0.838342	0.843811	0.86664	0.815446	0.807127	0.792843	0.846926	0.851862	0.887456	0.837299	0.820787	0.854419	0.859848	0.856537	0.830315	0.774311	0.883474	0.754914	0.872241	0.847675	0.841963	0.918324	0.864307	0.89575	0.83146
cg07195224	0.170416	0.182142	0.297486	0.230968	0.203003	0.212472	0.203346	0.222653	0.176243	0.189443	0.259032	0.243001	0.226889	0.182827	0.273302	0.251314	0.256413	0.251054	0.269929	0.262088	0.257779	0.192928	0.193736	0.189094	0.157343	0.160477	0.260305	0.220302	0.209263	0.161234	0.297131	0.208074	0.241636	0.39521	0.333904	0.340713	0.231965	0.243852	0.229545	0.182816	0.322045	0.324613	0.174306	0.185388	0.313491	0.291844	0.358107	0.359791	0.274721
cg07211259	0.202444	0.247176	0.242608	0.184276	0.225648	0.202607	0.168093	0.185093	0.217259	0.20708	0.215003	0.219813	0.201262	0.241725	0.249853	0.234679	0.207688	0.199009	0.217259	0.27418	0.253726	0.221457	0.186599	0.214548	0.189233	0.219273	0.266962	0.264506	0.196932	0.197481	0.241654	0.236748	0.248183	0.369813	0.295923	0.291935	0.254842	0.202981	0.185391	0.228942	0.318426	0.315045	0.141611	0.153117	0.284915	0.316801	0.290734	0.308741	0.251065
cg07229301	0.783043	0.729992	0.722571	0.7346	0.771794	0.77022	0.724173	0.766871	0.775415	0.74685	0.777582	0.798369	0.788079	0.737974	0.768101	0.720215	0.810193	0.785394	0.780022	0.732906	0.654898	0.767147	0.785362	0.754063	0.765299	0.784213	0.75064	0.772536	0.76059	0.748111	0.773317	0.764399	0.76605	0.761911	0.781563	0.77165	0.714881	0.721728	0.732311	0.728863	0.737965	0.723406	0.776599	0.781953	0.755689	0.731935	0.733863	0.769215	0.784125
cg07249860	0.757306	0.735278	0.765158	0.801012	0.801929	0.811103	0.793418	0.812238	0.814918	0.79461	0.862173	0.800561	0.813704	0.682463	0.782054	0.752501	0.807633	0.77303	0.834947	0.843054	0.685925	0.753773	0.825688	0.780591	0.780911	0.802099	0.78169	0.723506	0.681654	0.744933	0.799719	0.846947	0.821525	0.815133	0.792468	0.821704	0.771423	0.712304	0.598324	0.719875	0.834808	0.763792	0.782767	0.777985	0.85054	0.797517	0.754906	0.801613	0.76787
cg07258627	0.132225	0.144925	0.17257	0.176051	0.141564	0.131941	0.127341	0.146965	0.144063	0.132045	0.143654	0.142575	0.139676	0.187247	0.143224	0.13092	0.135833	0.144653	0.144767	0.158074	0.112607	0.11674	0.139748	0.123173	0.134784	0.128552	0.138449	0.174084	0.210492	0.14627	0.146305	0.123624	0.134285	0.146395	0.144201	0.140385	0.150397	0.1549	0.154142	0.168004	0.136696	0.133631	0.0980875	0.114354	0.146074	0.159118	0.146183	0.14169	0.14278
cg07267600	0.233476	0.31201	0.270136	0.300034	0.284448	0.258245	0.271558	0.284367	0.237821	0.246829	0.301556	0.3062	0.278616	0.263159	0.336674	0.370148	0.245698	0.304469	0.316278	0.320074	0.513111	0.278543	0.24218	0.235301	0.201827	0.234036	0.296181	0.301974	0.319312	0.280667	0.313559	0.279284	0.294367	0.302073	0.327547	0.32961	0.277934	0.260319	0.265697	0.294358	0.347339	0.333129	0.24094	0.237447	0.303658	0.316969	0.315227	0.283285	0.299155
cg07326387	0.741781	0.643967	0.65776	0.642083	0.69597	0.723743	0.707441	0.629301	0.691029	0.699657	0.768698	0.775649	0.674288	0.6482	0.675348	0.723371	0.764814	0.755343	0.66116	0.700398	0.588978	0.657813	0.720913	0.730342	0.686223	0.731457	0.614472	0.567439	0.596594	0.643608	0.695512	0.730995	0.712103	0.652558	0.69167	0.772291	0.619845	0.652977	0.631932	0.567687	0.603858	0.636357	0.785922	0.642011	0.68189	0.663423	0.639254	0.719073	0.663924
cg07346603	0.873228	0.88466	0.862506	0.837426	0.891432	0.862993	0.881514	0.897074	0.911521	0.88887	0.886436	0.895664	0.889276	0.926202	0.861171	0.896453	0.893781	0.898153	0.893682	0.86686	0.725117	0.890186	0.888012	0.873783	0.906274	0.874922	0.865824	0.835389	0.880625	0.887001	0.852879	0.888484	0.889601	0.847576	0.881645	0.879468	0.870707	0.820645	0.865171	0.891188	0.850863	0.832444	0.861069	0.842312	0.849999	0.840048	0.878419	0.879237	0.893196
cg07356123	0.792838	0.646747	0.731613	0.698117	0.776232	0.764966	0.733668	0.68706	0.747689	0.751339	0.770942	0.757958	0.719171	0.663424	0.665025	0.669393	0.733563	0.731011	0.636569	0.685226	0.634985	0.773771	0.763128	0.83051	0.733339	0.768895	0.60348	0.609871	0.690317	0.632324	0.735065	0.72829	0.72148	0.765001	0.706336	0.717521	0.621684	0.730384	0.649043	0.663619	0.515018	0.749214	0.720813	0.830817	0.56292	0.672329	0.699089	0.709475	0.756492
cg07367602	0.816627	0.775505	0.763963	0.750827	0.720112	0.796204	0.798533	0.732136	0.728757	0.712688	0.769475	0.700449	0.784561	0.60986	0.764455	0.762806	0.707394	0.737217	0.741759	0.725291	0.697548	0.746421	0.740898	0.762912	0.651319	0.767826	0.75159	0.645072	0.657469	0.765007	0.788698	0.777467	0.791931	0.796266	0.836559	0.680045	0.725876	0.644837	0.77891	0.72321	0.759648	0.695701	0.712427	0.771315	0.697425	0.687601	0.673417	0.690686	0.70417
cg07426077	0.87619	0.865186	0.85908	0.871647	0.868535	0.854132	0.881872	0.864528	0.885962	0.89962	0.859888	0.881338	0.869931	0.880348	0.876088	0.863109	0.885788	0.874838	0.881407	0.86335	0.776068	0.878199	0.859977	0.876644	0.897162	0.899375	0.873302	0.850141	0.863522	0.856668	0.873652	0.88553	0.886963	0.864432	0.89532	0.865561	0.883818	0.849469	0.866011	0.890635	0.865666	0.873969	0.889353	0.89118	0.856162	0.894214	0.886092	0.851104	0.880651
cg07430085	0.859471	0.83441	0.818864	0.809797	0.851486	0.850867	0.804222	0.835623	0.804774	0.817776	0.808747	0.817589	0.853567	0.826995	0.826137	0.815102	0.849548	0.802313	0.819702	0.854152	0.709134	0.797772	0.85238	0.833829	0.840171	0.829493	0.840169	0.798516	0.810153	0.825374	0.824263	0.843081	0.83244	0.824943	0.826058	0.843445	0.833161	0.829318	0.798318	0.789062	0.812048	0.790318	0.841051	0.844777	0.81	0.827412	0.822761	0.818526	0.827823
cg07442040	0.785318	0.739015	0.752906	0.762452	0.830881	0.793663	0.668103	0.798281	0.784561	0.770586	0.794141	0.760172	0.769422	0.683031	0.727742	0.803831	0.84372	0.771726	0.74461	0.892974	0.7159	0.808445	0.789989	0.798956	0.851266	0.796917	0.728721	0.758981	0.746507	0.731357	0.779915	0.774218	0.792854	0.786962	0.730189	0.798928	0.760451	0.668406	0.772226	0.825058	0.728664	0.656182	0.712225	0.771835	0.791299	0.75986	0.787872	0.825198	0.772846
cg07452799	0.0887202	0.137661	0.117658	0.119032	0.0829174	0.0909881	0.116652	0.102334	0.0864458	0.0841359	0.0984354	0.0845644	0.0726147	0.125348	0.109592	0.103197	0.0840738	0.0996441	0.0900489	0.103276	0.214553	0.0870324	0.0822598	0.0769306	0.0874085	0.0942564	0.110333	0.161503	0.108027	0.0841963	0.124198	0.120284	0.0953699	0.0876652	0.0782957	0.0797598	0.121842	0.108016	0.103409	0.0862469	0.144905	0.11668	0.0881181	0.110102	0.103551	0.0997148	0.0952929	0.10245	0.0950322
cg07459264	0.0653104	0.0664311	0.0649823	0.0724563	0.0571887	0.0614617	0.0608489	0.0617075	0.0612265	0.0530925	0.0547973	0.0549376	0.0500693	0.0622013	0.0580324	0.0629648	0.0579741	0.0523459	0.0577744	0.0593367	0.106833	0.0551658	0.0563792	0.0578612	0.0596384	0.0558972	0.0600591	0.0769111	0.0613142	0.0591513	0.0520167	0.0508711	0.0595937	0.0482953	0.0485463	0.0547083	0.0702255	0.0552397	0.0670017	0.0582705	0.0713733	0.0551684	0.0492165	0.0483547	0.073571	0.0561137	0.0470213	0.0458488	0.0500482
cg07473599	0.79215	0.748477	0.756413	0.742695	0.782148	0.737244	0.663712	0.775799	0.74639	0.811625	0.807117	0.822089	0.769422	0.71568	0.694889	0.827848	0.782503	0.762507	0.701772	0.709891	0.628133	0.670665	0.74363	0.755597	0.761297	0.752856	0.655507	0.615164	0.732104	0.695442	0.771097	0.740103	0.730283	0.738316	0.806546	0.804432	0.687844	0.690406	0.693896	0.751099	0.614564	0.741785	0.761132	0.759413	0.722486	0.714923	0.741206	0.772009	0.829088
cg07483245	0.0687878	0.0900771	0.0829394	0.0820492	0.0705945	0.0608564	0.0819731	0.0755855	0.0643743	0.0619562	0.0695094	0.0572556	0.0593545	0.0838736	0.0693186	0.0792839	0.0622783	0.0547675	0.0772498	0.0615527	0.12282	0.0627948	0.0599164	0.0650826	0.0613347	0.0628383	0.0716022	0.072767	0.0668893	0.0827574	0.0603215	0.058535	0.0603199	0.0629176	0.056596	0.0554329	0.0857756	0.0832733	0.0806375	0.0681748	0.0747852	0.0977849	0.0619956	0.0728284	0.0727494	0.073512	0.0666737	0.0617065	0.0592914
cg07490124	0.768535	0.659825	0.631422	0.678615	0.796581	0.702908	0.71899	0.748201	0.714348	0.82376	0.750909	0.770431	0.695548	0.666456	0.715567	0.690928	0.818652	0.778045	0.745493	0.799507	0.717388	0.730531	0.747808	0.783792	0.710359	0.689704	0.683133	0.68722	0.721775	0.717096	0.727476	0.730411	0.684131	0.772237	0.74439	0.737741	0.636314	0.661727	0.668098	0.68664	0.550752	0.644705	0.685641	0.716747	0.516491	0.664192	0.767778	0.775403	0.775621
cg07504780	0.0586197	0.0648575	0.0630145	0.0587362	0.0472037	0.0506553	0.0580884	0.04926	0.0481569	0.0527775	0.0556759	0.0614721	0.0535976	0.0655883	0.0510231	0.0401682	0.0469054	0.0535205	0.0499066	0.0503162	0.0549927	0.0543903	0.0575389	0.0596163	0.0600608	0.0484749	0.0482025	0.0642932	0.0620534	0.0514566	0.0568563	0.0594588	0.0507189	0.0512105	0.054655	0.0480451	0.0558402	0.0502313	0.0676502	0.0523507	0.058029	0.0837438	0.0481388	0.0530417	0.0507597	0.0569334	0.0511411	0.0410007	0.0515183
cg07516712	0.792852	0.774202	0.864885	0.747595	0.808438	0.775626	0.798395	0.786243	0.804622	0.78089	0.769437	0.812354	0.80002	0.7661	0.810854	0.771199	0.812094	0.81583	0.806938	0.779706	0.564271	0.788623	0.813274	0.802076	0.809582	0.816107	0.75458	0.735725	0.745303	0.80782	0.769471	0.793263	0.776425	0.777519	0.769291	0.804225	0.701436	0.743513	0.744175	0.741845	0.740686	0.718553	0.733449	0.770113	0.707332	0.825887	0.797724	0.77182	0.765879
cg07535316	0.635185	0.570182	0.59033	0.598298	0.566852	0.525026	0.501809	0.584684	0.635116	0.6248	0.586877	0.553993	0.566741	0.676828	0.63512	0.651808	0.535547	0.578227	0.642704	0.611691	0.584584	0.613078	0.574057	0.591757	0.600541	0.617541	0.609138	0.634181	0.610381	0.645046	0.624086	0.608296	0.613066	0.638554	0.564859	0.579349	0.663639	0.544737	0.562662	0.565871	0.601336	0.627144	0.550067	0.536892	0.645188	0.583711	0.537137	0.480253	0.575598
cg07587209	0.0591735	0.0909838	0.108306	0.0970759	0.093907	0.0892848	0.0843847	0.127219	0.0888091	0.0807773	0.0752429	0.0654368	0.0893091	0.123763	0.0936284	0.0943103	0.0735388	0.0520453	0.0679555	0.0531889	0.128424	0.0690188	0.0727231	0.0921074	0.0634959	0.0808771	0.0818149	0.105795	0.0803981	0.090866	0.106408	0.142678	0.0669245	0.117218	0.0524435	0.0665465	0.081783	0.0863821	0.0865264	0.0679102	0.122969	0.111045	0.066563	0.0538267	0.125721	0.0697707	0.114486	0.116277	0.0711323
cg07600998	0.264712	0.393017	0.408611	0.377785	0.337763	0.327576	0.36843	0.332068	0.296196	0.330825	0.344611	0.371522	0.344716	0.295974	0.444575	0.392943	0.387496	0.363056	0.381849	0.38453	0.413458	0.315857	0.249603	0.275897	0.29692	0.254414	0.394579	0.391768	0.344642	0.314205	0.402643	0.377846	0.349784	0.38503	0.436031	0.457708	0.402675	0.418253	0.304262	0.356578	0.461516	0.445151	0.356324	0.310562	0.389933	0.37844	0.407787	0.464856	0.369787
cg07611843	0.37707	0.455052	0.529334	0.442184	0.453071	0.466996	0.47373	0.4558	0.463306	0.479489	0.480615	0.471607	0.495667	0.464759	0.547336	0.525859	0.510822	0.484723	0.473872	0.519688	0.467636	0.420958	0.418162	0.458687	0.386887	0.328452	0.518076	0.509228	0.503838	0.42927	0.500861	0.481149	0.435152	0.505199	0.558506	0.545379	0.486569	0.532969	0.432174	0.419005	0.559864	0.55033	0.465924	0.502573	0.455487	0.467162	0.564669	0.562991	0.514898
cg07617163	0.88073	0.854884	0.880481	0.864946	0.871125	0.874583	0.876365	0.84773	0.878413	0.872385	0.832255	0.858471	0.900913	0.90628	0.884509	0.875222	0.853063	0.880567	0.835819	0.871367	0.778343	0.873406	0.877397	0.88929	0.890087	0.87112	0.858125	0.879404	0.836636	0.875088	0.854148	0.878616	0.869742	0.857423	0.866643	0.86724	0.836154	0.862786	0.8577	0.862494	0.896593	0.833139	0.865879	0.866961	0.90197	0.844451	0.917444	0.864875	0.880361
cg07624918	0.466181	0.526083	0.551628	0.50069	0.543041	0.586906	0.556888	0.537709	0.472852	0.534472	0.525809	0.517494	0.549978	0.587109	0.577223	0.599407	0.544587	0.530258	0.533529	0.573105	0.521308	0.538043	0.467502	0.500025	0.494138	0.425638	0.623795	0.634245	0.618859	0.54721	0.58764	0.532275	0.535166	0.587263	0.581219	0.586754	0.605035	0.588222	0.558965	0.521878	0.609292	0.596102	0.61031	0.508296	0.602298	0.558382	0.628708	0.640995	0.613448
cg07627445	0.789337	0.768742	0.737463	0.725233	0.785634	0.796644	0.738212	0.757874	0.7607	0.750371	0.761813	0.768557	0.782274	0.709964	0.75262	0.72547	0.77805	0.750309	0.758486	0.755912	0.662479	0.758222	0.795107	0.75143	0.76816	0.801706	0.729772	0.750317	0.765575	0.749135	0.751445	0.787981	0.732568	0.739508	0.777004	0.770096	0.739899	0.716083	0.775436	0.726972	0.743182	0.757255	0.763814	0.752354	0.738912	0.755858	0.713858	0.725094	0.755594
cg07653647	0.08346	0.0901612	0.109537	0.100244	0.104028	0.0662779	0.092539	0.0812391	0.0854522	0.0597444	0.0807111	0.0866568	0.098043	0.0861972	0.0769427	0.0972497	0.088789	0.0935471	0.0861001	0.112308	0.110775	0.0938019	0.0812696	0.0992872	0.0758765	0.104139	0.0977924	0.0916661	0.100878	0.0975346	0.0803905	0.09378	0.103394	0.0940217	0.0883908	0.0793789	0.0938905	0.0992248	0.11118	0.0916477	0.0987916	0.115045	0.0991663	0.0811748	0.109202	0.0843359	0.0840251	0.0935087	0.0900837
cg07663278	0.367309	0.402593	0.421531	0.40902	0.406943	0.407295	0.410284	0.373542	0.412218	0.406974	0.419406	0.425065	0.423569	0.414445	0.449957	0.429155	0.345956	0.385564	0.396928	0.41164	0.457803	0.488391	0.381403	0.364197	0.388656	0.384548	0.410407	0.451112	0.420788	0.42232	0.43483	0.424002	0.373045	0.413115	0.394098	0.381889	0.441318	0.456713	0.440569	0.42999	0.449961	0.429812	0.35625	0.310081	0.396298	0.427534	0.452333	0.446901	0.377694
cg07664027	0.742955	0.724447	0.734205	0.739893	0.779367	0.795438	0.788558	0.791047	0.767798	0.793976	0.772687	0.814554	0.738984	0.763059	0.752759	0.753393	0.760637	0.785052	0.732019	0.728653	0.737177	0.755505	0.800013	0.763488	0.779731	0.789469	0.721425	0.734687	0.803629	0.75331	0.782004	0.801237	0.780278	0.757254	0.79033	0.782808	0.72134	0.714846	0.707207	0.695717	0.712435	0.76652	0.766592	0.788082	0.731296	0.715103	0.740781	0.740868	0.758175
cg07715909	0.370712	0.399847	0.331953	0.337679	0.334648	0.331868	0.347152	0.330499	0.334402	0.31349	0.360553	0.341336	0.327832	0.384508	0.35505	0.347639	0.304694	0.312729	0.332249	0.345899	0.341556	0.38803	0.333902	0.320785	0.297615	0.311788	0.325896	0.372123	0.316208	0.357445	0.324517	0.324675	0.294568	0.312147	0.277223	0.273144	0.351412	0.333521	0.310883	0.297615	0.357526	0.351628	0.331647	0.323567	0.314906	0.300607	0.299544	0.282282	0.275773
cg07735969	0.334471	0.366489	0.346919	0.343922	0.370445	0.345038	0.346695	0.358893	0.328137	0.351705	0.363336	0.363185	0.364221	0.433244	0.391642	0.39714	0.328357	0.315348	0.368594	0.351294	0.328241	0.40359	0.352865	0.341161	0.325871	0.295827	0.342165	0.365368	0.365628	0.322165	0.361683	0.393757	0.362112	0.356182	0.356291	0.341616	0.399306	0.376645	0.378121	0.356624	0.402361	0.424108	0.357923	0.340189	0.339532	0.33984	0.361176	0.36839	0.3283
cg07739398	0.823544	0.72082	0.811953	0.776431	0.820048	0.840609	0.764419	0.816451	0.773617	0.818968	0.811053	0.767845	0.840042	0.748524	0.809233	0.793064	0.778639	0.842107	0.775117	0.736842	0.647066	0.77594	0.814629	0.827121	0.765573	0.818108	0.738092	0.710376	0.720581	0.737128	0.789299	0.813	0.840606	0.824764	0.829931	0.889844	0.737569	0.801479	0.758425	0.71098	0.695458	0.768251	0.744843	0.81065	0.805356	0.796606	0.816814	0.796814	0.751149
cg07753384	0.066257	0.0920514	0.0782192	0.0733153	0.0632567	0.0661344	0.0722508	0.0673946	0.0584161	0.0522876	0.0601822	0.0589043	0.0641037	0.0724178	0.0698794	0.0724976	0.0557957	0.0580804	0.0738486	0.0762113	0.141187	0.074658	0.0565639	0.06633	0.0592554	0.0615924	0.0682325	0.0792513	0.0795565	0.0672993	0.0647736	0.0671546	0.065459	0.061948	0.0644086	0.0609339	0.0674218	0.0711179	0.0798575	0.0819392	0.0953202	0.0843748	0.0674193	0.0611893	0.0646232	0.0667774	0.0580712	0.0644646	0.0574969
cg07816095	0.814991	0.800517	0.833623	0.850024	0.83411	0.849644	0.84961	0.86122	0.85167	0.832182	0.83605	0.851353	0.848056	0.850648	0.83567	0.78942	0.842725	0.854197	0.83412	0.794528	0.819535	0.840148	0.855087	0.854527	0.848781	0.835479	0.832355	0.858094	0.84936	0.81337	0.860847	0.807922	0.860889	0.842476	0.839967	0.821417	0.864457	0.815202	0.811182	0.81501	0.807345	0.813372	0.866617	0.837182	0.833395	0.862243	0.842593	0.858619	0.849387
cg07830855	0.539965	0.555233	0.565259	0.552336	0.58858	0.616575	0.554962	0.54542	0.565528	0.537976	0.550694	0.591832	0.591873	0.605939	0.602959	0.61609	0.534373	0.539254	0.60193	0.595637	0.558578	0.576255	0.534736	0.544411	0.505662	0.52145	0.584978	0.603944	0.578926	0.571888	0.598063	0.585525	0.538261	0.608103	0.612904	0.604611	0.617917	0.64218	0.561349	0.533271	0.676332	0.65613	0.565819	0.54402	0.589267	0.587739	0.595038	0.568161	0.598721
cg07835482	0.644553	0.619558	0.680837	0.676366	0.605336	0.665884	0.646235	0.692166	0.605955	0.60498	0.615745	0.594516	0.593316	0.701892	0.646651	0.635455	0.498554	0.584934	0.64149	0.619488	0.754239	0.666878	0.612753	0.578627	0.601815	0.644483	0.68125	0.677155	0.607578	0.659189	0.693462	0.684588	0.702332	0.671003	0.505576	0.514742	0.661321	0.624711	0.617614	0.600775	0.632578	0.63183	0.567446	0.618723	0.659064	0.640439	0.525049	0.492884	0.532267
cg07855465	0.855388	0.851182	0.845685	0.895481	0.869761	0.886107	0.879756	0.859468	0.862754	0.856747	0.883365	0.862073	0.866698	0.918161	0.877235	0.839662	0.873639	0.855098	0.860379	0.877699	0.869711	0.873406	0.874898	0.853193	0.882649	0.876321	0.850614	0.850941	0.853647	0.862113	0.851289	0.866028	0.854715	0.875562	0.872309	0.863655	0.877306	0.8517	0.8995	0.844807	0.848338	0.874053	0.881831	0.878838	0.8781	0.863424	0.863007	0.899276	0.886794
cg07938459	0.121288	0.166496	0.128287	0.16274	0.108891	0.113502	0.130033	0.130242	0.117268	0.110402	0.120032	0.109718	0.122747	0.173604	0.120777	0.149311	0.0898674	0.108544	0.126987	0.135555	0.310588	0.117516	0.0934886	0.092542	0.0960863	0.097798	0.14298	0.175692	0.125851	0.124689	0.115701	0.115096	0.126418	0.124377	0.112307	0.0984665	0.174614	0.193242	0.192607	0.174923	0.184148	0.186525	0.153455	0.130304	0.178151	0.162124	0.11123	0.14878	0.114677
cg07943849	0.627579	0.355546	0.367666	0.45564	0.543609	0.552734	0.475399	0.526111	0.504175	0.673031	0.579022	0.623405	0.560096	0.437501	0.448052	0.514388	0.723097	0.598326	0.53774	0.521146	0.393228	0.533878	0.59577	0.612955	0.622299	0.683817	0.515219	0.427936	0.539291	0.535372	0.498282	0.65193	0.525602	0.484283	0.56983	0.634288	0.432625	0.469838	0.430074	0.48174	0.366326	0.393581	0.550527	0.566438	0.32159	0.440143	0.522745	0.592641	0.467386
cg07970325	0.40177	0.452449	0.459996	0.416553	0.438519	0.41481	0.457936	0.454821	0.44533	0.463553	0.445062	0.474458	0.439521	0.404629	0.501552	0.47488	0.531688	0.493232	0.455473	0.487723	0.429401	0.454563	0.397942	0.399909	0.446924	0.373245	0.480983	0.492033	0.448873	0.390879	0.478271	0.455505	0.454275	0.470965	0.515638	0.533908	0.492379	0.48517	0.449688	0.481787	0.497244	0.486765	0.470733	0.468861	0.464667	0.442144	0.542438	0.542746	0.482338
cg07974125	0.0656375	0.0844852	0.0597986	0.0754392	0.0614075	0.0613316	0.0766943	0.0643347	0.0615744	0.0577895	0.0656367	0.0598106	0.0703057	0.098401	0.0758425	0.0750162	0.0600125	0.0691568	0.0728202	0.0672448	0.134747	0.0759513	0.0614087	0.0575593	0.0601466	0.0590291	0.0652391	0.0837099	0.0610581	0.0852864	0.0619001	0.0675257	0.069553	0.0686969	0.0618227	0.0604526	0.0668523	0.0753067	0.0660298	0.0620636	0.0819518	0.0821324	0.0595701	0.0680952	0.0615559	0.07394	0.0712534	0.068638	0.0598479
cg07975813	0.0638792	0.0897054	0.0747892	0.0628288	0.0737092	0.062228	0.0672253	0.0595982	0.0659774	0.0698379	0.0587509	0.0577243	0.0690819	0.0626093	0.0722524	0.0636994	0.0593947	0.0686786	0.047978	0.0653297	0.136054	0.0600159	0.06244	0.060778	0.0644451	0.0677981	0.0721857	0.0754086	0.0590228	0.0604808	0.0723329	0.0660466	0.0785006	0.0719029	0.0650405	0.0491368	0.0655662	0.0796089	0.080021	0.0630688	0.0807175	0.0644165	0.0596787	0.067015	0.0771705	0.0783624	0.0623136	0.0768955	0.0606304
cg07978494	0.72546	0.714406	0.643294	0.685495	0.745409	0.776178	0.63571	0.658041	0.712203	0.720512	0.71884	0.797786	0.73804	0.669821	0.691154	0.575337	0.736061	0.725627	0.72966	0.735608	0.481593	0.751588	0.746983	0.749726	0.749665	0.761758	0.629287	0.61686	0.689634	0.705167	0.683332	0.783864	0.741766	0.734777	0.802595	0.686644	0.602473	0.672695	0.722194	0.642822	0.693878	0.603652	0.695447	0.626143	0.66103	0.594962	0.723838	0.67179	0.708225
cg07993586	0.817984	0.813058	0.750649	0.7938	0.800822	0.842591	0.764757	0.766919	0.791279	0.787448	0.780989	0.761413	0.761383	0.820567	0.78707	0.837724	0.747954	0.754706	0.768287	0.787399	0.863986	0.780301	0.810304	0.778525	0.775096	0.810323	0.720971	0.76313	0.82548	0.822705	0.807102	0.855689	0.771875	0.796187	0.783001	0.804554	0.788379	0.743947	0.776403	0.803061	0.81141	0.784976	0.735044	0.77269	0.788979	0.781409	0.731516	0.746007	0.756405
cg07997596	0.104928	0.183509	0.155274	0.119638	0.158454	0.141242	0.133925	0.121208	0.12169	0.152613	0.146536	0.126796	0.142937	0.119093	0.153015	0.150825	0.158788	0.141537	0.139012	0.139443	0.0589517	0.143181	0.0930688	0.121085	0.110745	0.0836719	0.156042	0.154701	0.143768	0.128579	0.158234	0.125598	0.112712	0.141276	0.177912	0.145588	0.194831	0.159116	0.122683	0.184309	0.184688	0.193502	0.132075	0.120128	0.169192	0.151432	0.158231	0.177175	0.123404
cg08003810	0.875099	0.800093	0.821176	0.841037	0.855971	0.870188	0.844641	0.847034	0.861636	0.863765	0.86749	0.87525	0.896418	0.831456	0.86385	0.875421	0.880299	0.870398	0.858319	0.840965	0.791528	0.812527	0.876928	0.857936	0.871456	0.869877	0.872811	0.857669	0.843048	0.842943	0.854445	0.84887	0.864806	0.846482	0.873708	0.847394	0.841712	0.854905	0.84598	0.865582	0.81124	0.825805	0.874979	0.866601	0.851852	0.838017	0.847574	0.873759	0.857735
cg08044294	0.872151	0.877435	0.832636	0.860228	0.871255	0.853007	0.875704	0.893469	0.905195	0.889938	0.867461	0.853464	0.882203	0.852267	0.868576	0.869967	0.869903	0.910505	0.854683	0.834152	0.80957	0.87955	0.879623	0.892239	0.857242	0.862904	0.840456	0.824334	0.902358	0.85695	0.905963	0.882578	0.850859	0.825633	0.870611	0.877792	0.833078	0.846171	0.844346	0.847806	0.818892	0.852976	0.90215	0.89263	0.853562	0.857183	0.844289	0.878155	0.87285
cg08080174	0.567196	0.612826	0.542635	0.524944	0.625183	0.631691	0.607572	0.596457	0.602422	0.616421	0.632792	0.674053	0.620212	0.566582	0.67611	0.625409	0.661705	0.662566	0.647668	0.642239	0.584141	0.620108	0.572466	0.603488	0.563584	0.587267	0.656014	0.62855	0.65831	0.639778	0.661675	0.644527	0.599258	0.677871	0.712808	0.734911	0.657223	0.685705	0.630338	0.632814	0.597524	0.656799	0.64537	0.581767	0.572101	0.575594	0.632638	0.669489	0.659154
cg08108289	0.169817	0.154715	0.130903	0.169051	0.144525	0.174257	0.132019	0.154034	0.138186	0.123686	0.148262	0.14061	0.15348	0.147938	0.164705	0.18943	0.16169	0.142496	0.148854	0.113858	0.196233	0.136313	0.175287	0.149065	0.16153	0.193596	0.137739	0.128376	0.139078	0.14376	0.153599	0.17343	0.137898	0.123593	0.125127	0.151982	0.12283	0.129932	0.166885	0.155892	0.136762	0.122235	0.125316	0.168033	0.144676	0.146403	0.133246	0.135055	0.139601
cg08121478	0.0713968	0.0617838	0.0748208	0.0561177	0.0595091	0.0638442	0.0586765	0.0682348	0.0523828	0.0579262	0.0630511	0.0696464	0.0560279	0.0550309	0.068676	0.0761994	0.0572425	0.056591	0.0563844	0.0576361	0.11527	0.0632645	0.0624459	0.0525038	0.0551529	0.058469	0.0581928	0.0743745	0.0493087	0.0560842	0.06462	0.0467684	0.0524986	0.0582419	0.0568317	0.0583454	0.0618648	0.0653206	0.0679139	0.052001	0.0594862	0.0794475	0.0575949	0.0548418	0.0567813	0.0469464	0.0496204	0.0647276	0.0578789
cg08199529	0.797708	0.812852	0.866549	0.804268	0.859856	0.867535	0.790719	0.895664	0.855018	0.852245	0.852015	0.889977	0.807642	0.832838	0.82237	0.804185	0.860392	0.864299	0.801834	0.853466	0.636114	0.872543	0.860266	0.838701	0.808721	0.849343	0.803555	0.827839	0.837634	0.866742	0.86799	0.890839	0.797471	0.838928	0.833162	0.843325	0.813458	0.823755	0.786767	0.77651	0.807686	0.823466	0.848615	0.811906	0.765473	0.77866	0.78637	0.824783	0.810149
cg08256761	0.829538	0.704264	0.763843	0.760577	0.845503	0.809089	0.774426	0.756422	0.810166	0.754898	0.782567	0.822721	0.764842	0.719064	0.778851	0.747534	0.832966	0.770707	0.73292	0.744806	0.726976	0.78238	0.817171	0.764546	0.76664	0.719601	0.724208	0.700206	0.67863	0.684398	0.788992	0.824052	0.711361	0.799388	0.802648	0.784453	0.725931	0.753234	0.674171	0.734743	0.566495	0.611199	0.704043	0.78836	0.717321	0.793431	0.734124	0.734729	0.84302
cg08262496	0.881466	0.789325	0.88587	0.871427	0.842988	0.852292	0.863435	0.8452	0.864664	0.852409	0.887378	0.873518	0.854144	0.874496	0.896335	0.855557	0.885591	0.860989	0.8789	0.871582	0.823128	0.873775	0.882362	0.883585	0.860286	0.869127	0.848576	0.857165	0.856811	0.868532	0.874003	0.822493	0.839597	0.843905	0.886578	0.865836	0.903058	0.852059	0.861344	0.870497	0.835963	0.898362	0.865036	0.853808	0.906295	0.84394	0.810463	0.867794	0.858227
cg08266106	0.887803	0.841435	0.881226	0.825127	0.856019	0.867829	0.861447	0.874212	0.908775	0.85166	0.871608	0.878126	0.907412	0.860317	0.909246	0.866463	0.882748	0.909997	0.829482	0.895358	0.876745	0.888753	0.867405	0.879678	0.91034	0.910353	0.880815	0.868715	0.887495	0.839615	0.855772	0.878299	0.846212	0.876692	0.868082	0.842486	0.879957	0.864644	0.869548	0.831674	0.83638	0.818851	0.855245	0.890361	0.839498	0.862089	0.896207	0.8688	0.913976
cg08271907	0.414063	0.514995	0.51049	0.455591	0.513466	0.469614	0.390936	0.457751	0.418188	0.449076	0.47172	0.425769	0.494593	0.482566	0.533096	0.51981	0.521315	0.515663	0.443444	0.502384	0.660348	0.437537	0.398863	0.42015	0.378697	0.388161	0.46443	0.478891	0.450037	0.410953	0.53283	0.454836	0.461805	0.489139	0.547985	0.561828	0.522286	0.518438	0.466318	0.481292	0.593707	0.535376	0.424087	0.426938	0.527165	0.504231	0.569721	0.569733	0.480874
cg08289189	0.764474	0.762019	0.730353	0.790602	0.755164	0.759497	0.862933	0.792161	0.760229	0.771714	0.76879	0.854048	0.777559	0.879395	0.658643	0.784643	0.739749	0.811554	0.754588	0.760344	0.63849	0.797433	0.807044	0.803944	0.767428	0.774468	0.747468	0.690977	0.780335	0.783437	0.776992	0.750866	0.840692	0.701742	0.831903	0.727806	0.686573	0.754813	0.820354	0.673208	0.705962	0.727929	0.643922	0.867861	0.714153	0.593284	0.764813	0.784047	0.777699
cg08297686	0.304909	0.355286	0.287676	0.257792	0.27136	0.296421	0.333781	0.321843	0.237089	0.232971	0.263849	0.273771	0.280826	0.316103	0.270633	0.241348	0.251015	0.283807	0.248419	0.252752	0.398419	0.351728	0.315692	0.301013	0.26365	0.271674	0.267914	0.281957	0.279886	0.272123	0.246244	0.22165	0.223742	0.238117	0.2534	0.225514	0.317904	0.287022	0.32453	0.274199	0.329286	0.264831	0.271695	0.281981	0.275393	0.29366	0.30031	0.257647	0.301167
cg08335583	0.050704	0.0588652	0.0542565	0.0630945	0.0457976	0.0486853	0.049453	0.0605642	0.054432	0.0364905	0.0662907	0.0510345	0.0458242	0.0514174	0.0609966	0.0524073	0.0479408	0.0490258	0.0569505	0.059969	0.0698497	0.0460088	0.056672	0.0430826	0.0523299	0.0532852	0.0567135	0.0629725	0.0662692	0.0472654	0.0586799	0.0575112	0.0522386	0.0656216	0.0444475	0.049442	0.0489849	0.0596597	0.048147	0.0577698	0.0588646	0.0555111	0.0456021	0.0455023	0.0511054	0.0585278	0.0458842	0.0492198	0.0433646
cg08368094	0.798107	0.693434	0.727257	0.78317	0.840618	0.853623	0.755415	0.782909	0.765289	0.813084	0.775061	0.773225	0.842419	0.720079	0.757155	0.778882	0.781877	0.799881	0.772956	0.807305	0.595235	0.829816	0.810034	0.800513	0.790226	0.815096	0.659425	0.659201	0.715539	0.694635	0.829615	0.775387	0.798493	0.797506	0.760559	0.761338	0.72473	0.701696	0.711898	0.658747	0.653715	0.760071	0.748694	0.800979	0.734515	0.752442	0.722551	0.77069	0.816329
cg08385211	0.782032	0.723841	0.754616	0.740632	0.782071	0.761312	0.805222	0.754444	0.842912	0.753424	0.779719	0.794738	0.772691	0.798559	0.743217	0.755814	0.772732	0.756507	0.705943	0.703766	0.558009	0.77693	0.807059	0.791311	0.776276	0.803533	0.717673	0.698756	0.739266	0.76419	0.76809	0.773192	0.728377	0.739809	0.755077	0.747451	0.676397	0.704115	0.698416	0.662006	0.625374	0.715273	0.743657	0.782529	0.7024	0.744407	0.696751	0.747783	0.787488
cg08423149	0.145325	0.177443	0.131947	0.14762	0.13922	0.138936	0.153771	0.178126	0.1467	0.152667	0.122325	0.141622	0.146864	0.154491	0.140018	0.151123	0.119918	0.146169	0.127197	0.152311	0.133408	0.20437	0.148233	0.121147	0.109406	0.122632	0.149975	0.155782	0.135474	0.160082	0.15265	0.143228	0.138362	0.121363	0.140931	0.137381	0.191941	0.158189	0.142415	0.1314	0.193197	0.177311	0.127661	0.128067	0.120937	0.177824	0.145315	0.135099	0.146939
cg08445226	0.121115	0.170488	0.145901	0.150256	0.112909	0.125381	0.112465	0.117929	0.120374	0.111981	0.112301	0.100633	0.0974416	0.141548	0.136161	0.118002	0.0989398	0.111412	0.143548	0.134583	0.222732	0.107918	0.100473	0.103167	0.104464	0.100701	0.138526	0.148654	0.127402	0.137831	0.113972	0.118177	0.112719	0.114978	0.104636	0.0916681	0.161029	0.165975	0.130672	0.141616	0.152482	0.139277	0.109998	0.119761	0.15062	0.138679	0.123295	0.1108	0.127576
cg08446539	0.76411	0.760861	0.693601	0.772132	0.704045	0.702822	0.654876	0.677944	0.697325	0.671492	0.677454	0.696703	0.626333	0.722687	0.668562	0.655187	0.573728	0.63598	0.664611	0.661214	0.720417	0.728559	0.665886	0.709085	0.655019	0.75043	0.623091	0.6281	0.612785	0.727698	0.663955	0.706943	0.724212	0.645586	0.562678	0.603862	0.720583	0.708362	0.710891	0.610547	0.695498	0.713761	0.634117	0.731903	0.672212	0.70283	0.611739	0.539295	0.607983
cg08461692	0.452166	0.472951	0.370942	0.437355	0.425611	0.412505	0.409606	0.39081	0.41445	0.441447	0.411895	0.392387	0.430708	0.474245	0.392981	0.443818	0.373095	0.38978	0.41052	0.367339	0.563801	0.427589	0.407418	0.39502	0.387883	0.40173	0.355559	0.458225	0.336282	0.41665	0.368588	0.413279	0.3805	0.429043	0.357732	0.311008	0.422719	0.475483	0.500962	0.380092	0.445519	0.383826	0.356155	0.367514	0.463766	0.394714	0.311349	0.307401	0.363859
cg08480307	0.889095	0.656717	0.704234	0.803596	0.808554	0.81629	0.821726	0.760366	0.718378	0.742542	0.77783	0.842783	0.793891	0.599954	0.767117	0.677893	0.800226	0.779695	0.714773	0.727815	0.642929	0.784054	0.792603	0.809251	0.828769	0.788353	0.761298	0.734884	0.701127	0.735779	0.761262	0.879432	0.767915	0.794	0.778403	0.816382	0.758925	0.766871	0.84488	0.796629	0.700288	0.83503	0.817325	0.844282	0.732739	0.80776	0.757059	0.787005	0.76455
cg08485527	0.833729	0.851288	0.854885	0.817084	0.860149	0.839382	0.819545	0.860615	0.834067	0.886928	0.847123	0.901755	0.821719	0.818733	0.843588	0.75404	0.863034	0.867866	0.838711	0.849497	0.611319	0.836077	0.870551	0.912046	0.846199	0.842634	0.824643	0.816148	0.866641	0.864344	0.898893	0.843004	0.873223	0.834364	0.850153	0.840647	0.807289	0.836385	0.772657	0.841578	0.784597	0.816676	0.887761	0.804901	0.822127	0.887253	0.802813	0.879246	0.883498
cg08497894	0.799251	0.758005	0.771955	0.564465	0.816612	0.739916	0.731247	0.742289	0.849687	0.789808	0.803818	0.755028	0.813511	0.66461	0.775997	0.785104	0.821058	0.82975	0.81013	0.794898	0.667831	0.887214	0.809723	0.802637	0.751635	0.866849	0.707394	0.756109	0.717305	0.801315	0.7998	0.83517	0.79654	0.767864	0.747271	0.776939	0.69201	0.755108	0.80659	0.659257	0.77492	0.592887	0.800396	0.826574	0.723007	0.758407	0.728736	0.80224	0.760425
cg08529744	0.536952	0.527287	0.487094	0.484701	0.546651	0.519321	0.470933	0.468642	0.513083	0.490676	0.530644	0.511598	0.520582	0.498861	0.519063	0.524849	0.475172	0.482766	0.498976	0.493016	0.579242	0.502981	0.52474	0.490798	0.458512	0.520131	0.475537	0.468777	0.499911	0.503758	0.529312	0.543408	0.508197	0.518911	0.529395	0.539111	0.474986	0.478766	0.486606	0.463182	0.569251	0.507927	0.466696	0.512479	0.535922	0.523476	0.494957	0.492076	0.501254
cg08532325	0.0734587	0.104448	0.0806831	0.0800601	0.0780718	0.0710483	0.0767518	0.0858029	0.0619906	0.0718415	0.0753523	0.0706777	0.0637369	0.0814745	0.0833207	0.0842363	0.0606254	0.0663473	0.0867457	0.0771476	0.130684	0.0778624	0.0603028	0.0578974	0.0752927	0.0665216	0.084633	0.112523	0.0802752	0.0810223	0.069839	0.0700858	0.0668612	0.0875572	0.0718613	0.0646303	0.0803345	0.0895864	0.0858219	0.0783019	0.108556	0.115086	0.0670393	0.0664761	0.0995256	0.0957958	0.0900465	0.070067	0.0730583
cg08539991	0.763442	0.724308	0.650748	0.710828	0.702918	0.718375	0.648894	0.62866	0.680142	0.669522	0.700961	0.675965	0.652168	0.756353	0.680966	0.693034	0.632957	0.633877	0.652829	0.623212	0.754365	0.693563	0.726051	0.672814	0.695228	0.769322	0.587653	0.58775	0.678165	0.74856	0.680419	0.726289	0.688572	0.665308	0.597936	0.588388	0.610812	0.601943	0.729749	0.644301	0.666429	0.680634	0.604679	0.700579	0.706644	0.66505	0.586323	0.553357	0.636604
cg08551248	0.111832	0.167243	0.135773	0.125556	0.107486	0.098559	0.129648	0.118099	0.101941	0.0957527	0.107523	0.0831578	0.0998479	0.145772	0.120479	0.131957	0.0876951	0.0929489	0.114114	0.132953	0.248889	0.11265	0.0929781	0.0867414	0.105421	0.0919742	0.127506	0.153004	0.123996	0.117822	0.0821654	0.0979469	0.101865	0.11118	0.0954884	0.095473	0.143262	0.155739	0.136097	0.13772	0.162707	0.139117	0.121144	0.101311	0.157474	0.151043	0.149825	0.109294	0.116235
cg08553913	0.392335	0.414908	0.389803	0.374647	0.384287	0.354848	0.407254	0.395385	0.385023	0.365219	0.408752	0.391903	0.384248	0.407514	0.412362	0.39187	0.385245	0.386286	0.394059	0.383701	0.424941	0.397726	0.33994	0.366774	0.370039	0.384059	0.36931	0.395025	0.399282	0.406317	0.391301	0.382633	0.387312	0.404636	0.406714	0.390146	0.400569	0.403647	0.405791	0.377194	0.420286	0.408263	0.385036	0.372505	0.396977	0.369257	0.384645	0.3646	0.37638
cg08579819	0.0610725	0.0702069	0.0586933	0.0751138	0.0449309	0.0626274	0.0546921	0.0533042	0.046767	0.0560982	0.0683341	0.0537038	0.0524576	0.0636697	0.0597884	0.0614705	0.0545618	0.0532592	0.0531956	0.071198	0.121048	0.0594081	0.0459778	0.0553663	0.0559068	0.0544591	0.0564084	0.0622065	0.0525671	0.0647787	0.0501211	0.0533761	0.0575591	0.0476915	0.0498897	0.052535	0.0520742	0.0586343	0.0577181	0.0581592	0.075156	0.0548938	0.0446829	0.0431638	0.0636479	0.0526863	0.0488724	0.0549325	0.056119
cg08595268	0.772819	0.734733	0.701795	0.723767	0.750167	0.758777	0.749841	0.776027	0.761791	0.768055	0.763487	0.749106	0.756763	0.734149	0.737988	0.734978	0.797805	0.761464	0.756863	0.756396	0.661278	0.748164	0.793055	0.791329	0.782898	0.765637	0.725912	0.736018	0.75371	0.744551	0.756936	0.789093	0.7483	0.72514	0.760905	0.751599	0.726777	0.702069	0.730448	0.756151	0.659255	0.691052	0.762385	0.775714	0.705735	0.747365	0.732404	0.756035	0.735315
cg08614528	0.0938115	0.151231	0.103911	0.114589	0.0846226	0.0935424	0.114604	0.111979	0.0892468	0.0871816	0.0857276	0.0938635	0.0977761	0.108446	0.0922234	0.10999	0.0870834	0.0851232	0.0919813	0.0980527	0.19182	0.107633	0.074308	0.0878795	0.0888686	0.0868875	0.108629	0.13797	0.108752	0.104264	0.080892	0.0996647	0.0922964	0.091368	0.0732238	0.0814939	0.109263	0.107237	0.0981668	0.106961	0.158174	0.144058	0.115736	0.0864334	0.111659	0.092896	0.101707	0.0967411	0.0984534
cg08633665	0.232603	0.258118	0.24742	0.228308	0.214478	0.22669	0.256066	0.243216	0.231952	0.214858	0.232356	0.222965	0.222856	0.261577	0.244858	0.239727	0.167707	0.204541	0.212602	0.202565	0.215894	0.25289	0.199675	0.200061	0.209238	0.231582	0.224445	0.23088	0.194314	0.218705	0.234733	0.224709	0.206886	0.23932	0.216786	0.19715	0.252484	0.251245	0.261226	0.219225	0.284877	0.237733	0.24031	0.239972	0.238308	0.233368	0.186149	0.195403	0.197267
cg08643855	0.916018	0.910211	0.873367	0.885581	0.890911	0.865144	0.899571	0.921254	0.887232	0.905001	0.894887	0.885503	0.856622	0.86358	0.904868	0.914789	0.918296	0.89296	0.879521	0.875079	0.822517	0.898529	0.918639	0.91904	0.881814	0.898976	0.848953	0.865521	0.871663	0.902763	0.903163	0.872092	0.855759	0.818333	0.882	0.888358	0.87814	0.805095	0.805736	0.783424	0.813391	0.849244	0.85854	0.884813	0.843465	0.8587	0.812173	0.863407	0.875296
cg08655071	0.420518	0.452988	0.411351	0.434328	0.446846	0.428989	0.401182	0.440351	0.426762	0.446368	0.477596	0.429174	0.419826	0.507973	0.48338	0.485003	0.401331	0.409283	0.439785	0.429724	0.580799	0.493019	0.420752	0.437204	0.386005	0.43878	0.402008	0.411813	0.43661	0.4601	0.446081	0.422381	0.451191	0.458904	0.434642	0.43397	0.464827	0.407003	0.479104	0.428918	0.493195	0.464738	0.395533	0.417194	0.470771	0.443503	0.423315	0.391479	0.40586
cg08686259	0.837801	0.751309	0.873447	0.854235	0.813718	0.822189	0.781458	0.803678	0.830271	0.80026	0.863243	0.792479	0.819202	0.816671	0.810802	0.645257	0.869383	0.866643	0.846956	0.823727	0.830443	0.830598	0.872582	0.874621	0.825858	0.877204	0.822261	0.792091	0.798939	0.86006	0.833131	0.85001	0.840479	0.822768	0.863086	0.879441	0.833261	0.712925	0.81229	0.828837	0.840902	0.784929	0.828335	0.807229	0.781969	0.845901	0.819946	0.817656	0.903128
cg08699575	0.703433	0.623909	0.586782	0.5847	0.632017	0.570786	0.715218	0.708666	0.718934	0.696275	0.754434	0.677057	0.66875	0.628978	0.665861	0.640157	0.748961	0.729205	0.61794	0.619446	0.385984	0.665345	0.736481	0.672667	0.60388	0.680088	0.654097	0.599584	0.66891	0.62575	0.641969	0.677774	0.641297	0.646178	0.678856	0.668017	0.645829	0.542383	0.486331	0.542182	0.427263	0.592474	0.654278	0.628492	0.539886	0.560648	0.573827	0.647257	0.578683
cg08715914	0.151691	0.20983	0.206257	0.18865	0.14903	0.152669	0.166689	0.146938	0.128081	0.120412	0.133507	0.13817	0.116565	0.15533	0.17494	0.182213	0.125443	0.12031	0.172475	0.148881	0.306613	0.146352	0.140309	0.130263	0.148061	0.139083	0.147608	0.173401	0.152417	0.178911	0.172591	0.158207	0.149015	0.156846	0.130235	0.112247	0.179997	0.185964	0.198997	0.208639	0.192653	0.201655	0.122618	0.114232	0.187618	0.176634	0.161214	0.115629	0.13113
cg08741280	0.859613	0.829619	0.844693	0.843313	0.85974	0.869109	0.856728	0.835155	0.862406	0.861693	0.855809	0.885087	0.861189	0.838521	0.847853	0.859433	0.877264	0.870915	0.847351	0.854544	0.68307	0.840227	0.863844	0.857656	0.863818	0.863713	0.824643	0.847671	0.868482	0.863006	0.877279	0.861138	0.85046	0.848001	0.853253	0.872475	0.83656	0.859503	0.831508	0.804959	0.824076	0.806729	0.874418	0.863247	0.851005	0.835081	0.852788	0.880863	0.869247
cg08743556	0.084864	0.123265	0.0956203	0.0813271	0.0724747	0.0802336	0.0798851	0.0931438	0.0742197	0.0739741	0.0902449	0.075864	0.0704798	0.0985263	0.113478	0.102169	0.0682493	0.0750702	0.081859	0.079487	0.146925	0.0886689	0.0736113	0.0732639	0.0770418	0.0679344	0.0976905	0.0888555	0.0793355	0.0832954	0.0715411	0.0842558	0.0656552	0.0837205	0.0654677	0.0747059	0.102379	0.0962726	0.0870916	0.0762929	0.10927	0.0936595	0.0772069	0.0673379	0.0946326	0.0878006	0.0813223	0.0705601	0.0706816
cg08752433	0.424589	0.420482	0.398336	0.390583	0.4453	0.437286	0.354343	0.42678	0.395732	0.451637	0.487957	0.37642	0.376021	0.443434	0.446618	0.49401	0.480476	0.475115	0.47167	0.512417	0.548116	0.449683	0.393294	0.40522	0.346807	0.33731	0.439921	0.455772	0.444938	0.398461	0.478805	0.464828	0.437356	0.510868	0.448599	0.509963	0.443563	0.490186	0.455432	0.431647	0.598412	0.402658	0.330111	0.395731	0.492262	0.464563	0.447622	0.486503	0.447828
cg08776331	0.849799	0.78454	0.799304	0.838136	0.838887	0.819223	0.828523	0.814225	0.859519	0.834439	0.815497	0.840136	0.836502	0.841957	0.792878	0.832955	0.838771	0.847363	0.828632	0.863809	0.810289	0.841121	0.844245	0.858119	0.84053	0.855582	0.850004	0.822052	0.833215	0.820453	0.812238	0.833186	0.827299	0.83038	0.844318	0.832976	0.815252	0.796001	0.823291	0.831027	0.786348	0.804548	0.842047	0.828297	0.82354	0.817989	0.817218	0.842282	0.829015
cg08798307	0.599793	0.685007	0.593748	0.635532	0.610462	0.61535	0.578347	0.633209	0.584902	0.574969	0.613524	0.596951	0.619128	0.64909	0.604087	0.629919	0.602074	0.614736	0.610881	0.609793	0.608761	0.634633	0.540377	0.56244	0.579867	0.548348	0.627154	0.648305	0.607734	0.593091	0.651714	0.582091	0.551628	0.578857	0.620858	0.594805	0.62865	0.63322	0.641936	0.642555	0.609088	0.655767	0.570734	0.584464	0.607936	0.671694	0.610319	0.623147	0.599917
cg08871467	0.0807743	0.109934	0.0920544	0.0796805	0.0661373	0.0843179	0.0852116	0.0901662	0.0725677	0.0744221	0.0686098	0.0762776	0.0683208	0.100517	0.0868046	0.0881689	0.0714859	0.0754989	0.0907069	0.0870695	0.143948	0.0862871	0.0729275	0.0624246	0.0705028	0.0654349	0.086277	0.087732	0.0823118	0.0776616	0.0892801	0.088036	0.0759686	0.0673333	0.0693207	0.0756066	0.119037	0.111691	0.0794832	0.105081	0.100707	0.0973772	0.0808852	0.0767603	0.0988633	0.0966107	0.0708336	0.0716091	0.0768198
cg08903181	0.735201	0.754116	0.715445	0.738302	0.709936	0.735771	0.6735	0.735619	0.71993	0.674711	0.705187	0.70739	0.681644	0.72124	0.751694	0.763575	0.67293	0.690667	0.785953	0.720149	0.728416	0.775516	0.755982	0.675177	0.709149	0.749181	0.729426	0.722259	0.69264	0.735015	0.73169	0.751194	0.698804	0.718865	0.663417	0.677958	0.718723	0.72012	0.741853	0.710565	0.782603	0.718419	0.67712	0.741172	0.711615	0.698643	0.646593	0.664241	0.694707
cg08934286	0.785988	0.762053	0.748502	0.753082	0.78874	0.779185	0.759212	0.754731	0.799352	0.78217	0.795991	0.798722	0.786341	0.762932	0.776425	0.756117	0.821956	0.793429	0.761228	0.764714	0.612005	0.804657	0.800094	0.801122	0.792822	0.79751	0.780061	0.763298	0.782808	0.767943	0.78126	0.824901	0.758058	0.734516	0.793956	0.769629	0.725091	0.742851	0.790397	0.77304	0.708914	0.72788	0.788564	0.784524	0.740659	0.755491	0.774682	0.773131	0.779539
cg08957605	0.873366	0.841431	0.847335	0.81663	0.848476	0.863484	0.87073	0.875531	0.854722	0.851127	0.854152	0.880161	0.87992	0.864671	0.854477	0.854923	0.891123	0.886435	0.849528	0.854241	0.835653	0.874456	0.889163	0.866762	0.874053	0.866397	0.867629	0.856072	0.860042	0.885949	0.849651	0.856745	0.840914	0.840938	0.889476	0.879586	0.846925	0.878101	0.881253	0.868349	0.886876	0.832625	0.85908	0.889083	0.839915	0.845492	0.857838	0.869472	0.857813
cg08964756	0.740599	0.574235	0.736928	0.696591	0.716298	0.810508	0.524034	0.670082	0.690808	0.650707	0.68609	0.722615	0.720112	0.588596	0.619652	0.652953	0.739237	0.65686	0.683405	0.631159	0.509212	0.647965	0.778268	0.738086	0.709003	0.640285	0.675671	0.539666	0.667314	0.672997	0.678575	0.682027	0.683031	0.660429	0.747435	0.670892	0.6496	0.692882	0.582548	0.621816	0.645483	0.554883	0.61948	0.667263	0.709395	0.593255	0.677074	0.668707	0.666977
cg08966978	0.0812237	0.136623	0.102407	0.110957	0.0729669	0.0820248	0.0895044	0.0884233	0.0816298	0.0743824	0.0849867	0.0741808	0.0737576	0.0990597	0.0919194	0.0927458	0.0708103	0.0740014	0.0920829	0.0821181	0.256052	0.0869057	0.0668988	0.0745349	0.0718799	0.0673281	0.0958861	0.101249	0.0870911	0.0832703	0.0758289	0.0857663	0.0834838	0.0810017	0.0702254	0.0676867	0.115772	0.119571	0.0839979	0.0834619	0.131104	0.107721	0.074814	0.0815153	0.107829	0.105526	0.0929851	0.0718383	0.0765456
cg09063787	0.191455	0.181076	0.186471	0.168726	0.143091	0.120636	0.193147	0.125117	0.150262	0.157381	0.12698	0.14425	0.15329	0.173468	0.161319	0.155465	0.134859	0.147126	0.189926	0.19227	0.192661	0.136036	0.15022	0.127889	0.147807	0.188477	0.166198	0.170875	0.153669	0.180817	0.123401	0.141694	0.17895	0.188921	0.132474	0.149322	0.169754	0.180037	0.20257	0.201853	0.217044	0.202359	0.179919	0.115021	0.239443	0.204679	0.161901	0.203081	0.198014
cg09067029	0.847397	0.797954	0.772552	0.790668	0.822768	0.785571	0.725808	0.773625	0.751941	0.713668	0.769921	0.797743	0.768656	0.831829	0.771527	0.799145	0.709472	0.723672	0.804691	0.793677	0.87134	0.78058	0.807605	0.777665	0.774327	0.80601	0.705458	0.747448	0.751169	0.830053	0.788898	0.800661	0.776141	0.760648	0.724783	0.770449	0.735676	0.725846	0.786461	0.759197	0.778148	0.787864	0.728208	0.765751	0.790173	0.795288	0.71171	0.680598	0.756645
cg09091148	0.851282	0.790529	0.810623	0.772451	0.840382	0.826841	0.822243	0.80973	0.848007	0.830033	0.816176	0.82847	0.815213	0.83159	0.827812	0.8148	0.861604	0.852101	0.820119	0.836419	0.737412	0.819889	0.854883	0.840207	0.833881	0.849031	0.830096	0.83287	0.828418	0.815626	0.838886	0.836664	0.823382	0.804141	0.833837	0.836633	0.814802	0.801264	0.808142	0.814904	0.774048	0.776164	0.846856	0.838243	0.828545	0.806773	0.808048	0.838105	0.83142
cg09112476	0.122583	0.203427	0.177624	0.172484	0.137007	0.130847	0.129385	0.137874	0.139907	0.13378	0.137946	0.114253	0.123206	0.156887	0.161871	0.168189	0.124493	0.134757	0.157298	0.157336	0.246371	0.126348	0.104575	0.128343	0.102456	0.101552	0.142259	0.162322	0.121925	0.132519	0.157956	0.138526	0.140776	0.172137	0.145955	0.154549	0.167773	0.180956	0.12265	0.125051	0.229933	0.227528	0.137186	0.147628	0.176082	0.1553	0.17614	0.17086	0.151827
cg09122799	0.0498712	0.0432181	0.0410469	0.0528691	0.0421351	0.0467469	0.0571502	0.0534581	0.0387883	0.0437099	0.0479551	0.0347324	0.0410038	0.0560996	0.0484822	0.0364382	0.0350587	0.0347939	0.0376406	0.0377277	0.203889	0.0489591	0.0332018	0.0351337	0.0462094	0.037023	0.0424584	0.0474413	0.0373925	0.0421167	0.0348538	0.0364766	0.0429118	0.0539531	0.0391408	0.0330898	0.0490146	0.0409235	0.0491763	0.0467386	0.0510479	0.046093	0.032975	0.0426612	0.0482634	0.0534373	0.0430975	0.0398328	0.0350724
cg09130043	0.149177	0.212866	0.157924	0.138409	0.157365	0.125583	0.151907	0.153212	0.136621	0.121646	0.118192	0.125218	0.140374	0.190405	0.158837	0.136108	0.108691	0.130979	0.14466	0.146033	0.112127	0.14487	0.122069	0.136047	0.131253	0.121566	0.162904	0.167724	0.155703	0.156918	0.128856	0.121762	0.136132	0.169016	0.122717	0.11353	0.191304	0.160512	0.129722	0.144319	0.19151	0.168264	0.149713	0.118695	0.145196	0.143765	0.143519	0.132846	0.137036
cg09131339	0.184291	0.309153	0.35846	0.276504	0.292397	0.269936	0.297507	0.272627	0.239276	0.251514	0.289418	0.267788	0.322352	0.276846	0.377182	0.357234	0.344998	0.347063	0.293727	0.343894	0.297479	0.223147	0.238133	0.237186	0.225961	0.166425	0.349584	0.342959	0.288784	0.245935	0.379388	0.262888	0.330528	0.448925	0.414508	0.45978	0.367501	0.385811	0.268508	0.27581	0.444016	0.38196	0.288129	0.250483	0.350128	0.361757	0.469346	0.48259	0.384278
cg09146903	0.172214	0.152874	0.150721	0.157508	0.137592	0.132759	0.167029	0.142312	0.121147	0.148749	0.143636	0.163687	0.12914	0.112887	0.16602	0.134076	0.134271	0.14829	0.142177	0.144934	0.283817	0.131049	0.118335	0.123017	0.128078	0.130672	0.103874	0.158222	0.128145	0.124332	0.150104	0.151495	0.125268	0.127304	0.116131	0.126271	0.136428	0.135371	0.124488	0.149069	0.21033	0.174022	0.154467	0.130424	0.130186	0.136458	0.13517	0.125981	0.112867
cg09165274	0.0716886	0.112978	0.0779004	0.0931072	0.0690863	0.0856713	0.0755825	0.0756473	0.0725835	0.0650024	0.0776824	0.0678946	0.0811346	0.0898745	0.0948913	0.0989732	0.0578846	0.0658052	0.0844248	0.0858329	0.220775	0.0730781	0.0695797	0.0647372	0.0640377	0.072929	0.10886	0.0877189	0.0871413	0.0829081	0.0791078	0.0682776	0.0784491	0.0743411	0.0664221	0.0647509	0.0938581	0.0939634	0.0907128	0.0882282	0.10044	0.0906076	0.0735168	0.0661062	0.0972526	0.0801373	0.0801856	0.0719091	0.0752313
cg09172812	0.806288	0.795036	0.821323	0.772617	0.815843	0.822433	0.802846	0.799937	0.82466	0.824412	0.811452	0.808187	0.804571	0.834473	0.827123	0.798874	0.823644	0.819604	0.842875	0.828525	0.789047	0.809305	0.834779	0.82182	0.827633	0.830962	0.822906	0.817593	0.812449	0.830593	0.795771	0.836331	0.805368	0.814451	0.820347	0.824795	0.793545	0.769004	0.796759	0.833605	0.755361	0.766102	0.810772	0.80909	0.809052	0.794975	0.802636	0.81278	0.820321
cg09174555	0.214015	0.328315	0.317261	0.31077	0.322519	0.308427	0.301269	0.278419	0.243819	0.237667	0.302984	0.28754	0.270573	0.257674	0.346968	0.353024	0.2924	0.297387	0.329456	0.357593	0.196226	0.293316	0.231536	0.281202	0.23651	0.231537	0.306986	0.335398	0.285047	0.280072	0.333621	0.328703	0.284391	0.427943	0.407149	0.443197	0.296091	0.352526	0.292914	0.321377	0.426111	0.413529	0.2531	0.248528	0.326306	0.317283	0.437313	0.4107	0.340492
cg09209257	0.501806	0.513374	0.452434	0.457834	0.513998	0.531638	0.465393	0.505526	0.472235	0.458955	0.461965	0.487071	0.441469	0.471987	0.503175	0.537895	0.475802	0.480392	0.452141	0.48208	0.405554	0.451348	0.463851	0.463809	0.406503	0.440931	0.424098	0.469634	0.442078	0.510991	0.461601	0.402013	0.475152	0.476276	0.441388	0.458618	0.506922	0.464576	0.440926	0.429856	0.457658	0.442059	0.417499	0.445215	0.476807	0.43727	0.409102	0.401602	0.436575
cg09246347	0.0646736	0.0898878	0.0747567	0.0881694	0.0704569	0.0639035	0.0580284	0.0610943	0.0615068	0.0613957	0.0627435	0.0622512	0.0634988	0.067221	0.0661116	0.072898	0.0593911	0.0719744	0.0720699	0.0609179	0.114037	0.0697916	0.0588131	0.0579073	0.0655151	0.0656825	0.0657794	0.0768177	0.0567988	0.0595868	0.0692923	0.0616033	0.0713382	0.069515	0.0661816	0.0642891	0.0779122	0.0631684	0.0672323	0.067324	0.102711	0.0761107	0.056914	0.0574434	0.0638872	0.0661585	0.0517439	0.0618251	0.0621207
cg09246924	0.915366	0.86598	0.878389	0.853558	0.87306	0.9022	0.883537	0.853995	0.887461	0.878037	0.870698	0.886714	0.903446	0.871167	0.857165	0.854744	0.902301	0.888256	0.864695	0.857596	0.781826	0.874818	0.879222	0.888688	0.876457	0.892442	0.839014	0.853383	0.872457	0.84841	0.867651	0.864239	0.863447	0.869293	0.895652	0.873373	0.841601	0.8544	0.815814	0.85581	0.885468	0.859879	0.871028	0.84293	0.838985	0.849941	0.854157	0.870419	0.877594
cg09260653	0.854486	0.803577	0.818367	0.807934	0.8191	0.841447	0.824836	0.810481	0.835104	0.849986	0.819964	0.842103	0.856304	0.809131	0.794405	0.839563	0.85795	0.854272	0.827406	0.839776	0.691277	0.858648	0.842384	0.802371	0.833666	0.838159	0.818374	0.821663	0.826447	0.829467	0.837126	0.849918	0.828391	0.818922	0.822405	0.820859	0.776603	0.814082	0.776837	0.83559	0.816635	0.776665	0.844095	0.843396	0.803086	0.800553	0.82493	0.831029	0.839288
cg09306340	0.133306	0.153149	0.156563	0.134671	0.122815	0.106554	0.149468	0.132087	0.12034	0.127717	0.117886	0.102094	0.110987	0.152397	0.149384	0.136493	0.119609	0.119467	0.130317	0.134375	0.190749	0.128309	0.11345	0.114297	0.118207	0.112607	0.120772	0.145876	0.122318	0.128667	0.10742	0.129586	0.108695	0.117203	0.106241	0.108017	0.128906	0.118803	0.124797	0.126135	0.132115	0.124271	0.110669	0.138767	0.13628	0.128063	0.12507	0.11738	0.116923
cg09324359	0.857111	0.839437	0.858792	0.861688	0.852978	0.855114	0.868938	0.863728	0.848541	0.874518	0.880177	0.878148	0.881805	0.841726	0.864337	0.844224	0.860633	0.853684	0.896658	0.873948	0.869205	0.860254	0.876703	0.868186	0.877511	0.886118	0.886982	0.85713	0.842138	0.81293	0.897945	0.8644	0.866076	0.859083	0.866558	0.848527	0.86085	0.833841	0.866519	0.831014	0.842002	0.830353	0.878735	0.87397	0.825503	0.846202	0.873517	0.862994	0.850347
cg09364245	0.780434	0.758531	0.734293	0.725943	0.770751	0.784638	0.773753	0.771402	0.768083	0.806639	0.786868	0.791653	0.796875	0.772459	0.726984	0.771302	0.803665	0.801728	0.759533	0.742272	0.611389	0.777354	0.813871	0.770669	0.76242	0.792991	0.710302	0.740329	0.761583	0.761918	0.808393	0.793396	0.740134	0.737697	0.767094	0.778165	0.726382	0.725677	0.699723	0.721577	0.683569	0.70926	0.763516	0.781125	0.757421	0.742644	0.723039	0.751145	0.753308
cg09365677	0.0932687	0.108455	0.173313	0.10809	0.0958176	0.088356	0.119049	0.113797	0.106941	0.0758335	0.0981637	0.0434785	0.0978	0.141758	0.0901257	0.0808106	0.0866649	0.0619698	0.0847404	0.102392	0.221103	0.0838316	0.094275	0.108667	0.0825816	0.0810278	0.0654825	0.105157	0.073531	0.130258	0.0799738	0.0989335	0.0930929	0.17622	0.0801214	0.0855434	0.168799	0.158773	0.126582	0.114205	0.169901	0.128796	0.0701705	0.0839769	0.140665	0.104279	0.0838816	0.0896582	0.133089
cg09367198	0.715853	0.52813	0.732881	0.725406	0.709163	0.748322	0.717288	0.681013	0.613502	0.670444	0.743487	0.789208	0.710132	0.592585	0.61134	0.774713	0.701994	0.720437	0.673587	0.640514	0.591148	0.716812	0.698956	0.726575	0.761788	0.651931	0.679245	0.730751	0.721145	0.642675	0.856101	0.67436	0.707674	0.768676	0.673617	0.707012	0.631671	0.677306	0.587951	0.557731	0.617811	0.590464	0.669486	0.676555	0.64199	0.593974	0.717002	0.688596	0.695198
cg09387914	0.44845	0.550193	0.563871	0.534257	0.50635	0.47726	0.524024	0.494824	0.492715	0.508584	0.512372	0.501964	0.494942	0.499509	0.570883	0.515578	0.545666	0.558988	0.503279	0.532368	0.538921	0.5041	0.471739	0.484774	0.445399	0.44857	0.544381	0.579182	0.507192	0.472506	0.547926	0.546415	0.497229	0.582031	0.603719	0.616379	0.599452	0.588281	0.48631	0.504203	0.645523	0.571287	0.496858	0.442236	0.570065	0.577412	0.590283	0.628303	0.558469
cg09404643	0.0461013	0.0591152	0.0645885	0.0470528	0.0546007	0.0524646	0.0483496	0.0490561	0.0558758	0.0509108	0.0534575	0.0471672	0.0460155	0.0523994	0.0516361	0.0636761	0.0477228	0.0525837	0.0466705	0.0406522	0.0754608	0.046144	0.048948	0.0530745	0.0473009	0.0464308	0.0483318	0.0557262	0.0470777	0.0554655	0.0533674	0.0508421	0.0375662	0.0532371	0.0522472	0.0499027	0.0554678	0.0404769	0.0509396	0.052035	0.0492386	0.0526478	0.0563278	0.0529556	0.049655	0.0530872	0.0437243	0.0481917	0.0417359
cg09455096	0.0673517	0.0761821	0.0740115	0.0590982	0.0543325	0.0601858	0.056518	0.0660568	0.0468963	0.0451098	0.0540262	0.044714	0.0558431	0.0619122	0.0777788	0.0833902	0.0548172	0.056907	0.0570256	0.0519954	0.118059	0.0590988	0.0479239	0.0550328	0.0515594	0.055083	0.0543405	0.0679373	0.0521891	0.0547639	0.0637221	0.0580121	0.0559134	0.0498094	0.0523895	0.0514992	0.0734146	0.0650822	0.0731373	0.0574881	0.0781414	0.0921002	0.0480211	0.0589793	0.0645784	0.048119	0.0560286	0.0491645	0.0433603
cg09470958	0.0941746	0.142786	0.184981	0.171954	0.0877296	0.093834	0.132118	0.140424	0.0669669	0.104595	0.104702	0.0905217	0.109654	0.132794	0.172427	0.10544	0.120152	0.0753091	0.109967	0.14242	0.304553	0.111309	0.110199	0.138421	0.122011	0.107314	0.141319	0.141163	0.136845	0.139689	0.119773	0.132714	0.131944	0.131589	0.110476	0.0752226	0.157929	0.215762	0.15722	0.178127	0.134407	0.111058	0.13434	0.135955	0.14946	0.18296	0.141753	0.123716	0.124308
cg09495491	0.735755	0.618891	0.691933	0.739103	0.719212	0.874853	0.818578	0.683055	0.704063	0.777755	0.782863	0.778839	0.771211	0.720186	0.803677	0.701714	0.763663	0.755467	0.7026	0.735152	0.590882	0.711119	0.721211	0.766473	0.786054	0.803336	0.764498	0.736585	0.852754	0.717548	0.661126	0.831107	0.76354	0.666442	0.777371	0.756564	0.694695	0.62337	0.58189	0.748391	0.631414	0.613553	0.776518	0.834748	0.782333	0.739896	0.692283	0.729575	0.728884
cg09502149	0.436525	0.517905	0.509795	0.490401	0.537834	0.497799	0.468462	0.450356	0.474123	0.524031	0.537851	0.518344	0.517956	0.499731	0.507237	0.516419	0.544295	0.504483	0.513817	0.528287	0.576726	0.504995	0.526241	0.518634	0.451008	0.433694	0.473907	0.461883	0.49793	0.477934	0.541661	0.519782	0.473973	0.508282	0.540666	0.547589	0.510197	0.506832	0.483397	0.50737	0.498251	0.500115	0.478312	0.491857	0.472181	0.463796	0.490667	0.500248	0.462435
cg09504612	0.581978	0.609698	0.582305	0.598362	0.5808	0.573889	0.539148	0.547792	0.601586	0.596575	0.573732	0.592143	0.583245	0.601336	0.597821	0.613033	0.553295	0.534006	0.588801	0.568538	0.674548	0.573117	0.566245	0.551006	0.55482	0.562438	0.559911	0.532402	0.589948	0.626032	0.60547	0.624451	0.599614	0.583368	0.590383	0.616856	0.554019	0.557242	0.548385	0.56483	0.623952	0.587532	0.555843	0.590304	0.596098	0.585427	0.536256	0.502036	0.543002
cg09530108	0.788149	0.839303	0.764158	0.798709	0.766565	0.826725	0.755643	0.760049	0.773076	0.766793	0.799095	0.795184	0.765377	0.795698	0.791807	0.804496	0.737013	0.748656	0.808908	0.811877	0.710285	0.770001	0.810865	0.772213	0.787006	0.830495	0.720604	0.78956	0.770534	0.769264	0.750519	0.797054	0.804424	0.782826	0.798881	0.772786	0.739213	0.761844	0.790214	0.79885	0.818298	0.802615	0.723585	0.770063	0.781445	0.778671	0.757309	0.719871	0.762847
cg09555947	0.818353	0.799107	0.777112	0.839898	0.811082	0.845403	0.835428	0.753479	0.838417	0.844822	0.82427	0.82024	0.823216	0.769374	0.799601	0.858988	0.85802	0.825299	0.80538	0.755031	0.643643	0.835573	0.829847	0.830841	0.809672	0.826865	0.785113	0.735752	0.743325	0.816648	0.770318	0.821486	0.8145	0.836555	0.81505	0.864418	0.795716	0.84603	0.758521	0.749909	0.73781	0.746725	0.854638	0.807559	0.7988	0.836066	0.794712	0.893595	0.767768
cg09562980	0.697098	0.607125	0.665132	0.691109	0.796993	0.673668	0.685668	0.703803	0.67756	0.711278	0.720354	0.757543	0.757434	0.696726	0.615716	0.682538	0.78357	0.760947	0.669725	0.692912	0.488987	0.760588	0.760499	0.72688	0.702772	0.785943	0.653978	0.630217	0.712822	0.650049	0.736904	0.721319	0.732275	0.655361	0.589382	0.73794	0.565878	0.490156	0.602077	0.7523	0.62034	0.636852	0.688056	0.660929	0.612507	0.641143	0.6613	0.689321	0.719898
cg09577966	0.7989	0.79006	0.824507	0.848076	0.822549	0.869038	0.847405	0.819491	0.826269	0.832931	0.804422	0.827685	0.81503	0.775464	0.808949	0.871997	0.801044	0.849489	0.789364	0.803957	0.725539	0.836187	0.839551	0.813147	0.834289	0.860278	0.770103	0.813322	0.810043	0.790667	0.895075	0.827167	0.881513	0.785176	0.842286	0.859807	0.763171	0.828698	0.708902	0.860235	0.731811	0.819144	0.812572	0.878883	0.798108	0.769657	0.8744	0.865253	0.867772
cg09593743	0.0778402	0.0826651	0.0776931	0.109531	0.0930646	0.0823081	0.0858319	0.082067	0.0806269	0.0771669	0.0757808	0.0763398	0.0780499	0.107435	0.0795025	0.0773146	0.0906439	0.0869849	0.0871468	0.0740897	0.156468	0.0822317	0.0706833	0.0846095	0.0870007	0.0888031	0.100956	0.0748036	0.0980522	0.0942281	0.0770144	0.0780032	0.0795217	0.0811885	0.0808704	0.0770984	0.109622	0.104629	0.10348	0.100813	0.100158	0.129806	0.0678	0.0808582	0.104577	0.101878	0.0797996	0.0788088	0.0851361
cg09616795	0.0554087	0.0909199	0.0748182	0.0760423	0.0549296	0.062238	0.0616611	0.0582164	0.0573688	0.0556401	0.064484	0.0521106	0.0599403	0.0753883	0.060279	0.0651358	0.0608451	0.0560558	0.0547008	0.0544622	0.111646	0.0636401	0.0523184	0.0562608	0.0556133	0.0640902	0.0684404	0.0595252	0.0602986	0.0568253	0.067718	0.0611696	0.063402	0.054243	0.0602497	0.061042	0.0712912	0.0594491	0.0706521	0.0601751	0.088508	0.0659777	0.0576976	0.0594386	0.0654613	0.0547826	0.0663377	0.0547055	0.0594852
cg09637885	0.830485	0.836265	0.737873	0.745928	0.809766	0.775516	0.79111	0.810719	0.797352	0.773761	0.816331	0.806621	0.805432	0.836156	0.810439	0.79072	0.768808	0.789907	0.847547	0.820256	0.746403	0.795935	0.826355	0.812038	0.816033	0.84955	0.774131	0.790684	0.841274	0.799665	0.818488	0.805643	0.81785	0.848727	0.793544	0.819196	0.778582	0.76178	0.811109	0.80974	0.802018	0.80922	0.768264	0.784672	0.81152	0.774887	0.79215	0.770411	0.768061
cg09661809	0.143735	0.180618	0.162905	0.14837	0.110136	0.110969	0.148248	0.146024	0.129519	0.126347	0.139375	0.134447	0.121139	0.159903	0.152078	0.155079	0.094846	0.103788	0.139398	0.123733	0.24783	0.151852	0.132884	0.128687	0.107191	0.108185	0.131101	0.135051	0.128467	0.165201	0.13911	0.110728	0.110631	0.1301	0.104598	0.11303	0.169059	0.178617	0.14662	0.13952	0.192315	0.180203	0.135598	0.13333	0.164322	0.156272	0.145152	0.138121	0.139998
cg09676013	0.551055	0.634069	0.514975	0.569816	0.474865	0.541012	0.467164	0.471316	0.531941	0.507753	0.484233	0.458541	0.484705	0.568963	0.498394	0.487048	0.413325	0.389362	0.516304	0.519036	0.544204	0.448052	0.471469	0.479737	0.405696	0.417317	0.472057	0.515514	0.46341	0.546734	0.580009	0.575867	0.505854	0.511903	0.486296	0.442183	0.483348	0.405704	0.570307	0.536047	0.516224	0.523686	0.416449	0.486281	0.521566	0.491629	0.488474	0.455463	0.507789
cg09682727	0.396743	0.521808	0.470868	0.42315	0.406419	0.442111	0.476316	0.421613	0.437705	0.429788	0.452054	0.443707	0.442551	0.424138	0.498805	0.491468	0.471162	0.489725	0.447079	0.446857	0.523227	0.413766	0.403717	0.42728	0.432761	0.392178	0.458863	0.473746	0.488082	0.469223	0.488829	0.480426	0.440716	0.460796	0.483693	0.501421	0.48828	0.450938	0.454912	0.4408	0.512955	0.489777	0.429275	0.444461	0.491864	0.454121	0.476385	0.464824	0.459891
cg09696465	0.668454	0.518737	0.666176	0.613135	0.697774	0.706328	0.607834	0.564865	0.65523	0.672745	0.694339	0.736427	0.696785	0.605584	0.576113	0.621812	0.756786	0.766851	0.639276	0.630824	0.442544	0.759	0.71834	0.701646	0.720064	0.717939	0.660464	0.701082	0.64117	0.646321	0.638981	0.768342	0.691745	0.693483	0.655805	0.68337	0.490288	0.656848	0.678926	0.679144	0.615177	0.644978	0.562557	0.619902	0.596747	0.585771	0.569869	0.624508	0.601142
cg09706133	0.434356	0.435956	0.392741	0.404938	0.431496	0.410075	0.380958	0.390748	0.42717	0.39946	0.423361	0.425763	0.420644	0.409361	0.421396	0.434344	0.392558	0.361767	0.414934	0.411704	0.486664	0.417363	0.408434	0.397556	0.388438	0.431283	0.368612	0.379225	0.385681	0.425021	0.43746	0.446417	0.409568	0.412342	0.414127	0.420628	0.390885	0.387159	0.408197	0.392381	0.466331	0.425513	0.364753	0.413469	0.414337	0.39147	0.367231	0.358843	0.383228
cg09734033	0.743125	0.79557	0.703193	0.727606	0.787185	0.791788	0.772524	0.794264	0.753478	0.742863	0.779299	0.746495	0.779546	0.771146	0.795189	0.751844	0.751881	0.788249	0.789382	0.769408	0.54172	0.65738	0.757558	0.756324	0.658304	0.729164	0.71931	0.685462	0.682387	0.669402	0.799171	0.768819	0.737184	0.724378	0.732628	0.698823	0.835199	0.715288	0.669758	0.612908	0.692975	0.718058	0.772592	0.734209	0.780949	0.717152	0.70896	0.742987	0.689934
cg09827353	0.709192	0.751496	0.86754	0.74847	0.727196	0.743601	0.767025	0.705994	0.758772	0.704622	0.813113	0.78557	0.799666	0.733304	0.69654	0.773576	0.829425	0.784584	0.702314	0.714082	0.664404	0.752034	0.813005	0.789172	0.777622	0.783699	0.77118	0.716276	0.742547	0.820958	0.835054	0.767561	0.693659	0.718436	0.760669	0.816247	0.769929	0.775382	0.664575	0.705032	0.561307	0.575974	0.789912	0.859289	0.708737	0.751347	0.791177	0.738891	0.705989
cg09859491	0.868516	0.836151	0.808807	0.829745	0.843143	0.871181	0.851651	0.849796	0.833284	0.877918	0.840225	0.86002	0.882603	0.826106	0.847597	0.83676	0.879011	0.860307	0.852033	0.860087	0.742748	0.843717	0.863168	0.869861	0.853692	0.857028	0.841409	0.842231	0.855963	0.850519	0.868797	0.848896	0.834148	0.836194	0.868591	0.86159	0.852869	0.831001	0.850676	0.841253	0.777094	0.838831	0.862711	0.887759	0.848101	0.84972	0.838362	0.852442	0.826425
cg09862509	0.772569	0.704063	0.724885	0.738405	0.74846	0.744798	0.643786	0.692763	0.734616	0.754897	0.757939	0.76324	0.721744	0.702226	0.723081	0.752533	0.748731	0.73065	0.711242	0.723535	0.676157	0.713419	0.724897	0.722149	0.752262	0.759032	0.714145	0.710354	0.726128	0.729679	0.753173	0.760628	0.756358	0.742052	0.744322	0.71761	0.726298	0.706091	0.751812	0.722108	0.733562	0.730322	0.741585	0.746178	0.715979	0.694159	0.676173	0.722297	0.718655
cg09884077	0.0561374	0.0918603	0.0795715	0.0790393	0.0567243	0.0615948	0.0933801	0.0696715	0.0562818	0.0563324	0.0645206	0.0631081	0.0577516	0.085131	0.0679534	0.0758738	0.0546866	0.0535274	0.0717851	0.0579224	0.20017	0.0696487	0.0568502	0.0614019	0.0475851	0.0584654	0.0602859	0.0709163	0.0630818	0.0705055	0.0666102	0.0612727	0.0599478	0.0693269	0.0523756	0.0550011	0.0701133	0.0694774	0.0760998	0.0711095	0.0949726	0.0942102	0.0541945	0.05913	0.0856457	0.0634544	0.067813	0.0521645	0.0551632
cg09890987	0.815944	0.833176	0.850774	0.75526	0.745225	0.848133	0.850578	0.738373	0.774464	0.7791	0.82666	0.827982	0.881815	0.791846	0.794597	0.739384	0.833533	0.846861	0.773566	0.904047	0.632527	0.839067	0.825045	0.845772	0.827522	0.799742	0.845177	0.798202	0.837813	0.809482	0.864374	0.776359	0.78789	0.762601	0.83901	0.768833	0.805646	0.695661	0.786565	0.827606	0.777186	0.798606	0.815274	0.756276	0.778905	0.853531	0.862226	0.776131	0.800425
cg09892459	0.858595	0.932793	0.837257	0.799259	0.802966	0.79728	0.747833	0.793061	0.823637	0.843542	0.841237	0.899662	0.877324	0.825957	0.850669	0.811352	0.833823	0.878313	0.887013	0.79682	0.749903	0.829342	0.863963	0.79004	0.793782	0.837522	0.793232	0.882462	0.763043	0.793757	0.882709	0.814952	0.826606	0.842218	0.831096	0.817358	0.776516	0.84154	0.724141	0.85625	0.796901	0.748484	0.755824	0.825631	0.732195	0.733649	0.859877	0.789493	0.798011
cg09915978	0.7911	0.734502	0.752115	0.738438	0.760886	0.771719	0.770765	0.800334	0.768783	0.829297	0.777081	0.775872	0.78198	0.70821	0.752827	0.7519	0.814045	0.826858	0.721651	0.709332	0.627679	0.749045	0.805221	0.815304	0.751872	0.748507	0.684204	0.718917	0.766522	0.759131	0.790955	0.797617	0.7384	0.755807	0.719494	0.778605	0.698793	0.685725	0.676415	0.666216	0.68888	0.695491	0.774008	0.78693	0.68673	0.662652	0.688162	0.716173	0.779833
cg09935766	0.1244	0.166943	0.141746	0.138027	0.09666	0.113295	0.13295	0.11498	0.114607	0.102656	0.0988674	0.109483	0.124124	0.131326	0.138716	0.130625	0.0952716	0.110364	0.132757	0.142665	0.275043	0.114301	0.103514	0.0869137	0.106212	0.101775	0.16583	0.181724	0.123949	0.119506	0.109046	0.0989386	0.119445	0.11812	0.103692	0.0967244	0.175157	0.142062	0.16996	0.169294	0.177905	0.155338	0.10063	0.0970409	0.172286	0.177448	0.117604	0.120173	0.112657
cg09977847	0.452047	0.547053	0.490048	0.527911	0.5193	0.496302	0.530542	0.576081	0.476555	0.458156	0.493857	0.475363	0.507995	0.612087	0.52133	0.55875	0.459744	0.434044	0.570298	0.522192	0.608571	0.629108	0.53018	0.560034	0.422389	0.503288	0.558005	0.567219	0.502721	0.580007	0.531475	0.535316	0.492724	0.530462	0.455135	0.456537	0.55545	0.521439	0.52008	0.548107	0.585105	0.550531	0.443515	0.485878	0.579893	0.592428	0.516715	0.470076	0.531782
cg10012475	0.039972	0.0590498	0.0826048	0.0654801	0.0397438	0.0349721	0.0368296	0.0550798	0.0510593	0.0453936	0.0559211	0.0440267	0.0527774	0.0413662	0.08114	0.0457251	0.0335548	0.0532474	0.0452258	0.0445771	0.0447913	0.0404244	0.0350932	0.0413008	0.0281184	0.0243112	0.0514179	0.0474934	0.0436328	0.0463932	0.0462631	0.0519001	0.035487	0.0663338	0.040127	0.0560177	0.0724516	0.0524375	0.0505582	0.0490072	0.0592117	0.0833398	0.0438247	0.0482736	0.0603101	0.0552574	0.0566869	0.0339934	0.0469054
cg10016208	0.073704	0.112443	0.120939	0.0875256	0.0762037	0.0782289	0.0822875	0.0832918	0.062156	0.0749365	0.0737579	0.0716643	0.0660302	0.108717	0.0805288	0.088924	0.0650177	0.0715629	0.0723326	0.0780117	0.226553	0.0731105	0.0686524	0.0810591	0.0699438	0.0688413	0.0779377	0.103358	0.0843104	0.093381	0.0765081	0.0793942	0.0745401	0.0815989	0.0725621	0.0700592	0.0890877	0.0940541	0.0817919	0.0764094	0.123213	0.095837	0.0802959	0.0877608	0.0851448	0.0637015	0.083749	0.0668142	0.0739433
cg10044209	0.749015	0.701901	0.70808	0.785227	0.759661	0.750581	0.677902	0.671246	0.771289	0.743926	0.754495	0.721256	0.838071	0.74398	0.708017	0.778512	0.799132	0.722172	0.789489	0.745847	0.547791	0.735358	0.808021	0.772651	0.777541	0.810264	0.654236	0.758079	0.772351	0.681091	0.782416	0.770343	0.739059	0.781491	0.792951	0.789257	0.698079	0.70092	0.705072	0.735002	0.642852	0.640208	0.714415	0.75243	0.637448	0.682201	0.782436	0.707771	0.765225
cg10055227	0.0754617	0.112629	0.0754601	0.0845535	0.0764169	0.0737361	0.0883948	0.0828666	0.0720592	0.082267	0.0717919	0.0670851	0.0721523	0.0949491	0.089496	0.100049	0.0668126	0.065513	0.0891004	0.0770594	0.187237	0.076717	0.0630596	0.0633037	0.0632792	0.0604265	0.0814188	0.0963009	0.0752539	0.0828837	0.0688905	0.0802923	0.0709365	0.0658602	0.0619054	0.0470154	0.104424	0.0851948	0.0973598	0.0800545	0.107964	0.110064	0.063756	0.0765442	0.102277	0.0987285	0.0713164	0.064449	0.0713564
cg10066189	0.0496585	0.0727188	0.0662203	0.075833	0.055169	0.0482985	0.051462	0.0577625	0.0518447	0.0557827	0.0592997	0.0501815	0.0494484	0.0804257	0.0599349	0.0720112	0.047721	0.0552061	0.0613932	0.0675455	0.180687	0.0612031	0.0519081	0.0502013	0.0553908	0.050267	0.0594968	0.0650412	0.0630713	0.0530556	0.0590246	0.0534397	0.0569302	0.061313	0.0509106	0.0479335	0.0769657	0.0834231	0.0520564	0.0535521	0.0894404	0.0651223	0.0535805	0.0645643	0.0716479	0.0713341	0.0582042	0.0574785	0.0501895
cg10073696	0.905499	0.852829	0.896398	0.871813	0.893668	0.90499	0.885807	0.916517	0.902183	0.9059	0.898071	0.912063	0.914798	0.915121	0.880564	0.890346	0.908117	0.899071	0.90214	0.891767	0.839047	0.902485	0.894623	0.885329	0.90622	0.900527	0.875956	0.892742	0.910546	0.936427	0.887635	0.904775	0.907199	0.883534	0.897694	0.929923	0.905726	0.88215	0.868297	0.901207	0.86297	0.874509	0.881647	0.908909	0.882621	0.897049	0.903953	0.89317	0.895787
cg10076954	0.783814	0.657195	0.683716	0.64685	0.661436	0.656471	0.726954	0.736349	0.72414	0.73495	0.711521	0.698324	0.744822	0.679357	0.709175	0.717835	0.754887	0.713193	0.609139	0.595876	0.485556	0.687812	0.720037	0.702099	0.648242	0.692668	0.636554	0.613415	0.686332	0.657489	0.759294	0.683726	0.611553	0.65695	0.638462	0.674443	0.60022	0.649273	0.618282	0.630172	0.561793	0.728973	0.680056	0.725935	0.629392	0.684491	0.606413	0.670043	0.658771
cg10079318	0.0701094	0.0853651	0.095379	0.0822144	0.0738411	0.0691477	0.0783486	0.0761608	0.073826	0.0622294	0.0855391	0.0659156	0.0714387	0.0929454	0.0846287	0.0903479	0.067522	0.0708769	0.079166	0.0670392	0.215266	0.0792523	0.0827968	0.0678471	0.0623739	0.0695576	0.0807252	0.0915411	0.08007	0.0804713	0.0784489	0.0753209	0.0810595	0.0731773	0.0657171	0.0718742	0.10367	0.114663	0.0695305	0.0789589	0.123685	0.0869068	0.0820069	0.0701742	0.0916352	0.0800937	0.0726502	0.0671852	0.0702502
cg10099047	0.864043	0.820799	0.836358	0.834913	0.876951	0.852269	0.836933	0.832785	0.814103	0.822742	0.858198	0.836482	0.847817	0.865	0.811938	0.841818	0.857842	0.844771	0.814626	0.843585	0.740672	0.840015	0.858221	0.862617	0.871324	0.859901	0.84223	0.821884	0.840457	0.868245	0.840894	0.838484	0.865229	0.842197	0.852844	0.88443	0.824526	0.773983	0.799804	0.827353	0.828977	0.80757	0.854819	0.862979	0.853318	0.840964	0.784801	0.829961	0.865556
cg10117884	0.797426	0.848574	0.819121	0.822778	0.886502	0.85262	0.799357	0.807858	0.80192	0.86862	0.882519	0.813075	0.83217	0.801329	0.833381	0.832409	0.888327	0.819464	0.812549	0.873498	0.63708	0.831378	0.821812	0.827688	0.840391	0.796189	0.821812	0.830726	0.840982	0.802268	0.705738	0.847764	0.848991	0.853376	0.843579	0.825503	0.743745	0.893614	0.736549	0.792848	0.722687	0.718573	0.8691	0.85749	0.712379	0.805691	0.791036	0.832806	0.819584
cg10122434	0.660349	0.653447	0.675644	0.645526	0.602559	0.638356	0.550015	0.665565	0.592884	0.5931	0.632259	0.606927	0.622933	0.643911	0.685457	0.696664	0.621774	0.611507	0.603517	0.650195	0.762397	0.600214	0.631374	0.62623	0.623646	0.60041	0.612256	0.614487	0.633378	0.633468	0.667994	0.636192	0.596028	0.600599	0.646122	0.677192	0.642992	0.648812	0.650845	0.636676	0.73441	0.658823	0.606327	0.635473	0.582281	0.597805	0.599615	0.567949	0.579673
cg10160539	0.918655	0.847244	0.876505	0.880403	0.896136	0.868777	0.815962	0.82997	0.864375	0.88282	0.925145	0.9302	0.883827	0.860182	0.840684	0.852813	0.924898	0.898858	0.86596	0.787332	0.899277	0.863972	0.925186	0.900221	0.895739	0.901689	0.84692	0.842894	0.852914	0.884514	0.913242	0.909088	0.856919	0.842394	0.863618	0.861962	0.823288	0.828714	0.779799	0.7991	0.792797	0.905073	0.860196	0.81048	0.869326	0.852988	0.861327	0.86498	0.830722
cg10171125	0.2148	0.276352	0.279874	0.227039	0.2039	0.188006	0.228067	0.217948	0.182796	0.185877	0.192187	0.196762	0.172061	0.202216	0.203842	0.210092	0.180826	0.17791	0.211415	0.220383	0.296244	0.194756	0.167867	0.169747	0.172745	0.171336	0.237017	0.257311	0.221061	0.229507	0.202212	0.183665	0.185519	0.199516	0.193185	0.171876	0.22712	0.242469	0.248067	0.250265	0.234767	0.232652	0.253217	0.232519	0.250147	0.241926	0.243534	0.232575	0.214127
cg10207355	0.861798	0.85919	0.848035	0.862992	0.876475	0.890115	0.883823	0.879624	0.893504	0.881943	0.881501	0.861311	0.879361	0.850271	0.871968	0.862237	0.879064	0.871216	0.876109	0.867963	0.697961	0.852207	0.881203	0.871063	0.890686	0.888088	0.879876	0.865083	0.861297	0.853831	0.884125	0.865242	0.899299	0.86721	0.895354	0.887253	0.861815	0.871334	0.860265	0.859395	0.851766	0.8371	0.876874	0.891629	0.856844	0.8802	0.890799	0.889598	0.869398
cg10218777	0.772049	0.625962	0.739567	0.707744	0.6964	0.792384	0.751965	0.786227	0.741976	0.788858	0.767658	0.812192	0.796655	0.605775	0.822646	0.76705	0.767566	0.839116	0.707821	0.704601	0.505641	0.74642	0.783431	0.763657	0.759781	0.808285	0.65321	0.679957	0.716921	0.690545	0.785987	0.795336	0.719173	0.748796	0.717853	0.785154	0.581033	0.618204	0.58542	0.68782	0.660666	0.679625	0.782574	0.713545	0.652484	0.709717	0.74667	0.756731	0.760711
cg10274208	0.190762	0.171208	0.247169	0.235759	0.17945	0.16308	0.209388	0.18818	0.18486	0.195124	0.173464	0.162471	0.191876	0.242371	0.175254	0.218324	0.158058	0.167925	0.215182	0.239151	0.243634	0.205795	0.176855	0.175492	0.171344	0.188066	0.235713	0.224303	0.208294	0.196856	0.168442	0.191872	0.206138	0.228836	0.178233	0.179485	0.2044	0.195348	0.289613	0.278152	0.223282	0.238635	0.166341	0.176313	0.283627	0.275847	0.192055	0.186671	0.239386
cg10301588	0.789671	0.776883	0.757335	0.747275	0.786787	0.819871	0.78379	0.774951	0.823171	0.819668	0.806842	0.793887	0.835081	0.776935	0.795185	0.773429	0.834919	0.808739	0.78543	0.773646	0.580143	0.789531	0.807919	0.805049	0.793097	0.821626	0.785763	0.775215	0.774166	0.786849	0.809279	0.798524	0.797335	0.736869	0.805596	0.802062	0.776943	0.755208	0.760981	0.781402	0.771979	0.700221	0.787981	0.791092	0.75768	0.744616	0.790633	0.794765	0.794567
cg10311104	0.0745855	0.0655922	0.160955	0.180199	0.0640172	0.0558699	0.0688208	0.07927	0.0727256	0.0640667	0.0910621	0.0927379	0.0544774	0.0683978	0.0691777	0.0742082	0.0603354	0.0574583	0.0598867	0.0695809	0.0950478	0.0655851	0.0770273	0.0826569	0.0582472	0.0655572	0.0832449	0.0683017	0.0713012	0.070964	0.0638798	0.0630715	0.103468	0.152283	0.120027	0.10797	0.125136	0.155	0.0563752	0.0719466	0.178122	0.147439	0.0614788	0.0686793	0.130409	0.144658	0.126014	0.117724	0.0998371
cg10339344	0.0602536	0.0657898	0.0504789	0.0583894	0.0578664	0.0601967	0.0581794	0.0591844	0.0569629	0.0556464	0.0576377	0.0444082	0.0505132	0.0681151	0.0548883	0.0627335	0.0470482	0.0501258	0.0602224	0.0541197	0.0582774	0.0536109	0.0568514	0.0510335	0.0460172	0.0514747	0.0549279	0.0571847	0.0582085	0.0569967	0.0487153	0.0565119	0.0489291	0.0469558	0.04681	0.0483149	0.0555124	0.0624683	0.0514233	0.0524126	0.0704008	0.0564491	0.0569248	0.0547233	0.0518485	0.0605021	0.0556832	0.0386013	0.0510078
cg10344369	0.153649	0.197088	0.16374	0.191813	0.162995	0.149532	0.187784	0.175852	0.177189	0.167749	0.18176	0.160856	0.133988	0.188729	0.161916	0.149272	0.146605	0.184057	0.165206	0.164662	0.263586	0.18259	0.15916	0.13868	0.143197	0.141825	0.189062	0.164911	0.197371	0.182824	0.145251	0.162187	0.151858	0.172255	0.124153	0.141541	0.205764	0.15137	0.190865	0.1551	0.212475	0.214943	0.194448	0.150237	0.134663	0.120081	0.185275	0.163359	0.148636
cg10354474	0.740575	0.736895	0.75725	0.743286	0.806763	0.792798	0.798384	0.802674	0.76498	0.809958	0.81911	0.805406	0.812583	0.805923	0.801476	0.790171	0.82123	0.781474	0.808693	0.796585	0.703004	0.80138	0.810206	0.796721	0.769895	0.783852	0.755594	0.796277	0.770037	0.725431	0.784848	0.813144	0.739391	0.751934	0.806641	0.784042	0.745933	0.750256	0.71982	0.719614	0.752533	0.773826	0.799477	0.775237	0.718827	0.779757	0.732187	0.800847	0.742699
cg10362113	0.81734	0.704603	0.767551	0.780984	0.794734	0.821752	0.74686	0.689058	0.74215	0.759346	0.826116	0.793849	0.791394	0.723747	0.846927	0.7416	0.790434	0.767072	0.725822	0.750994	0.633551	0.793439	0.779408	0.761146	0.752045	0.75532	0.6599	0.720785	0.67066	0.731411	0.779669	0.734278	0.75015	0.73971	0.804091	0.765364	0.691609	0.63081	0.771506	0.693459	0.719715	0.706338	0.77912	0.833871	0.639264	0.753366	0.692643	0.79667	0.806964
cg10369125	0.693478	0.692989	0.694067	0.721579	0.70155	0.663858	0.643945	0.676838	0.703942	0.660825	0.693989	0.66393	0.636206	0.710062	0.70777	0.731518	0.63223	0.636203	0.706993	0.678558	0.777449	0.703215	0.698848	0.678061	0.624884	0.699652	0.648671	0.686507	0.673777	0.720275	0.669468	0.689469	0.67937	0.662494	0.661527	0.640736	0.669479	0.646983	0.660032	0.65627	0.686848	0.689527	0.573905	0.643788	0.667353	0.640032	0.63714	0.587884	0.63632
cg10372476	0.280817	0.295109	0.273605	0.275231	0.298838	0.270341	0.33433	0.241932	0.233171	0.334175	0.294257	0.250095	0.26069	0.250446	0.41966	0.372846	0.258734	0.260085	0.306241	0.248598	0.281548	0.295552	0.278339	0.275333	0.331045	0.271799	0.254617	0.317665	0.357945	0.272847	0.263569	0.24943	0.26636	0.245632	0.288659	0.314031	0.283261	0.278788	0.305226	0.291337	0.254942	0.244465	0.25802	0.259502	0.240488	0.26814	0.242663	0.282233	0.251293
cg10437839	0.421001	0.523361	0.443133	0.426787	0.475463	0.548151	0.489151	0.514726	0.464208	0.495575	0.526421	0.521713	0.558407	0.494718	0.558315	0.591464	0.566273	0.539217	0.511341	0.514143	0.530823	0.496208	0.416658	0.456807	0.449222	0.390484	0.531675	0.536407	0.499917	0.468568	0.535332	0.520083	0.507342	0.532721	0.594933	0.620807	0.496212	0.532385	0.498779	0.537847	0.603886	0.556006	0.548813	0.483543	0.505985	0.517805	0.590562	0.594079	0.514158
cg10461878	0.545292	0.622106	0.587174	0.595156	0.583967	0.573615	0.560597	0.640972	0.550419	0.555677	0.600083	0.607569	0.528983	0.59316	0.579374	0.608467	0.538806	0.545388	0.594098	0.563759	0.687889	0.531265	0.54542	0.564079	0.576924	0.582627	0.555906	0.585408	0.565042	0.575798	0.533608	0.595921	0.571331	0.620421	0.550277	0.533793	0.598478	0.627287	0.566346	0.614079	0.625608	0.579332	0.519176	0.608471	0.621052	0.53904	0.55097	0.511747	0.566128
cg10470524	0.0634746	0.0835593	0.149921	0.175182	0.0531999	0.0624915	0.0652831	0.052314	0.06548	0.0441537	0.0622242	0.0654924	0.0560595	0.0597032	0.0799513	0.066407	0.0560522	0.0518227	0.0697975	0.0717832	0.0634883	0.0705032	0.0638921	0.0587827	0.0614802	0.0654896	0.0877212	0.0763346	0.0700428	0.0757314	0.0434252	0.0646428	0.0665178	0.0766123	0.0658531	0.0657339	0.0791935	0.0830967	0.0745142	0.074075	0.0844157	0.0835189	0.0620691	0.0555142	0.0844258	0.0890463	0.0669536	0.066691	0.0567906
cg10484965	0.823418	0.767248	0.752989	0.726289	0.758517	0.804339	0.746859	0.726427	0.741171	0.768679	0.731265	0.773007	0.77144	0.902725	0.737441	0.717223	0.783161	0.715552	0.793527	0.631811	0.606177	0.76424	0.842433	0.774063	0.75748	0.78358	0.657943	0.768073	0.744636	0.748686	0.752799	0.843841	0.866761	0.742787	0.740471	0.756166	0.7631	0.734149	0.651858	0.795834	0.728868	0.691052	0.695613	0.760325	0.702028	0.76781	0.750366	0.762503	0.760552
cg10517312	0.686617	0.677856	0.68261	0.706625	0.625442	0.642839	0.593639	0.666587	0.632267	0.668061	0.643704	0.651723	0.633505	0.703673	0.596544	0.647319	0.493565	0.557473	0.616231	0.584213	0.677335	0.628818	0.65644	0.643102	0.634944	0.691451	0.609201	0.614879	0.644342	0.671813	0.590695	0.646286	0.632775	0.638684	0.527406	0.517428	0.599956	0.644203	0.679806	0.658288	0.647769	0.658339	0.622814	0.650011	0.623633	0.630153	0.494256	0.481798	0.556063
cg10519680	0.0940716	0.163337	0.13966	0.148104	0.0875473	0.0976714	0.111181	0.106376	0.0843691	0.0911363	0.0912186	0.106471	0.0808603	0.126604	0.128654	0.122422	0.0411082	0.049517	0.109114	0.108839	0.191751	0.104936	0.07861	0.0869166	0.0892257	0.0786008	0.114717	0.142015	0.108423	0.128757	0.0952054	0.0862607	0.107082	0.123871	0.101119	0.084687	0.117246	0.113608	0.108082	0.110802	0.182467	0.151597	0.100322	0.103736	0.180841	0.157112	0.138079	0.121854	0.0899483
cg10530164	0.0880732	0.11133	0.114295	0.100608	0.0904481	0.087474	0.108398	0.0988582	0.102411	0.101708	0.0817588	0.0815101	0.0947447	0.118855	0.0917073	0.101991	0.0900451	0.0874511	0.0921781	0.0996568	0.159497	0.113252	0.0736158	0.0849406	0.0783848	0.0732632	0.0992774	0.11503	0.101696	0.106757	0.0913809	0.0841329	0.09145	0.0943074	0.0755847	0.0682498	0.133571	0.121384	0.0905225	0.0979981	0.124072	0.0930449	0.100895	0.098726	0.118996	0.0956178	0.117377	0.099823	0.107802
cg10533624	0.101499	0.14496	0.140255	0.13978	0.114519	0.115266	0.100075	0.125536	0.103303	0.0924175	0.109677	0.100296	0.113173	0.1231	0.126182	0.149028	0.0980616	0.109008	0.111029	0.135215	0.156597	0.113746	0.0944581	0.0891894	0.0948484	0.0898754	0.127868	0.13342	0.106439	0.117089	0.118896	0.105125	0.097966	0.121043	0.0996483	0.108041	0.171567	0.149031	0.135815	0.10664	0.155788	0.144045	0.113629	0.108988	0.139085	0.126099	0.133428	0.12285	0.097335
cg10538235	0.741119	0.586473	0.716476	0.673884	0.794751	0.754396	0.703074	0.787769	0.734286	0.706625	0.750671	0.7721	0.724424	0.874257	0.679214	0.722788	0.702214	0.724011	0.731361	0.681378	0.538403	0.790307	0.739224	0.749296	0.70423	0.78911	0.609743	0.676391	0.677755	0.686008	0.697153	0.728668	0.75576	0.691244	0.775811	0.756249	0.591116	0.642074	0.696798	0.698608	0.651505	0.75869	0.698683	0.741523	0.670691	0.685805	0.685074	0.695497	0.768385
cg10557578	0.304143	0.393293	0.46692	0.350906	0.422373	0.393	0.43698	0.389938	0.375826	0.375405	0.419538	0.447028	0.396533	0.350688	0.43925	0.431804	0.495244	0.467184	0.406443	0.451962	0.387538	0.341097	0.316268	0.3707	0.346121	0.265547	0.458612	0.453689	0.401822	0.336767	0.454377	0.37368	0.408211	0.497235	0.53221	0.530151	0.452912	0.49247	0.349462	0.342215	0.479468	0.476929	0.417467	0.355675	0.445408	0.450041	0.553305	0.589996	0.459999
cg10592563	0.876387	0.821132	0.843956	0.840915	0.82887	0.818413	0.858925	0.829629	0.793418	0.840685	0.827907	0.849354	0.810912	0.833305	0.882108	0.810745	0.853113	0.872539	0.870788	0.867866	0.791549	0.857394	0.842749	0.797915	0.818473	0.840974	0.817371	0.802358	0.73829	0.835955	0.831476	0.8236	0.847456	0.854691	0.824285	0.837139	0.813337	0.83363	0.791965	0.836347	0.774218	0.778591	0.805378	0.905632	0.768782	0.810001	0.829399	0.83088	0.862517
cg10621597	0.248204	0.342696	0.348918	0.279244	0.336892	0.316654	0.350819	0.3467	0.276802	0.268973	0.33799	0.347546	0.347905	0.302195	0.352501	0.342412	0.375162	0.337978	0.350943	0.383858	0.304318	0.291093	0.25029	0.286541	0.300095	0.208483	0.350982	0.360411	0.342884	0.316224	0.363305	0.329876	0.361351	0.429443	0.430388	0.449736	0.362932	0.360143	0.265265	0.29338	0.411437	0.405183	0.323005	0.27309	0.35597	0.360726	0.439468	0.458925	0.401023
cg10628098	0.0907918	0.112007	0.119416	0.111816	0.0845964	0.0906097	0.100406	0.106797	0.0912704	0.0668348	0.0996824	0.0875731	0.079135	0.124044	0.100594	0.120691	0.094599	0.0895048	0.106533	0.10861	0.15032	0.115737	0.0891489	0.10624	0.080913	0.0897342	0.102934	0.105728	0.0954755	0.104376	0.0967189	0.0880681	0.096339	0.0915422	0.085857	0.0868341	0.100082	0.127312	0.105625	0.0970917	0.176875	0.135222	0.0945877	0.0793893	0.107099	0.0911695	0.126476	0.0901506	0.103061
cg10662603	0.692757	0.732742	0.758835	0.689401	0.779496	0.75234	0.764716	0.779643	0.687901	0.698866	0.790268	0.788181	0.75883	0.700017	0.738474	0.756454	0.788298	0.80147	0.707981	0.700562	0.67987	0.664855	0.790498	0.754731	0.689418	0.705665	0.682548	0.668865	0.658953	0.62621	0.720369	0.797951	0.740062	0.749429	0.695402	0.702738	0.691452	0.679347	0.661009	0.71771	0.723825	0.826009	0.857174	0.708647	0.647933	0.678854	0.7306	0.728881	0.723621
cg10672880	0.797997	0.755677	0.731164	0.730782	0.801254	0.776817	0.75413	0.770713	0.788277	0.786483	0.779337	0.804701	0.791743	0.750164	0.762558	0.755175	0.813529	0.809477	0.795555	0.755171	0.64541	0.77827	0.814679	0.774556	0.793526	0.816025	0.772214	0.754064	0.785427	0.768997	0.775483	0.78203	0.771487	0.773473	0.785296	0.799656	0.741028	0.726535	0.769817	0.770029	0.692309	0.719902	0.776893	0.781943	0.748321	0.757987	0.756015	0.788794	0.786445
cg10674476	0.866002	0.840896	0.871308	0.872633	0.867209	0.862761	0.85621	0.845758	0.855401	0.84755	0.867086	0.874622	0.838964	0.852832	0.849153	0.865928	0.89358	0.863069	0.84791	0.852111	0.796845	0.865263	0.876744	0.870696	0.874829	0.877371	0.860364	0.850759	0.868898	0.853776	0.872005	0.878544	0.870798	0.839582	0.88768	0.852633	0.853087	0.837429	0.877711	0.876575	0.866769	0.846105	0.83645	0.859532	0.82295	0.874126	0.885329	0.879802	0.876088
cg10692118	0.0801787	0.0983091	0.105725	0.102815	0.0662709	0.0739367	0.0807934	0.0826331	0.0674886	0.0688931	0.0784399	0.0667264	0.0693136	0.100685	0.0816563	0.082073	0.0646139	0.0759421	0.0752522	0.0686344	0.218206	0.0802961	0.0661869	0.0613433	0.0715957	0.0720398	0.0797538	0.100652	0.0845673	0.0862426	0.0749939	0.0724261	0.0688946	0.0771616	0.0627097	0.0697086	0.0923472	0.100569	0.0790288	0.0848698	0.111679	0.0917864	0.0679563	0.0730026	0.0987182	0.0937032	0.075751	0.0770588	0.0734296
cg10726931	0.670934	0.679991	0.615086	0.631349	0.645453	0.645564	0.604692	0.619443	0.661863	0.643	0.667983	0.649054	0.698936	0.704346	0.566016	0.568887	0.620371	0.611422	0.593528	0.648743	0.645096	0.633981	0.633215	0.657451	0.61675	0.620947	0.622052	0.614985	0.628948	0.675536	0.582969	0.666192	0.605622	0.590045	0.638455	0.630612	0.615907	0.621134	0.678033	0.671779	0.666098	0.606617	0.591521	0.626948	0.598875	0.632507	0.608478	0.598954	0.610206
cg10735361	0.0777015	0.114067	0.0973497	0.0910438	0.0818703	0.0696093	0.0845501	0.0667166	0.0662029	0.0754232	0.0780576	0.0701199	0.072786	0.089749	0.0784476	0.0840024	0.0708284	0.0753971	0.0759779	0.0830699	0.1869	0.0789189	0.0704358	0.0662284	0.0705571	0.075172	0.0884963	0.091339	0.0819966	0.0877798	0.0728854	0.0720641	0.0728471	0.0783034	0.0654805	0.0669741	0.0886848	0.0864304	0.0913999	0.0792001	0.125036	0.0958446	0.0716709	0.0760306	0.0887654	0.073576	0.0765639	0.0614571	0.0705845
cg10761085	0.86143	0.812606	0.847367	0.835849	0.87571	0.846694	0.848222	0.840182	0.883638	0.854297	0.869274	0.872036	0.833564	0.854939	0.831389	0.848516	0.870418	0.870573	0.854274	0.853471	0.69719	0.855649	0.884734	0.841877	0.869384	0.878997	0.85193	0.831893	0.857877	0.834959	0.871939	0.877631	0.842917	0.838095	0.853309	0.852213	0.84945	0.826913	0.852943	0.850622	0.804159	0.812967	0.882884	0.83935	0.820552	0.842429	0.839467	0.835842	0.86614
cg10763953	0.766303	0.736187	0.786408	0.719877	0.771159	0.82213	0.728579	0.741254	0.749659	0.740513	0.827457	0.766876	0.833498	0.682979	0.762442	0.733294	0.842472	0.808586	0.81226	0.746594	0.745043	0.812041	0.77349	0.784656	0.775138	0.799876	0.762443	0.667735	0.733133	0.704624	0.870308	0.782339	0.773185	0.831766	0.783472	0.857826	0.747214	0.707377	0.759557	0.760048	0.627896	0.747374	0.799457	0.79035	0.752429	0.783564	0.830546	0.818399	0.815895
cg10787197	0.305003	0.454985	0.435884	0.404664	0.443536	0.428342	0.428034	0.444174	0.417181	0.437272	0.448333	0.472499	0.478423	0.434217	0.499265	0.516282	0.512724	0.471671	0.450578	0.488914	0.552615	0.419823	0.394835	0.446283	0.382509	0.313242	0.479494	0.524214	0.482199	0.476003	0.484421	0.439486	0.467952	0.554104	0.550571	0.544259	0.503261	0.510755	0.475775	0.388567	0.542036	0.536279	0.423365	0.38125	0.512978	0.480854	0.57668	0.619267	0.509415
cg10796131	0.800885	0.78354	0.699113	0.690379	0.744197	0.770239	0.752788	0.767756	0.747925	0.775445	0.801588	0.78539	0.838497	0.756302	0.737961	0.783494	0.750471	0.836522	0.799656	0.756999	0.576483	0.776017	0.783545	0.815725	0.753425	0.782327	0.799626	0.788607	0.798324	0.739246	0.818005	0.728719	0.757088	0.764979	0.757311	0.719812	0.702895	0.797666	0.684197	0.810055	0.663799	0.711115	0.713759	0.737296	0.72276	0.741903	0.796033	0.725223	0.799125
cg10798745	0.596519	0.636503	0.552437	0.590411	0.580747	0.536481	0.416091	0.518889	0.562848	0.571091	0.585559	0.598041	0.598303	0.694056	0.608725	0.611692	0.541925	0.523316	0.533026	0.562489	0.680068	0.625501	0.583235	0.591208	0.530745	0.618912	0.52398	0.547087	0.582644	0.637631	0.604002	0.642802	0.614557	0.579949	0.536995	0.592196	0.580914	0.520251	0.586227	0.534464	0.64391	0.586914	0.542478	0.604742	0.614175	0.612944	0.54188	0.511893	0.529211
cg10799327	0.418398	0.453151	0.438923	0.412657	0.434639	0.44165	0.424921	0.41769	0.438678	0.439251	0.449149	0.452533	0.433944	0.426094	0.462483	0.452182	0.445643	0.44116	0.416379	0.45091	0.594187	0.447396	0.389758	0.415932	0.436754	0.427075	0.448836	0.427865	0.433271	0.43813	0.452678	0.441512	0.427225	0.454082	0.493591	0.47864	0.448037	0.447306	0.44627	0.387868	0.534278	0.479925	0.436245	0.433621	0.426354	0.418414	0.449327	0.469016	0.432524
cg10806645	0.157741	0.238571	0.180197	0.186802	0.184769	0.15387	0.171348	0.176143	0.178685	0.176264	0.168718	0.181104	0.171127	0.222434	0.229793	0.20639	0.160054	0.180825	0.17976	0.196485	0.35278	0.190059	0.161729	0.17333	0.133264	0.14457	0.166658	0.220499	0.177769	0.163715	0.189283	0.154663	0.163824	0.189256	0.191959	0.178144	0.190735	0.185451	0.181944	0.134091	0.272191	0.19168	0.170459	0.157367	0.18748	0.211068	0.189022	0.181242	0.149729
cg10812889	0.675229	0.721547	0.65942	0.711381	0.648065	0.653133	0.590245	0.635117	0.65718	0.667488	0.641948	0.531576	0.63831	0.671916	0.660908	0.693601	0.611411	0.623726	0.672851	0.673871	0.717767	0.65514	0.624889	0.641309	0.626375	0.658972	0.618456	0.703796	0.647882	0.657822	0.660994	0.654325	0.680743	0.68132	0.60721	0.690999	0.671082	0.646624	0.67575	0.672967	0.722592	0.744994	0.563072	0.619121	0.664344	0.663821	0.625693	0.605859	0.688992
cg10833014	0.0627533	0.0783966	0.0663528	0.0737549	0.0569409	0.0612553	0.0649194	0.0584699	0.0632324	0.0596848	0.0774	0.0575902	0.0544681	0.069974	0.0702168	0.0600248	0.0684455	0.0588246	0.0731976	0.0460932	0.137622	0.070761	0.0630081	0.0589382	0.056641	0.0636558	0.0639933	0.0611956	0.0729601	0.0636999	0.062569	0.0703293	0.0634066	0.054216	0.0538018	0.0590439	0.0678126	0.0635689	0.0643878	0.0750051	0.079598	0.0717179	0.0578511	0.0533796	0.0747371	0.0618129	0.0538633	0.0581523	0.0584405
cg10833838	0.784627	0.838881	0.714196	0.800581	0.748495	0.776951	0.750973	0.757652	0.780893	0.750639	0.780611	0.751269	0.733959	0.801109	0.775433	0.815688	0.736964	0.738109	0.743202	0.77291	0.710575	0.769153	0.792527	0.75239	0.740008	0.740751	0.648668	0.728875	0.765989	0.813482	0.757083	0.816012	0.815201	0.800579	0.723295	0.709262	0.811081	0.79742	0.805385	0.753059	0.818759	0.74919	0.748367	0.77801	0.788839	0.783042	0.736196	0.710764	0.740178
cg10884975	0.0863806	0.131461	0.107154	0.132089	0.0842104	0.0944442	0.0909965	0.065067	0.0815548	0.0754172	0.0854272	0.0842632	0.0800447	0.111631	0.0842545	0.109244	0.0776903	0.0777171	0.101576	0.0859562	0.134778	0.0887618	0.0772161	0.0762806	0.0864972	0.0963578	0.107747	0.126071	0.0921333	0.0768197	0.0837184	0.0918283	0.0948728	0.0949387	0.0820258	0.0797904	0.0949593	0.0794859	0.113439	0.106945	0.132951	0.107914	0.0775117	0.0743453	0.0978091	0.0797544	0.106336	0.0908572	0.0807881
cg10923036	0.652697	0.689819	0.626137	0.611085	0.668874	0.649921	0.632285	0.650273	0.638962	0.676545	0.650933	0.656823	0.62655	0.689931	0.651448	0.653289	0.618731	0.577511	0.63024	0.645983	0.518317	0.652075	0.636979	0.639099	0.564098	0.640159	0.576008	0.606589	0.631626	0.672531	0.64723	0.665042	0.651528	0.674511	0.656812	0.637332	0.665135	0.632638	0.596287	0.620447	0.720896	0.692145	0.581429	0.632335	0.673341	0.619747	0.633706	0.574185	0.632513
cg10938899	0.865783	0.689536	0.817724	0.842154	0.828996	0.797695	0.831976	0.738308	0.752466	0.788341	0.825424	0.808808	0.827724	0.793065	0.828667	0.842777	0.908159	0.811959	0.836897	0.787921	0.551811	0.7266	0.828943	0.791229	0.874693	0.804309	0.840584	0.79447	0.866099	0.855368	0.791187	0.843875	0.842708	0.880414	0.773896	0.847483	0.732811	0.854866	0.763918	0.829798	0.805336	0.697381	0.81011	0.842472	0.774328	0.822643	0.814752	0.80915	0.839596
cg10944833	0.133026	0.106551	0.136482	0.162224	0.144625	0.141269	0.132701	0.143645	0.155438	0.166799	0.156934	0.144591	0.117339	0.145726	0.139617	0.130795	0.106864	0.112058	0.126271	0.13655	0.285717	0.149438	0.128242	0.104378	0.123739	0.123403	0.139044	0.157938	0.1226	0.119356	0.1815	0.155144	0.142882	0.164605	0.149696	0.105026	0.126042	0.137623	0.131428	0.1293	0.235415	0.129122	0.12486	0.12861	0.155633	0.126044	0.114456	0.113034	0.123112
cg10949632	0.803969	0.796814	0.696367	0.780161	0.76102	0.773702	0.710626	0.813079	0.770579	0.751535	0.755033	0.76683	0.77707	0.816782	0.803373	0.830587	0.736034	0.71487	0.791251	0.776093	0.741103	0.778233	0.735857	0.747683	0.767058	0.766389	0.74498	0.751434	0.759422	0.798547	0.788516	0.785097	0.8009	0.801149	0.762195	0.785304	0.78647	0.794799	0.772466	0.747251	0.745569	0.777187	0.734979	0.794022	0.77767	0.754581	0.754688	0.703908	0.787836
cg10964627	0.610331	0.642711	0.624565	0.646419	0.616959	0.608538	0.560595	0.574222	0.590942	0.585696	0.599638	0.611271	0.57665	0.603307	0.627394	0.599666	0.580172	0.562038	0.636489	0.593773	0.663741	0.607603	0.575118	0.592271	0.593744	0.595312	0.563014	0.60542	0.594332	0.621925	0.629529	0.632239	0.598579	0.605871	0.606564	0.615624	0.61096	0.579765	0.617873	0.584755	0.678013	0.600917	0.565172	0.600836	0.642234	0.607724	0.587156	0.523681	0.592038
cg10965575	0.066497	0.0864708	0.073423	0.0745274	0.0638607	0.0596939	0.0626036	0.080716	0.0575183	0.0546399	0.0569075	0.0617818	0.0585503	0.0809613	0.0654732	0.0632528	0.0532962	0.0566372	0.0584303	0.0756478	0.0849885	0.0513786	0.0575291	0.0606339	0.0640847	0.0584125	0.0708145	0.0895895	0.0638395	0.0580011	0.0581242	0.0692396	0.0640817	0.06589	0.0553442	0.0610894	0.0707384	0.0692338	0.0639113	0.0579752	0.0792558	0.0630537	0.0600489	0.0690316	0.0581329	0.0708103	0.0544836	0.0543342	0.061072
cg10984017	0.0754778	0.0956462	0.0899445	0.092104	0.0642662	0.0745836	0.0735128	0.069886	0.0604132	0.0666918	0.0776489	0.0869802	0.0727974	0.0961332	0.0704408	0.0852965	0.0695002	0.0677764	0.0749912	0.0833019	0.176515	0.0796317	0.0639065	0.0669767	0.080415	0.0786806	0.0865627	0.0950738	0.0799289	0.0693716	0.0679093	0.0766503	0.0689363	0.0724858	0.0668581	0.0664398	0.0842581	0.090109	0.0920293	0.0865817	0.112929	0.0780482	0.0689575	0.0660907	0.0950189	0.0783282	0.0917296	0.0751146	0.0779137
cg10991454	0.344866	0.44455	0.508409	0.412059	0.446479	0.406236	0.463262	0.434367	0.47333	0.471995	0.47074	0.482644	0.508834	0.455777	0.561095	0.515037	0.524553	0.501482	0.452682	0.496693	0.519855	0.444536	0.388287	0.427103	0.352331	0.301222	0.480075	0.468189	0.470095	0.392948	0.488341	0.440748	0.414296	0.461808	0.576627	0.568835	0.534966	0.560807	0.427214	0.473211	0.586057	0.578364	0.478966	0.412949	0.48579	0.461396	0.59633	0.610152	0.535636
cg11003133	0.721016	0.726007	0.712323	0.729624	0.691428	0.730788	0.639262	0.665696	0.637049	0.64262	0.719204	0.671178	0.650407	0.772415	0.717983	0.718162	0.623401	0.617746	0.597514	0.611769	0.254982	0.676366	0.579005	0.619987	0.648186	0.725107	0.609682	0.674193	0.488749	0.554839	0.720244	0.724256	0.692272	0.689715	0.685417	0.678174	0.611347	0.577245	0.720239	0.671009	0.710492	0.691182	0.651893	0.735056	0.685109	0.683672	0.617879	0.600592	0.685229
cg11038054	0.725922	0.721437	0.780464	0.71569	0.739738	0.674545	0.738759	0.674668	0.714274	0.676921	0.686225	0.725005	0.684429	0.747632	0.765861	0.817547	0.698392	0.670148	0.76331	0.745947	0.789321	0.776826	0.773433	0.720854	0.735054	0.719417	0.664582	0.705983	0.688058	0.724803	0.739249	0.711765	0.749477	0.726221	0.689117	0.776781	0.70229	0.754184	0.742825	0.689458	0.781262	0.763636	0.730488	0.748672	0.715164	0.706562	0.702315	0.662863	0.703179
cg11046602	0.559312	0.605372	0.623321	0.57676	0.600522	0.593004	0.612022	0.583377	0.661517	0.616762	0.589771	0.607734	0.61914	0.614582	0.682108	0.667779	0.663882	0.640951	0.589061	0.647222	0.600485	0.575828	0.551214	0.609687	0.585167	0.543838	0.672689	0.611378	0.618419	0.634309	0.636005	0.625054	0.670113	0.671672	0.679573	0.675857	0.626261	0.689969	0.606007	0.638595	0.712004	0.703346	0.616888	0.611693	0.691796	0.610408	0.66117	0.692095	0.673683
cg11050480	0.848646	0.629148	0.775754	0.686809	0.858822	0.837372	0.820311	0.810535	0.82762	0.793788	0.880418	0.811331	0.839111	0.73858	0.84466	0.847639	0.830045	0.797635	0.735843	0.812365	0.714381	0.821775	0.865292	0.846049	0.839911	0.890002	0.774698	0.760402	0.705306	0.699632	0.784116	0.863904	0.840469	0.855482	0.863745	0.83992	0.751975	0.817043	0.828618	0.78146	0.655435	0.7549	0.836129	0.824866	0.777817	0.813528	0.820771	0.818201	0.85766
cg11074362	0.905501	0.669306	0.81888	0.716991	0.795733	0.76953	0.775191	0.749968	0.694177	0.778861	0.768476	0.829353	0.798016	0.668399	0.678038	0.88784	0.795125	0.837088	0.815116	0.767013	0.494374	0.754942	0.800652	0.764683	0.754693	0.812421	0.783246	0.643213	0.76339	0.668603	0.811542	0.799765	0.801662	0.788011	0.792779	0.827658	0.708146	0.677378	0.56858	0.593097	0.666018	0.763848	0.803756	0.788088	0.591753	0.673147	0.784352	0.721404	0.801049
cg11161417	0.748356	0.741963	0.675468	0.714807	0.741533	0.728739	0.661831	0.659383	0.690657	0.681997	0.722229	0.703736	0.711625	0.725677	0.704093	0.723253	0.667864	0.684525	0.705441	0.686496	0.820615	0.686685	0.714282	0.721525	0.677181	0.722871	0.64278	0.678111	0.686552	0.725251	0.712225	0.689277	0.671761	0.676645	0.679884	0.725753	0.674037	0.655269	0.705833	0.687302	0.680191	0.762509	0.638401	0.697578	0.73889	0.675172	0.663165	0.620056	0.669274
cg11170796	0.843035	0.791126	0.800466	0.800913	0.826471	0.841892	0.820612	0.830579	0.82961	0.832374	0.804804	0.879627	0.846887	0.800095	0.834503	0.794286	0.835919	0.859117	0.807307	0.837199	0.765154	0.853372	0.822266	0.850391	0.857443	0.813059	0.833522	0.809219	0.834607	0.822925	0.847049	0.83566	0.822891	0.838886	0.839613	0.811794	0.804858	0.766632	0.829935	0.852783	0.781238	0.809172	0.846019	0.795823	0.808307	0.814266	0.835298	0.841724	0.804895
cg11236746	0.243788	0.339216	0.37039	0.283718	0.341333	0.306736	0.315206	0.319208	0.271234	0.285243	0.302331	0.339434	0.312759	0.319766	0.392174	0.377911	0.38189	0.39574	0.332124	0.384601	0.280317	0.312226	0.251257	0.302866	0.258453	0.220606	0.363315	0.3937	0.377965	0.328652	0.37636	0.310677	0.311999	0.394733	0.4211	0.445275	0.386734	0.381107	0.315678	0.322533	0.450951	0.397086	0.354445	0.324867	0.343197	0.337579	0.435952	0.462281	0.366314
cg11254196	0.911619	0.829067	0.873258	0.850291	0.875692	0.894539	0.859929	0.786512	0.847146	0.853711	0.884233	0.890929	0.856958	0.83952	0.836734	0.849295	0.874687	0.874965	0.87929	0.894294	0.803995	0.954695	0.872955	0.894952	0.84175	0.885016	0.857411	0.829511	0.84132	0.866962	0.861791	0.87606	0.878082	0.822382	0.878939	0.875386	0.81929	0.86182	0.812627	0.845593	0.87134	0.837404	0.86166	0.86566	0.893235	0.83439	0.925609	0.867738	0.884961
cg11271526	0.876982	0.904243	0.882836	0.877829	0.874209	0.878089	0.898948	0.886144	0.904022	0.90196	0.880449	0.90499	0.87848	0.879857	0.901794	0.872759	0.898663	0.885924	0.885319	0.880043	0.862966	0.871911	0.890102	0.903466	0.882379	0.891961	0.882818	0.896134	0.89314	0.894226	0.884915	0.90767	0.885297	0.899178	0.903618	0.888423	0.884913	0.901409	0.862867	0.893517	0.879106	0.906009	0.885724	0.883199	0.905731	0.884148	0.864014	0.893247	0.906665
cg11337915	0.706908	0.690067	0.692376	0.685916	0.69161	0.705719	0.685154	0.674802	0.665984	0.654611	0.735689	0.676398	0.67637	0.685439	0.699474	0.70741	0.691467	0.664345	0.674339	0.677458	0.802976	0.704368	0.613063	0.603799	0.666747	0.674851	0.639924	0.714299	0.653451	0.702623	0.651769	0.669804	0.68766	0.707026	0.695544	0.676917	0.688601	0.680094	0.721512	0.688736	0.763328	0.692491	0.641169	0.682037	0.758593	0.682361	0.683505	0.681954	0.657963
cg11404296	0.739934	0.603093	0.708279	0.702796	0.725353	0.755795	0.670074	0.748135	0.701813	0.670936	0.729328	0.735582	0.829192	0.547297	0.751914	0.672988	0.739337	0.735629	0.64166	0.744786	0.641448	0.720604	0.729059	0.793201	0.729522	0.715022	0.707904	0.654883	0.644059	0.695259	0.800286	0.688102	0.676146	0.793279	0.799346	0.76273	0.70456	0.682703	0.599307	0.525624	0.678365	0.752195	0.733311	0.712802	0.592954	0.72709	0.714497	0.746999	0.719692
cg11418177	0.533794	0.570696	0.51951	0.545942	0.550178	0.566062	0.49137	0.513938	0.53394	0.574885	0.540425	0.47145	0.4919	0.527027	0.564286	0.602154	0.488515	0.453315	0.567123	0.59644	0.792874	0.527543	0.518342	0.486247	0.499248	0.518531	0.427272	0.504351	0.550132	0.558506	0.555736	0.548363	0.525461	0.540644	0.534807	0.518464	0.527092	0.50336	0.557005	0.514756	0.541273	0.522724	0.481222	0.524425	0.56087	0.522574	0.484706	0.451702	0.521319
cg11450001	0.204848	0.23409	0.234475	0.231329	0.172374	0.174832	0.223332	0.198713	0.18116	0.220144	0.195991	0.173605	0.185721	0.217129	0.227893	0.22155	0.161369	0.173324	0.227051	0.255926	0.433875	0.201715	0.160722	0.164454	0.197646	0.1924	0.225699	0.252795	0.223439	0.230727	0.179733	0.177236	0.189136	0.193538	0.155668	0.151538	0.234619	0.186908	0.255759	0.253957	0.272955	0.270792	0.186419	0.189065	0.268896	0.248339	0.194401	0.174368	0.193125
cg11519725	0.825876	0.830252	0.804503	0.883527	0.814081	0.830973	0.834418	0.829158	0.825304	0.828727	0.797865	0.792991	0.798186	0.762749	0.756993	0.781785	0.841226	0.808643	0.856192	0.83798	0.67897	0.783299	0.87064	0.8696	0.820838	0.848225	0.889417	0.689693	0.839725	0.814684	0.805853	0.798611	0.863576	0.791326	0.786916	0.890346	0.720446	0.697379	0.773914	0.741841	0.790189	0.836684	0.796991	0.768523	0.71547	0.732193	0.766389	0.759932	0.779948
cg11550064	0.47345	0.526768	0.561302	0.542424	0.601081	0.560328	0.57285	0.634188	0.559915	0.554891	0.569636	0.558635	0.557925	0.55686	0.572091	0.588637	0.576683	0.586446	0.5537	0.566922	0.720348	0.538841	0.45655	0.571365	0.547693	0.490937	0.550405	0.565642	0.600722	0.533364	0.573069	0.542903	0.554424	0.584196	0.571246	0.571391	0.598539	0.586212	0.578605	0.543029	0.657676	0.583791	0.517831	0.533519	0.560721	0.535099	0.594897	0.618145	0.600471
cg11574975	0.146888	0.176704	0.170011	0.15803	0.142798	0.152767	0.221481	0.197703	0.173224	0.178985	0.142291	0.235494	0.201094	0.10011	0.21494	0.175598	0.216807	0.170522	0.200568	0.168013	0.195615	0.207386	0.151316	0.177683	0.147824	0.10899	0.231106	0.220566	0.264192	0.166882	0.177488	0.158141	0.151944	0.138952	0.141069	0.141594	0.164593	0.173888	0.129272	0.206395	0.186304	0.127378	0.301733	0.137423	0.216427	0.223373	0.311169	0.183392	0.257629
cg11588903	0.593797	0.666556	0.635233	0.624718	0.637734	0.629206	0.570229	0.60635	0.612346	0.614644	0.555798	0.565373	0.63343	0.552873	0.626581	0.626163	0.629814	0.62444	0.588717	0.606674	0.687445	0.595574	0.639921	0.597036	0.614303	0.587124	0.645182	0.648758	0.644775	0.605241	0.640305	0.555968	0.589874	0.627915	0.592648	0.600728	0.606039	0.679907	0.673914	0.634665	0.738468	0.652449	0.639974	0.597546	0.63125	0.594393	0.675342	0.637466	0.650147
cg11594131	0.078726	0.107246	0.109187	0.0934224	0.0704125	0.0791554	0.0890524	0.0910297	0.0723518	0.0714541	0.0728172	0.0671013	0.0744122	0.0995722	0.0994572	0.0960944	0.0717087	0.0716749	0.0688981	0.0775994	0.130565	0.0876599	0.0704613	0.069348	0.068982	0.0705437	0.0747218	0.0846976	0.0768267	0.0869942	0.0718999	0.0730238	0.07208	0.0818965	0.0708704	0.0621963	0.10976	0.103478	0.0778219	0.0892499	0.131547	0.0905236	0.0763795	0.0773757	0.093627	0.0801717	0.0861045	0.0698487	0.0742234
cg11658909	0.75895	0.731798	0.72233	0.724179	0.756994	0.749937	0.700471	0.72776	0.714268	0.685254	0.733702	0.699181	0.72465	0.782211	0.743734	0.751644	0.704622	0.679616	0.739218	0.7363	0.75106	0.734025	0.710613	0.715062	0.708809	0.746912	0.698281	0.711347	0.755024	0.776463	0.738449	0.752986	0.738626	0.744084	0.714081	0.725713	0.716106	0.716793	0.727972	0.722831	0.779062	0.735562	0.692606	0.689949	0.76516	0.70373	0.720088	0.648548	0.743046
cg11700800	0.13848	0.190633	0.139651	0.178674	0.134028	0.147435	0.153115	0.139083	0.136113	0.136244	0.134889	0.138158	0.140774	0.148766	0.132729	0.143946	0.121762	0.148218	0.152213	0.133375	0.193509	0.162502	0.120258	0.120053	0.131692	0.116104	0.159693	0.167146	0.14179	0.142688	0.110473	0.135014	0.133048	0.134489	0.120262	0.0896025	0.16648	0.17667	0.164038	0.15832	0.170073	0.157566	0.153439	0.157073	0.169299	0.132244	0.148829	0.132306	0.141064
cg11719784	0.806188	0.75352	0.756819	0.760592	0.802417	0.800037	0.780404	0.766265	0.813105	0.786612	0.78534	0.777429	0.807471	0.744671	0.764027	0.757717	0.804001	0.810214	0.797962	0.8021	0.635981	0.782816	0.814633	0.771701	0.804823	0.820125	0.794424	0.783252	0.774301	0.781874	0.799166	0.818201	0.802968	0.770458	0.804121	0.813391	0.771418	0.749243	0.746972	0.770025	0.693776	0.732337	0.819816	0.804073	0.76492	0.777851	0.789044	0.812045	0.795648
cg11796233	0.894787	0.845213	0.86965	0.832248	0.896162	0.891258	0.867582	0.8742	0.887374	0.882544	0.871339	0.900904	0.886011	0.858876	0.888128	0.848591	0.884597	0.894623	0.890432	0.87276	0.751105	0.872123	0.897812	0.871805	0.895727	0.898456	0.87297	0.879913	0.883753	0.873754	0.890597	0.89495	0.860008	0.860337	0.868114	0.874338	0.845575	0.836882	0.871765	0.872252	0.868461	0.864939	0.888898	0.886477	0.843522	0.879575	0.860497	0.88431	0.891547
cg11797656	0.808183	0.759691	0.774212	0.771686	0.80233	0.79547	0.814212	0.781338	0.816217	0.828352	0.838245	0.820309	0.799864	0.787316	0.789574	0.781818	0.837267	0.822164	0.807308	0.828052	0.680414	0.816964	0.836821	0.822216	0.834549	0.835717	0.798472	0.790041	0.810792	0.814496	0.808204	0.824921	0.775594	0.773782	0.804925	0.805775	0.784767	0.756559	0.802833	0.788017	0.766109	0.754673	0.840529	0.809804	0.767672	0.769307	0.80939	0.791165	0.795235
cg11821200	0.505299	0.488853	0.503838	0.535394	0.479746	0.420244	0.386442	0.503817	0.482088	0.423444	0.454453	0.473726	0.383236	0.510722	0.475103	0.459706	0.391787	0.395748	0.43623	0.407591	0.467115	0.494033	0.427999	0.43762	0.432499	0.487091	0.431533	0.435112	0.442281	0.533162	0.443379	0.509775	0.430641	0.407848	0.372821	0.348408	0.376299	0.420769	0.506905	0.491968	0.533491	0.443066	0.42413	0.447756	0.470764	0.459687	0.337935	0.297699	0.428383
cg11821927	0.0750432	0.0726876	0.0640956	0.0624755	0.0493114	0.0571284	0.0566596	0.0617299	0.0673814	0.0624257	0.0614077	0.0684426	0.0612779	0.0650255	0.0565892	0.0668524	0.0615313	0.0637812	0.0617134	0.0584136	0.0856658	0.066807	0.0606914	0.0683573	0.0664556	0.0762055	0.0702625	0.0658759	0.0595392	0.0582058	0.0551833	0.0601362	0.0657007	0.0630565	0.0683161	0.0499708	0.0614302	0.0711269	0.0629716	0.05474	0.0695014	0.074674	0.0562589	0.0488187	0.055905	0.0498748	0.0540767	0.0577826	0.0561056
cg11860203	0.25036	0.289582	0.298242	0.292726	0.273679	0.246775	0.273801	0.256409	0.272981	0.283717	0.284124	0.306576	0.249	0.278589	0.305492	0.280965	0.262751	0.275152	0.28262	0.279285	0.366399	0.284262	0.238215	0.252399	0.222082	0.212061	0.302761	0.312404	0.288883	0.272372	0.299469	0.272326	0.271134	0.297572	0.303411	0.321615	0.304658	0.297637	0.284732	0.247151	0.336865	0.29513	0.254312	0.272261	0.266558	0.283265	0.309995	0.332051	0.282327
cg11869499	0.191376	0.207205	0.20175	0.171448	0.175858	0.161826	0.180368	0.202068	0.15606	0.151276	0.186861	0.191705	0.211655	0.266167	0.194599	0.210397	0.171193	0.205511	0.210987	0.167622	0.48484	0.238159	0.202513	0.18611	0.178631	0.176916	0.138622	0.197273	0.16754	0.155252	0.157963	0.198439	0.169869	0.207181	0.203046	0.174248	0.155653	0.209153	0.126589	0.188392	0.150402	0.262846	0.166395	0.196064	0.157722	0.160822	0.152949	0.163621	0.184533
cg11871295	0.771515	0.612685	0.642192	0.647145	0.627284	0.740445	0.761355	0.740957	0.692413	0.675792	0.74094	0.877663	0.750235	0.641876	0.602852	0.554244	0.720273	0.682741	0.721312	0.683106	0.515438	0.727164	0.751781	0.836399	0.711835	0.846555	0.65752	0.623219	0.653471	0.681152	0.728857	0.74055	0.778491	0.779143	0.714732	0.788088	0.755136	0.687103	0.680004	0.575273	0.772193	0.687815	0.686599	0.684794	0.67315	0.665374	0.850359	0.726505	0.664567
cg11887996	0.183734	0.247261	0.224475	0.206128	0.175359	0.169025	0.201093	0.20857	0.177148	0.170565	0.208154	0.187194	0.180301	0.21898	0.21293	0.220059	0.179279	0.176953	0.184773	0.183347	0.391469	0.194808	0.164764	0.151657	0.157964	0.15502	0.18104	0.234274	0.193183	0.199453	0.19689	0.183514	0.172575	0.215461	0.175849	0.167362	0.223922	0.222192	0.201759	0.190251	0.295186	0.224374	0.178224	0.159673	0.21504	0.181228	0.203556	0.196092	0.166168
cg11916726	0.0632528	0.0692286	0.0618708	0.0646287	0.0750633	0.0535167	0.0625948	0.0652005	0.0565814	0.062051	0.0611188	0.065961	0.0552323	0.0637237	0.0614785	0.0728818	0.0652305	0.0596394	0.072245	0.0574767	0.104516	0.0655685	0.0682197	0.0593168	0.0598517	0.066003	0.0592396	0.0611452	0.0626955	0.0581316	0.0650508	0.0635477	0.0731974	0.0523251	0.0511929	0.0570821	0.0618062	0.0632201	0.0777044	0.0576827	0.0765262	0.0741564	0.0559638	0.0599454	0.0641704	0.0704253	0.0619606	0.0610362	0.0561488
cg11933232	0.125966	0.142686	0.145734	0.137319	0.114386	0.133132	0.119229	0.134902	0.115476	0.117851	0.126933	0.132348	0.102308	0.127478	0.131943	0.136511	0.11896	0.114987	0.119686	0.13997	0.226793	0.121287	0.10565	0.124134	0.103225	0.121539	0.128974	0.119586	0.128117	0.113467	0.11227	0.131654	0.125918	0.117158	0.105341	0.110887	0.14072	0.125694	0.136428	0.139301	0.139129	0.120187	0.109792	0.105666	0.131256	0.127986	0.136336	0.100244	0.114674
cg11941231	0.789741	0.764445	0.795796	0.757605	0.801702	0.808585	0.810413	0.786232	0.793753	0.823864	0.808672	0.82125	0.793953	0.78895	0.821592	0.786486	0.826357	0.817377	0.750257	0.751452	0.6325	0.813794	0.825155	0.835386	0.804571	0.807516	0.741904	0.734398	0.767692	0.773742	0.817068	0.786878	0.776139	0.771082	0.787273	0.800555	0.701056	0.77265	0.735965	0.741786	0.731807	0.774964	0.810584	0.797758	0.703333	0.733888	0.754817	0.777446	0.798788
cg11952914	0.87121	0.745943	0.748129	0.751827	0.858518	0.801611	0.771121	0.822295	0.802424	0.768826	0.798491	0.785978	0.836648	0.831141	0.829876	0.709565	0.791516	0.792361	0.774705	0.82261	0.380341	0.795079	0.774235	0.809896	0.772473	0.776167	0.783049	0.77603	0.771233	0.752709	0.682944	0.773514	0.802596	0.761947	0.787002	0.808293	0.648483	0.78665	0.664802	0.730949	0.661135	0.685641	0.81827	0.788316	0.736	0.78293	0.768916	0.761086	0.78515
cg11971423	0.662468	0.665263	0.695286	0.679515	0.62715	0.616781	0.698629	0.718211	0.700982	0.728205	0.71222	0.742673	0.655509	0.586348	0.680766	0.653732	0.75612	0.729889	0.679702	0.730953	0.859205	0.633958	0.709975	0.6794	0.701457	0.615253	0.710608	0.659122	0.681481	0.633182	0.737854	0.648118	0.687684	0.688112	0.722752	0.707994	0.639085	0.593042	0.689405	0.708918	0.661774	0.708866	0.681704	0.668541	0.637212	0.695198	0.754672	0.790019	0.645029
cg11993160	0.295209	0.345171	0.339694	0.390656	0.435009	0.438568	0.298363	0.336131	0.323309	0.321086	0.293254	0.323562	0.296421	0.349219	0.339195	0.312673	0.323442	0.332287	0.374687	0.372177	0.569343	0.328834	0.37395	0.384668	0.253865	0.227907	0.307895	0.333454	0.345891	0.346062	0.313814	0.352877	0.310447	0.331519	0.310647	0.327221	0.362946	0.29148	0.342985	0.276399	0.409406	0.382863	0.285181	0.283119	0.358836	0.344731	0.322375	0.339698	0.284561
cg12014368	0.72412	0.678824	0.714856	0.701188	0.774239	0.814315	0.840819	0.76871	0.708276	0.766629	0.800732	0.797855	0.77703	0.55439	0.764854	0.726187	0.782602	0.792234	0.716398	0.700093	0.64034	0.779514	0.785494	0.852224	0.785255	0.805834	0.708646	0.550499	0.687905	0.74925	0.83412	0.676137	0.768979	0.715115	0.821639	0.749533	0.582852	0.735094	0.74954	0.6806	0.81038	0.660097	0.769966	0.854845	0.723679	0.766163	0.733572	0.749787	0.803251
cg12032655	0.369589	0.558629	0.52332	0.516154	0.449996	0.436086	0.422107	0.411874	0.485638	0.465607	0.507103	0.556617	0.477835	0.504412	0.545112	0.504567	0.428125	0.419632	0.53695	0.556678	0.588368	0.40498	0.343057	0.374952	0.3763	0.354512	0.520147	0.590953	0.51205	0.483085	0.51435	0.456324	0.447995	0.53819	0.506734	0.53423	0.547696	0.536204	0.4181	0.486875	0.541316	0.537648	0.42789	0.451594	0.461097	0.463354	0.644838	0.588827	0.524207
cg12044923	0.645896	0.623532	0.593896	0.642046	0.644922	0.649922	0.559756	0.598461	0.617509	0.608993	0.630706	0.627019	0.614268	0.648158	0.623507	0.638138	0.60851	0.59185	0.612735	0.621631	0.565872	0.646155	0.619748	0.617918	0.564424	0.617811	0.51847	0.590086	0.606763	0.675146	0.593749	0.659969	0.622143	0.607334	0.597974	0.626595	0.592119	0.561901	0.635146	0.604373	0.623886	0.629446	0.577986	0.628355	0.611988	0.563746	0.547836	0.531828	0.594412
cg12082352	0.908157	0.855386	0.895703	0.893186	0.904905	0.884789	0.870174	0.869225	0.904138	0.886508	0.88574	0.912734	0.899284	0.92458	0.926756	0.897276	0.894339	0.886842	0.909802	0.901968	0.882637	0.885335	0.906787	0.90291	0.909383	0.907989	0.901756	0.900139	0.893433	0.907221	0.909767	0.92158	0.884674	0.899176	0.889564	0.917449	0.897591	0.906712	0.874986	0.882064	0.858752	0.851894	0.877198	0.904702	0.874286	0.90097	0.867704	0.89748	0.860512
cg12083893	0.76856	0.741328	0.670801	0.746898	0.764499	0.759794	0.668217	0.687644	0.723123	0.752425	0.754909	0.707789	0.716774	0.739258	0.755758	0.738367	0.683394	0.667921	0.714907	0.726019	0.777715	0.723572	0.755335	0.688897	0.704855	0.752266	0.623631	0.653888	0.676819	0.75441	0.739699	0.753707	0.724065	0.728593	0.714781	0.701243	0.690279	0.668348	0.715851	0.73763	0.742261	0.72267	0.665709	0.735242	0.760217	0.713812	0.636356	0.641456	0.690022
cg12124767	0.672973	0.73601	0.662427	0.698649	0.677247	0.70202	0.638267	0.604729	0.646413	0.649767	0.702205	0.666506	0.69209	0.705174	0.69085	0.722028	0.635682	0.645573	0.697863	0.689933	0.662902	0.67137	0.681867	0.680696	0.646375	0.682508	0.63833	0.621002	0.686705	0.774761	0.675131	0.714949	0.723744	0.677792	0.700192	0.695871	0.663764	0.648212	0.696843	0.676434	0.727355	0.689547	0.5819	0.688258	0.699072	0.701543	0.556885	0.588185	0.648147
cg12178432	0.702017	0.649879	0.586981	0.691721	0.656508	0.664706	0.617971	0.654991	0.612963	0.717744	0.629002	0.699549	0.603526	0.620495	0.60245	0.569482	0.694337	0.661452	0.68663	0.758067	0.292261	0.748514	0.759688	0.640989	0.726589	0.79257	0.651449	0.627522	0.640939	0.637544	0.592608	0.683443	0.641573	0.697561	0.665606	0.626377	0.631887	0.63081	0.712532	0.68093	0.571497	0.584582	0.646963	0.626859	0.602458	0.596349	0.548239	0.693887	0.674227
cg12251803	0.50742	0.547406	0.525099	0.479655	0.554065	0.529667	0.557531	0.534369	0.56168	0.564232	0.533647	0.528902	0.536308	0.571206	0.560932	0.595723	0.560418	0.496304	0.54057	0.589708	0.375195	0.47224	0.493048	0.52403	0.453268	0.476452	0.537082	0.550718	0.54936	0.537427	0.577298	0.513588	0.573812	0.628835	0.600543	0.638487	0.564378	0.543812	0.56562	0.523333	0.603412	0.549361	0.544582	0.562455	0.565273	0.553001	0.603002	0.608462	0.567511
cg12264626	0.295212	0.342549	0.26732	0.280981	0.226026	0.229736	0.258959	0.246871	0.235934	0.240534	0.220085	0.209389	0.251057	0.281401	0.342362	0.306712	0.245225	0.248765	0.290038	0.283075	0.251824	0.274667	0.218911	0.218039	0.239793	0.242377	0.240173	0.243413	0.281075	0.267596	0.273175	0.285589	0.253413	0.258121	0.248113	0.223358	0.314825	0.305112	0.232533	0.290582	0.255303	0.333776	0.268732	0.262462	0.240152	0.270335	0.275258	0.263005	0.257144
cg12270129	0.0926116	0.134625	0.116879	0.113585	0.0843005	0.0901053	0.123099	0.0996962	0.0855466	0.084025	0.0892746	0.0886799	0.0815177	0.116713	0.113219	0.116311	0.0789374	0.0876588	0.102864	0.104755	0.207734	0.102243	0.0851972	0.0811982	0.0828283	0.0805365	0.0933035	0.108326	0.0883475	0.123802	0.0980618	0.0953431	0.0924054	0.0847629	0.0729578	0.0793963	0.122488	0.125282	0.103772	0.0990287	0.126488	0.112791	0.0888073	0.1084	0.109141	0.0955139	0.107014	0.0886591	0.085965
cg12288982	0.729561	0.705118	0.721568	0.714295	0.74068	0.776174	0.779538	0.806025	0.753773	0.81003	0.775804	0.862005	0.706828	0.693256	0.76527	0.763761	0.77562	0.767822	0.747526	0.741951	0.799441	0.804362	0.796298	0.757438	0.740662	0.76816	0.777472	0.709986	0.73499	0.749459	0.746728	0.780453	0.698076	0.728605	0.745718	0.754905	0.695541	0.681651	0.732924	0.727423	0.776163	0.746013	0.731556	0.783757	0.727649	0.68318	0.687407	0.763468	0.716916
cg12292268	0.915471	0.880425	0.883103	0.866827	0.884276	0.854806	0.888207	0.883261	0.905547	0.874964	0.882294	0.870702	0.897572	0.836405	0.826052	0.856997	0.869537	0.888715	0.892373	0.840919	0.781793	0.871589	0.899606	0.857676	0.897342	0.870414	0.865997	0.90369	0.860226	0.835589	0.863058	0.8602	0.885221	0.84662	0.851447	0.857971	0.867757	0.885834	0.886247	0.873351	0.873248	0.880528	0.878043	0.883008	0.851333	0.870122	0.926511	0.863346	0.893975
cg12302912	0.0792452	0.0969427	0.0932743	0.0887489	0.0697255	0.0780375	0.082805	0.0798734	0.0679077	0.0672985	0.0672411	0.068327	0.0728706	0.104609	0.0823307	0.0984519	0.0575982	0.064632	0.0773896	0.0794141	0.1756	0.0804882	0.0640896	0.0637522	0.0669824	0.0638228	0.0806577	0.0903261	0.0822038	0.0800568	0.0662717	0.0753545	0.0776455	0.0719201	0.0659159	0.0567063	0.103641	0.0987508	0.0884557	0.0784007	0.115327	0.108046	0.0705215	0.0700466	0.095256	0.0927468	0.0815883	0.069151	0.0751636
cg12332239	0.477485	0.520973	0.547832	0.54616	0.532653	0.532221	0.515128	0.518004	0.545262	0.563608	0.531978	0.570689	0.637156	0.534919	0.589032	0.591452	0.556856	0.53904	0.532962	0.56342	0.472632	0.546942	0.502213	0.521202	0.509792	0.480243	0.573161	0.554211	0.528403	0.506287	0.601978	0.531435	0.567084	0.54809	0.561727	0.590057	0.578764	0.587505	0.551766	0.460301	0.622423	0.542963	0.502536	0.501357	0.564397	0.555784	0.56088	0.538108	0.487721
cg12335829	0.0703123	0.120733	0.130893	0.163391	0.063652	0.0747131	0.0861145	0.094582	0.0894538	0.0809353	0.0716669	0.0752871	0.117371	0.124841	0.084843	0.105224	0.0771112	0.0590291	0.0944522	0.0899659	0.272763	0.0913857	0.0674066	0.0696712	0.0885484	0.0611854	0.0999931	0.0978995	0.144938	0.107105	0.0879892	0.0908893	0.0843137	0.120715	0.0894504	0.0769938	0.0879126	0.123085	0.113628	0.10553	0.123764	0.149424	0.0942263	0.0682151	0.126165	0.0724691	0.110408	0.105487	0.088299
cg12347444	0.878075	0.917995	0.924876	0.923424	0.896622	0.891391	0.91382	0.921647	0.874529	0.906034	0.891001	0.892709	0.916891	0.885499	0.903407	0.880463	0.913881	0.896383	0.895352	0.901942	0.882469	0.896836	0.921798	0.889722	0.906199	0.924528	0.885402	0.903411	0.900963	0.919566	0.911492	0.890745	0.91726	0.881495	0.898811	0.894259	0.858825	0.910728	0.894746	0.896731	0.922363	0.88333	0.882774	0.877575	0.890686	0.890488	0.905468	0.915105	0.902008
cg12391232	0.103874	0.0599067	0.126845	0.128935	0.0850593	0.0827471	0.0987008	0.0752005	0.0739355	0.0856014	0.0766711	0.0797522	0.0782904	0.0819331	0.0892073	0.089312	0.0682941	0.0706927	0.0849352	0.0986155	0.0970506	0.0565215	0.0931054	0.0805567	0.0832045	0.0714468	0.0806235	0.125128	0.082425	0.0770331	0.0845207	0.0626422	0.102863	0.0989247	0.0793031	0.0842406	0.104805	0.115393	0.0931666	0.0825908	0.100077	0.0887739	0.0600141	0.0799973	0.117208	0.102956	0.098357	0.091602	0.0818461
cg12446543	0.864289	0.908111	0.917629	0.881368	0.916534	0.872933	0.887905	0.906826	0.891388	0.88711	0.840428	0.895443	0.8736	0.885031	0.927455	0.877431	0.896519	0.884846	0.87554	0.880888	0.76168	0.893063	0.911705	0.897645	0.885042	0.87251	0.886201	0.866401	0.874482	0.8692	0.899231	0.904259	0.877047	0.872822	0.885162	0.866853	0.867897	0.852534	0.867217	0.87306	0.866848	0.839786	0.90812	0.943553	0.878228	0.884678	0.898899	0.903407	0.888817
cg12469257	0.790945	0.692561	0.782845	0.744911	0.791192	0.857121	0.722545	0.853919	0.720485	0.732929	0.813237	0.790105	0.709677	0.661041	0.809814	0.74473	0.823087	0.888252	0.720577	0.747578	0.70814	0.73178	0.811254	0.786547	0.849673	0.811051	0.708632	0.626586	0.671933	0.716047	0.753871	0.785621	0.849681	0.812838	0.790467	0.788777	0.770856	0.656136	0.691067	0.73555	0.703373	0.695193	0.775646	0.796226	0.77082	0.802145	0.774507	0.789282	0.843146
cg12516767	0.369907	0.396479	0.432632	0.441065	0.374169	0.377081	0.400339	0.395266	0.423021	0.39852	0.309775	0.390188	0.371052	0.356149	0.353228	0.328076	0.352658	0.368538	0.389417	0.395032	0.456535	0.386802	0.362003	0.346709	0.428477	0.337937	0.373056	0.400665	0.44672	0.442286	0.413949	0.382504	0.385116	0.388971	0.328755	0.375008	0.439909	0.451566	0.402685	0.396811	0.445081	0.405119	0.391642	0.409267	0.350511	0.373992	0.379386	0.369719	0.409405
cg12524168	0.738419	0.727762	0.680543	0.752713	0.733531	0.742483	0.666043	0.665852	0.68601	0.704119	0.726591	0.717526	0.699381	0.778962	0.703285	0.697909	0.684063	0.636417	0.703242	0.733989	0.645292	0.719454	0.749505	0.732524	0.668874	0.724769	0.677214	0.632541	0.702473	0.763216	0.764991	0.769462	0.740868	0.716225	0.693557	0.715625	0.687205	0.650627	0.680872	0.680454	0.697888	0.73787	0.66372	0.709567	0.732755	0.70821	0.700686	0.65019	0.680044
cg12540815	0.0703608	0.0770457	0.0851775	0.0786258	0.0742972	0.0657809	0.0870216	0.082489	0.0530193	0.0676687	0.0644479	0.0683358	0.0694565	0.0708587	0.0681673	0.0816197	0.0670241	0.0689938	0.0727506	0.0668377	0.179723	0.0678933	0.0745954	0.0647858	0.0705314	0.083114	0.0692659	0.0724066	0.0666258	0.0712414	0.0784602	0.0669391	0.0638447	0.0760118	0.0760663	0.0684314	0.0810514	0.0652657	0.0786203	0.0727518	0.0964501	0.0767428	0.0595602	0.070733	0.0618576	0.0654697	0.0581894	0.0667391	0.0662052
cg12551813	0.566277	0.665812	0.661905	0.647201	0.654489	0.651942	0.648979	0.643296	0.630934	0.641931	0.628596	0.663724	0.676374	0.650367	0.705763	0.679487	0.710518	0.688013	0.664475	0.6722	0.740553	0.624508	0.60247	0.628621	0.623824	0.572161	0.712942	0.696912	0.67694	0.639821	0.706394	0.678961	0.649993	0.707193	0.725998	0.715751	0.700005	0.711387	0.665307	0.66192	0.679944	0.676728	0.686844	0.613801	0.678129	0.694119	0.74876	0.7494	0.705956
cg12580783	0.753062	0.771249	0.686484	0.733192	0.68406	0.717373	0.687512	0.669322	0.695142	0.663834	0.774623	0.67959	0.64817	0.756357	0.734081	0.710383	0.656957	0.627861	0.74484	0.692478	0.689103	0.742301	0.688962	0.701667	0.687176	0.737924	0.651046	0.661831	0.635024	0.73247	0.697729	0.718773	0.721966	0.714717	0.641472	0.666509	0.74559	0.633213	0.764828	0.751992	0.766926	0.732385	0.684295	0.721199	0.745103	0.740239	0.620575	0.605806	0.679916
cg12600749	0.213138	0.304378	0.208457	0.16846	0.365735	0.41062	0.294227	0.392638	0.288943	0.267293	0.251764	0.273254	0.321997	0.178236	0.300649	0.252347	0.382004	0.308485	0.212689	0.26038	0.226631	0.199596	0.273484	0.280063	0.312449	0.264679	0.351814	0.272344	0.316777	0.239906	0.28348	0.254737	0.317758	0.34208	0.432028	0.45478	0.373416	0.324838	0.33862	0.378207	0.401546	0.315341	0.235563	0.242866	0.379567	0.372956	0.434668	0.409159	0.330558
cg12632097	0.0793985	0.115013	0.0904198	0.0985059	0.0895107	0.0839258	0.0968124	0.0973451	0.073301	0.0826787	0.0833735	0.0793606	0.0843409	0.127559	0.0929841	0.0992984	0.0746487	0.0753757	0.0936025	0.0805562	0.137253	0.0836732	0.0780744	0.0732175	0.0751426	0.0730124	0.0838886	0.11662	0.100237	0.0922972	0.0724531	0.0890462	0.0822494	0.081022	0.0744756	0.0771187	0.109643	0.116659	0.097019	0.0943673	0.117898	0.107414	0.0854193	0.0796512	0.0903723	0.106538	0.0808778	0.0769238	0.0811971
cg12639574	0.84058	0.739514	0.808865	0.809441	0.825511	0.758876	0.77114	0.798315	0.785863	0.846403	0.83156	0.789046	0.817099	0.798445	0.838361	0.777952	0.808241	0.78958	0.81902	0.765411	0.737561	0.886729	0.906126	0.852565	0.803102	0.853923	0.858524	0.764661	0.790894	0.80522	0.810322	0.825668	0.749354	0.858658	0.750099	0.810566	0.64491	0.771493	0.744452	0.76825	0.717653	0.673195	0.810126	0.791929	0.685118	0.695037	0.74042	0.835112	0.739543
cg12688788	0.828065	0.809738	0.815716	0.824432	0.827289	0.81076	0.815883	0.858717	0.827495	0.877518	0.847323	0.80489	0.848378	0.787909	0.786671	0.78504	0.863223	0.885618	0.843701	0.836852	0.760655	0.812488	0.845731	0.897963	0.812325	0.868923	0.807465	0.838361	0.799659	0.804591	0.855532	0.826103	0.869374	0.847385	0.931247	0.876267	0.896275	0.828198	0.748382	0.731981	0.741326	0.815406	0.814657	0.746238	0.86511	0.859988	0.779755	0.771572	0.848795
cg12744722	0.108994	0.135845	0.119403	0.128496	0.110878	0.102006	0.131185	0.136328	0.113434	0.0971637	0.108065	0.109145	0.101346	0.126085	0.116895	0.12729	0.111847	0.140299	0.110572	0.101696	0.108831	0.114875	0.109288	0.0995679	0.108663	0.099203	0.136332	0.143886	0.117031	0.104905	0.112477	0.111289	0.124848	0.117405	0.118015	0.113737	0.135418	0.155723	0.13651	0.114293	0.142888	0.128542	0.116929	0.107176	0.140032	0.139927	0.142828	0.13441	0.123221
cg12763430	0.598462	0.72679	0.549506	0.624244	0.624717	0.695198	0.610602	0.699014	0.555119	0.561803	0.596363	0.629158	0.574206	0.608225	0.537671	0.458586	0.547224	0.546838	0.641622	0.690099	0.625681	0.619833	0.534923	0.557968	0.630008	0.624764	0.568036	0.635686	0.605949	0.671832	0.629281	0.642708	0.62062	0.610229	0.653361	0.662801	0.682108	0.666375	0.583029	0.612289	0.732378	0.681456	0.589163	0.632483	0.640656	0.713154	0.597981	0.578163	0.604321
cg12763971	0.084747	0.117369	0.0989804	0.0985962	0.0763347	0.0825274	0.083862	0.0993089	0.0736067	0.0770776	0.0768109	0.0826958	0.0757324	0.0850416	0.0820219	0.0846958	0.0540994	0.0826561	0.0836204	0.0766826	0.165169	0.0783845	0.0725315	0.0731689	0.0728318	0.079677	0.0808877	0.0919155	0.0876716	0.0894603	0.0771513	0.0822748	0.0703398	0.082852	0.0704537	0.0671808	0.119034	0.119599	0.0873486	0.073569	0.133986	0.107595	0.0721528	0.106353	0.0964008	0.0905549	0.0736358	0.0788023	0.0794084
cg12801067	0.78682	0.748452	0.69978	0.750317	0.76216	0.771354	0.761342	0.782249	0.740919	0.757249	0.752759	0.753896	0.751264	0.808114	0.778856	0.767381	0.739601	0.722094	0.790694	0.772801	0.861315	0.771704	0.769332	0.760901	0.762937	0.782012	0.767274	0.698093	0.751896	0.783765	0.781869	0.783158	0.754714	0.780217	0.762119	0.751903	0.723824	0.710856	0.792215	0.777705	0.799419	0.79143	0.734485	0.775747	0.77499	0.741562	0.724245	0.657474	0.740286
cg12832565	0.553705	0.599611	0.520273	0.562275	0.593715	0.532192	0.483512	0.55053	0.553283	0.575976	0.608531	0.584891	0.552409	0.608532	0.610054	0.586639	0.520504	0.564934	0.546928	0.552135	0.679655	0.57933	0.548156	0.532074	0.472824	0.571677	0.559121	0.548667	0.52127	0.579061	0.596369	0.571621	0.550909	0.570096	0.55657	0.588245	0.537896	0.542379	0.656496	0.495301	0.64583	0.604406	0.466928	0.548288	0.542092	0.510284	0.497408	0.508891	0.493098
cg12833451	0.824321	0.810846	0.727365	0.786261	0.763415	0.777701	0.784058	0.813368	0.797399	0.75387	0.728426	0.865	0.79473	0.745395	0.756352	0.750953	0.80319	0.852162	0.711816	0.643983	0.449279	0.71206	0.779253	0.803848	0.783396	0.801195	0.663339	0.666281	0.696586	0.644988	0.884318	0.731309	0.80147	0.75502	0.753575	0.819701	0.673488	0.628635	0.726241	0.624161	0.75982	0.627245	0.792946	0.783986	0.847936	0.772889	0.787851	0.763194	0.760997
cg12845923	0.719047	0.70531	0.651907	0.723679	0.692736	0.727207	0.686398	0.630257	0.674329	0.688198	0.710998	0.690402	0.737779	0.709665	0.714296	0.698769	0.631766	0.630022	0.671104	0.686442	0.696938	0.704401	0.687813	0.671024	0.668386	0.724127	0.650019	0.636492	0.681236	0.730084	0.709523	0.723758	0.703155	0.693923	0.66322	0.640301	0.682749	0.622169	0.725128	0.712042	0.762286	0.692697	0.643884	0.678468	0.700063	0.710621	0.613295	0.610668	0.692544
cg12869623	0.0789643	0.102282	0.0835142	0.0897197	0.0749507	0.0747812	0.0731947	0.0785838	0.0678358	0.0712427	0.072909	0.0697692	0.0633278	0.0828187	0.0759624	0.0626577	0.0630856	0.0874677	0.0696022	0.0705032	0.208472	0.0754878	0.0670908	0.0596816	0.0656643	0.0545109	0.0726221	0.0834907	0.0708748	0.0766932	0.0731858	0.0651626	0.0688566	0.0815959	0.0740009	0.0627323	0.0806264	0.0965521	0.0790002	0.075513	0.0854295	0.0900683	0.0742718	0.0713331	0.0714078	0.0850328	0.0726639	0.0694324	0.0700649
cg12894371	0.537777	0.5147	0.55323	0.631448	0.473869	0.544902	0.489513	0.450045	0.504032	0.508805	0.45408	0.44227	0.452856	0.616674	0.510216	0.499517	0.338516	0.393069	0.468682	0.455482	0.522189	0.550916	0.483932	0.470544	0.488688	0.554944	0.468378	0.497192	0.460009	0.550173	0.424391	0.483543	0.46544	0.415086	0.328092	0.307164	0.582872	0.528785	0.537116	0.411639	0.571841	0.484477	0.442806	0.533109	0.566786	0.545192	0.404997	0.335984	0.422977
cg12919297	0.875109	0.834425	0.824626	0.817151	0.837308	0.828311	0.806818	0.790831	0.843075	0.850728	0.853752	0.845868	0.855054	0.823253	0.741285	0.880321	0.835245	0.845009	0.809792	0.832033	0.680757	0.806116	0.857496	0.888921	0.814757	0.861327	0.848772	0.842879	0.86731	0.841463	0.848072	0.866454	0.829741	0.827564	0.861768	0.856099	0.845147	0.860868	0.862598	0.823624	0.844872	0.773824	0.852331	0.863735	0.807103	0.829297	0.813117	0.837061	0.808824
cg12949547	0.276965	0.338456	0.290144	0.252356	0.238976	0.220907	0.23275	0.234703	0.257104	0.249136	0.271873	0.246622	0.219023	0.275371	0.279236	0.263308	0.239313	0.242457	0.26265	0.262115	0.310282	0.281039	0.203853	0.20067	0.217838	0.239054	0.26711	0.288472	0.251236	0.238897	0.242002	0.233728	0.243626	0.274364	0.282799	0.237072	0.264807	0.264859	0.263847	0.249525	0.258298	0.273522	0.255287	0.219036	0.245152	0.236299	0.309572	0.248018	0.227943
cg12978232	0.770293	0.728522	0.747207	0.741139	0.799768	0.763263	0.669043	0.728617	0.779866	0.839736	0.811409	0.733755	0.767011	0.85039	0.788457	0.68049	0.760788	0.758088	0.847679	0.755082	0.85072	0.796312	0.78694	0.820829	0.775441	0.81006	0.66138	0.772847	0.729177	0.814125	0.80677	0.77871	0.780208	0.786589	0.81246	0.782981	0.767107	0.742925	0.755088	0.758845	0.838039	0.784681	0.72608	0.782969	0.755266	0.766203	0.752626	0.680128	0.787071
cg12990803	0.105644	0.111735	0.11277	0.107149	0.0801799	0.0927198	0.0785928	0.0914286	0.0809515	0.0831711	0.0649419	0.0816531	0.0822406	0.104279	0.0980093	0.0881654	0.0718988	0.0751946	0.0850491	0.0978139	0.202242	0.0881756	0.0744095	0.0719448	0.0782307	0.0797417	0.0891028	0.0994575	0.0902989	0.0926831	0.0858503	0.0843702	0.0928041	0.0908675	0.0693707	0.0718841	0.115912	0.0916833	0.093875	0.0849128	0.110189	0.110112	0.0811941	0.0723429	0.117657	0.10111	0.0963697	0.0897086	0.0845484
cg13002809	0.712458	0.737706	0.663117	0.732112	0.7173	0.713924	0.650516	0.652856	0.706333	0.710144	0.731775	0.687262	0.68262	0.742853	0.718645	0.701542	0.669079	0.693008	0.722125	0.702678	0.760708	0.708247	0.720007	0.728227	0.684517	0.767104	0.678865	0.675767	0.701917	0.760004	0.687833	0.692468	0.715476	0.724487	0.75551	0.708225	0.672178	0.647484	0.678741	0.687248	0.733058	0.695394	0.677502	0.707692	0.688994	0.684626	0.683353	0.667843	0.705003
cg13022129	0.858559	0.83452	0.832511	0.811091	0.82195	0.837517	0.834987	0.85225	0.831863	0.831836	0.832601	0.848033	0.845746	0.818439	0.821799	0.815991	0.855627	0.838753	0.815328	0.837092	0.778236	0.800596	0.83676	0.849378	0.832085	0.851996	0.833952	0.840584	0.808272	0.801584	0.839665	0.812004	0.851782	0.84005	0.840801	0.830988	0.824778	0.820522	0.816304	0.844288	0.775894	0.829322	0.858562	0.856779	0.837964	0.808385	0.808384	0.842451	0.845077
cg13033858	0.574883	0.664157	0.654722	0.627588	0.57721	0.596673	0.581267	0.556956	0.54109	0.598692	0.579112	0.585485	0.54108	0.584624	0.590528	0.662012	0.598075	0.569844	0.627137	0.642511	0.685418	0.518188	0.579934	0.583646	0.538621	0.511276	0.575562	0.583299	0.617669	0.599198	0.612887	0.569648	0.507322	0.580813	0.571001	0.635636	0.627239	0.612302	0.555859	0.611118	0.607928	0.660488	0.497553	0.546918	0.656934	0.65748	0.597037	0.553178	0.550123
cg13048962	0.162254	0.253764	0.274807	0.202722	0.271802	0.260903	0.161565	0.17044	0.201573	0.22369	0.253809	0.223707	0.261785	0.223656	0.297392	0.283494	0.254788	0.260326	0.236165	0.248847	0.500409	0.200138	0.177937	0.196838	0.186988	0.154481	0.247858	0.257868	0.281558	0.276301	0.330409	0.22792	0.237671	0.319403	0.315164	0.306706	0.251615	0.263781	0.178958	0.224977	0.404652	0.276727	0.168929	0.210811	0.256381	0.250187	0.362176	0.288425	0.237938
cg13057055	0.100685	0.124135	0.124219	0.0989275	0.102803	0.10095	0.141891	0.130741	0.0965008	0.0978831	0.09555	0.104618	0.102395	0.116436	0.117908	0.113637	0.115618	0.104517	0.10678	0.123477	0.195022	0.0999848	0.0855946	0.0809402	0.0979937	0.0922809	0.10991	0.121412	0.109854	0.102522	0.108622	0.106972	0.110014	0.101431	0.114042	0.117585	0.133411	0.140661	0.122927	0.103799	0.153136	0.126559	0.089674	0.106004	0.0993442	0.116599	0.117378	0.0972117	0.0970827
cg13067649	0.818138	0.864859	0.859255	0.803722	0.819554	0.809689	0.805201	0.77544	0.822315	0.82273	0.784924	0.82246	0.803115	0.811822	0.858969	0.847125	0.789731	0.753349	0.786012	0.799471	0.802739	0.798967	0.801136	0.793581	0.801821	0.786432	0.815702	0.793816	0.776265	0.801121	0.869327	0.808945	0.828901	0.813132	0.823119	0.779845	0.847903	0.811071	0.79511	0.809348	0.841607	0.834657	0.707125	0.830046	0.845036	0.755748	0.802525	0.776728	0.801065
cg13085340	0.668801	0.605805	0.670418	0.620011	0.69848	0.668841	0.702334	0.691469	0.701223	0.658546	0.686953	0.691989	0.652592	0.668394	0.671013	0.66806	0.691544	0.70264	0.644489	0.620917	0.594709	0.682417	0.70034	0.748118	0.679644	0.712747	0.647442	0.62135	0.671785	0.644785	0.656941	0.674127	0.665711	0.646386	0.662604	0.672525	0.6381	0.629772	0.635842	0.618803	0.59659	0.592094	0.645666	0.666433	0.597798	0.622289	0.662113	0.66123	0.657066
cg13112154	0.0686275	0.0705834	0.0851601	0.068852	0.0596447	0.0601304	0.0746373	0.0691937	0.0603291	0.0612042	0.0645556	0.0601222	0.0617714	0.0614371	0.0714781	0.043923	0.047207	0.0470802	0.0547301	0.0530855	0.0625657	0.0551194	0.0491384	0.0506375	0.0538036	0.0549534	0.0598865	0.066698	0.0573695	0.0569845	0.0533745	0.0608081	0.0563169	0.0573489	0.0587708	0.0478392	0.0734698	0.0764514	0.0587544	0.0795758	0.0735798	0.103641	0.0634996	0.0584468	0.0806616	0.0586335	0.0652725	0.0482883	0.0592593
cg13144783	0.0957275	0.130037	0.117438	0.141881	0.124621	0.103976	0.112156	0.105858	0.0966507	0.108033	0.0943436	0.0983763	0.12494	0.116043	0.129033	0.0933865	0.0982221	0.0988163	0.113001	0.125418	0.262813	0.0897668	0.0915114	0.0914833	0.106389	0.0895791	0.132244	0.119226	0.11666	0.114059	0.118306	0.124603	0.12978	0.126688	0.116507	0.148119	0.141194	0.162111	0.131098	0.141204	0.180976	0.139069	0.0984839	0.087495	0.189516	0.164899	0.108617	0.118231	0.11745
cg13145440	0.0348408	0.0586523	0.0465867	0.0578329	0.0454224	0.0514341	0.0412801	0.061819	0.0437282	0.0481459	0.0565575	0.0441484	0.0458203	0.0786961	0.0462531	0.0443681	0.0456045	0.0527762	0.0411919	0.0458652	0.060936	0.0481891	0.0384581	0.0537618	0.0482187	0.0469082	0.0531134	0.0443515	0.0489117	0.0574798	0.0596151	0.0513319	0.0584737	0.0389114	0.0562005	0.0528905	0.0397018	0.0526691	0.0465212	0.049118	0.0414907	0.0462335	0.0558608	0.0424625	0.0639745	0.0640017	0.056403	0.0545841	0.0656136
cg13193497	0.573908	0.62089	0.621189	0.610026	0.595311	0.597604	0.595004	0.557495	0.6005	0.609185	0.596548	0.591378	0.634527	0.615602	0.682198	0.642169	0.613933	0.593807	0.628213	0.640178	0.585697	0.63878	0.550524	0.592341	0.568355	0.542871	0.637086	0.626636	0.601831	0.590708	0.61067	0.623523	0.596506	0.612903	0.674006	0.65589	0.624321	0.590689	0.60526	0.612031	0.622969	0.623191	0.573289	0.558184	0.623464	0.56641	0.59363	0.611632	0.606293
cg13226135	0.458539	0.520548	0.379018	0.389801	0.430451	0.470919	0.426304	0.435473	0.414646	0.388711	0.455113	0.447014	0.389315	0.431164	0.427108	0.438644	0.428691	0.422373	0.410897	0.411149	0.491533	0.400404	0.376112	0.373458	0.431733	0.366098	0.413279	0.425228	0.445114	0.415255	0.430249	0.384284	0.426166	0.418715	0.432331	0.452671	0.452076	0.407761	0.340678	0.386962	0.436679	0.47432	0.456808	0.443503	0.392249	0.397702	0.417579	0.389247	0.453672
cg13234415	0.138603	0.140912	0.140937	0.107977	0.0998902	0.0971123	0.103097	0.127713	0.100357	0.0966997	0.103212	0.0914149	0.0934809	0.11613	0.124944	0.113467	0.111624	0.103489	0.119395	0.107254	0.185636	0.117539	0.0962545	0.0863283	0.0983484	0.0954079	0.103737	0.120771	0.111557	0.109055	0.095771	0.113934	0.106384	0.114033	0.112079	0.0974811	0.13221	0.151466	0.122223	0.113599	0.140053	0.170115	0.144481	0.138052	0.147837	0.131347	0.114511	0.113365	0.142234
cg13240639	0.0724422	0.104375	0.0900437	0.0735402	0.0864072	0.0716593	0.0874888	0.0935437	0.074324	0.0673788	0.07498	0.0772386	0.0790981	0.111663	0.0979398	0.0746624	0.068744	0.0736759	0.0759317	0.0810095	0.113056	0.0814254	0.0696865	0.0656864	0.0707784	0.0707692	0.0744937	0.0940948	0.0774716	0.0829499	0.0699105	0.067187	0.0662775	0.0703919	0.0647975	0.0688954	0.0808089	0.0687584	0.0930543	0.0768943	0.116699	0.0929245	0.067502	0.0741053	0.086686	0.0828823	0.0736692	0.0695063	0.0771123
cg13256912	0.578255	0.606941	0.650251	0.667238	0.641417	0.567952	0.572585	0.580995	0.598754	0.615638	0.599316	0.624299	0.595397	0.646715	0.619484	0.655887	0.591948	0.574894	0.627008	0.641613	0.862548	0.59241	0.591022	0.575996	0.534505	0.552601	0.579789	0.579105	0.587982	0.579516	0.646327	0.633722	0.625843	0.651344	0.617697	0.616883	0.60816	0.60772	0.635738	0.629063	0.653291	0.652815	0.589569	0.58084	0.62286	0.596691	0.622318	0.587164	0.598908
cg13289463	0.824441	0.768497	0.648841	0.789054	0.830434	0.850118	0.870972	0.470386	0.79611	0.786199	0.72659	0.810779	0.840607	0.781653	0.857439	0.735041	0.867273	0.838073	0.768572	0.73098	0.667243	0.844439	0.835078	0.808404	0.850366	0.867708	0.797127	0.797198	0.720883	0.813311	0.715992	0.828051	0.824049	0.791136	0.855165	0.82112	0.637977	0.542453	0.714582	0.772023	0.703413	0.770594	0.76274	0.749521	0.720354	0.751047	0.779793	0.757234	0.774928
cg13293296	0.71447	0.556256	0.639938	0.656965	0.728726	0.69274	0.632775	0.722101	0.583941	0.463855	0.732966	0.73127	0.755799	0.618134	0.643425	0.711637	0.726117	0.75565	0.681546	0.792446	0.582238	0.701456	0.763568	0.768892	0.697911	0.77477	0.759443	0.671944	0.651172	0.591545	0.732305	0.628589	0.71127	0.653585	0.751611	0.708146	0.655025	0.63139	0.728923	0.791702	0.533396	0.649638	0.714359	0.68259	0.472326	0.604153	0.673746	0.674565	0.783628
cg13310541	0.0655747	0.0907201	0.0913838	0.0781059	0.0586181	0.0598366	0.0702988	0.0646122	0.0705425	0.0593561	0.0716882	0.0550352	0.0567425	0.0878307	0.0660085	0.0754366	0.0623954	0.0590984	0.0789509	0.0708345	0.147993	0.0610724	0.0618798	0.0675428	0.0655413	0.0657182	0.0668522	0.0849635	0.0719382	0.0704688	0.0625816	0.0617107	0.0640164	0.0655651	0.0596737	0.0524986	0.075294	0.0829957	0.0854328	0.068228	0.117757	0.0734798	0.0617013	0.0715874	0.0701404	0.0724726	0.0804812	0.0693586	0.0591941
cg13320436	0.768166	0.718568	0.705269	0.718	0.685561	0.689907	0.725945	0.655378	0.731872	0.746052	0.723079	0.689193	0.732953	0.742722	0.715802	0.746338	0.644653	0.658834	0.767497	0.694779	0.482927	0.744823	0.690386	0.639444	0.695009	0.711167	0.711	0.737486	0.750017	0.701568	0.737412	0.747231	0.74085	0.747545	0.723031	0.726685	0.693118	0.762682	0.723556	0.697055	0.718685	0.711792	0.613795	0.689124	0.733817	0.659366	0.724073	0.644997	0.682881
cg13341941	0.708733	0.611645	0.716033	0.705228	0.702912	0.684909	0.697865	0.738138	0.748169	0.71189	0.74135	0.720267	0.72514	0.739978	0.712848	0.670015	0.80242	0.778554	0.667653	0.751838	0.504336	0.746987	0.744487	0.727871	0.736415	0.777181	0.632714	0.633914	0.647877	0.663165	0.742529	0.780045	0.718334	0.648063	0.699247	0.723742	0.660857	0.601121	0.632781	0.587224	0.595016	0.646892	0.832359	0.701948	0.592536	0.63445	0.653097	0.695684	0.667109
cg13359998	0.154693	0.239692	0.232316	0.176988	0.281886	0.250468	0.221241	0.204215	0.171147	0.204231	0.247915	0.230408	0.25312	0.214205	0.317122	0.32619	0.296284	0.267494	0.252238	0.292903	0.222671	0.187828	0.160496	0.203204	0.158004	0.140146	0.24078	0.228683	0.240079	0.221376	0.309426	0.231568	0.253159	0.304765	0.354661	0.360714	0.263389	0.239673	0.197988	0.19644	0.306632	0.315563	0.197826	0.177266	0.252252	0.252234	0.325795	0.325627	0.300668
cg13381203	0.766435	0.753361	0.663199	0.75854	0.765032	0.742354	0.737364	0.772242	0.808448	0.710241	0.700989	0.80876	0.720987	0.731463	0.744497	0.770494	0.783108	0.763347	0.718079	0.771107	0.49607	0.657971	0.818539	0.77952	0.768018	0.802504	0.670622	0.645562	0.660091	0.775386	0.822641	0.740315	0.758991	0.676384	0.81	0.758039	0.546837	0.862127	0.728376	0.780321	0.60182	0.749858	0.816444	0.753374	0.703309	0.773807	0.691127	0.747828	0.659821
cg13383153	0.0899911	0.139691	0.121617	0.123588	0.0926576	0.0981623	0.113269	0.0937842	0.0870507	0.0914972	0.0870496	0.091444	0.0879964	0.117122	0.0906207	0.115991	0.0742177	0.0925452	0.109247	0.114451	0.233636	0.100027	0.0837284	0.0827725	0.0902903	0.0848071	0.107196	0.117428	0.092682	0.114092	0.0829098	0.0959398	0.102041	0.102418	0.0863024	0.080739	0.119916	0.121668	0.111689	0.0988021	0.164208	0.129885	0.0915367	0.10295	0.10456	0.110699	0.0950754	0.087538	0.0969179
cg13525458	0.0859274	0.133758	0.108935	0.120963	0.0726687	0.0961675	0.096	0.0820249	0.0797088	0.074965	0.084107	0.0927472	0.0845761	0.113865	0.108115	0.12832	0.0707189	0.0722588	0.105586	0.0957298	0.212733	0.077693	0.0850749	0.0772224	0.101787	0.095546	0.133804	0.105709	0.101611	0.0998665	0.0785657	0.0871756	0.120464	0.111451	0.101065	0.0844497	0.157254	0.123134	0.125705	0.105879	0.112147	0.110487	0.0765579	0.0840856	0.146023	0.127413	0.116702	0.111863	0.103325
cg13533142	0.901005	0.829866	0.814313	0.864583	0.89058	0.853334	0.905287	0.86713	0.841309	0.880076	0.853439	0.864237	0.879113	0.865061	0.85264	0.867106	0.864895	0.852288	0.865587	0.865861	0.839231	0.869187	0.865846	0.860943	0.854257	0.884137	0.86897	0.846489	0.875789	0.880439	0.873201	0.867988	0.88001	0.862993	0.85796	0.869578	0.875529	0.878549	0.863811	0.880304	0.812276	0.853908	0.869784	0.862061	0.840053	0.848298	0.919315	0.869447	0.873825
cg13534580	0.837119	0.800505	0.817078	0.870903	0.815724	0.8168	0.816459	0.788824	0.886151	0.879438	0.82189	0.897578	0.840453	0.779631	0.810097	0.78088	0.834808	0.84976	0.875071	0.828387	0.770068	0.868675	0.857099	0.834678	0.878807	0.901271	0.847895	0.828795	0.818723	0.829138	0.880941	0.866032	0.833349	0.83641	0.771109	0.861509	0.886512	0.843966	0.85111	0.836855	0.85544	0.886585	0.894112	0.849916	0.863018	0.784792	0.858461	0.887878	0.852911
cg13551229	0.874083	0.839708	0.823724	0.839271	0.843103	0.864931	0.840751	0.831618	0.852427	0.866398	0.863601	0.859063	0.819697	0.808985	0.804764	0.872999	0.849067	0.864699	0.847943	0.828968	0.807877	0.861298	0.863034	0.845066	0.860154	0.879871	0.814234	0.78072	0.818475	0.874876	0.847687	0.853817	0.825555	0.826178	0.84396	0.876723	0.825898	0.801519	0.807473	0.808584	0.814023	0.764708	0.837504	0.859809	0.834122	0.828038	0.773987	0.84214	0.843088
cg13552337	0.824964	0.779154	0.830605	0.821962	0.845534	0.826523	0.835272	0.831172	0.83261	0.831376	0.798691	0.834142	0.812748	0.814604	0.799132	0.804327	0.841127	0.829266	0.813639	0.828831	0.727535	0.828768	0.83549	0.826756	0.841894	0.846009	0.822597	0.795015	0.811624	0.814677	0.809475	0.835332	0.817888	0.830015	0.836622	0.824577	0.81204	0.836733	0.826239	0.817377	0.780367	0.774497	0.83118	0.800232	0.809975	0.814356	0.84555	0.845476	0.831066
cg13600002	0.851686	0.843232	0.825159	0.90066	0.783927	0.861795	0.85329	0.870236	0.853083	0.826026	0.847733	0.835067	0.825315	0.842629	0.809306	0.876357	0.819727	0.862591	0.847948	0.834049	0.796096	0.87948	0.817227	0.898694	0.845581	0.836754	0.802556	0.848883	0.881895	0.840158	0.87317	0.843893	0.851828	0.808144	0.875548	0.829376	0.801261	0.802355	0.873689	0.832049	0.863213	0.834427	0.838432	0.811734	0.792797	0.842763	0.813022	0.799481	0.82454
cg13615650	0.0721597	0.0745539	0.0727471	0.0897527	0.0324823	0.0587397	0.0632854	0.0732139	0.0530051	0.0681381	0.0630432	0.0523928	0.0509848	0.0555317	0.0734332	0.0594553	0.0620114	0.0498676	0.0584443	0.0600619	0.150827	0.0566335	0.0384155	0.0490919	0.0594516	0.0423757	0.0591737	0.0619815	0.059841	0.0680845	0.0510154	0.0505093	0.0497728	0.0696039	0.0641627	0.0576461	0.0743808	0.0301974	0.0558771	0.0535218	0.0772431	0.0712841	0.0447325	0.0511713	0.0633379	0.0600523	0.0540622	0.0513257	0.0640649
cg13629388	0.117532	0.173097	0.175155	0.155118	0.15505	0.125003	0.200608	0.173764	0.125644	0.14983	0.153862	0.135769	0.156643	0.13491	0.219181	0.220832	0.149232	0.137629	0.185455	0.189845	0.262573	0.167747	0.137741	0.147784	0.0881061	0.118884	0.178636	0.200795	0.123761	0.152765	0.136052	0.141466	0.145823	0.230242	0.166062	0.15251	0.201452	0.206864	0.138224	0.120096	0.273951	0.217279	0.14887	0.1519	0.178023	0.16626	0.161428	0.164284	0.10035
cg13655586	0.155784	0.129186	0.151701	0.169485	0.164812	0.172664	0.167657	0.180282	0.170295	0.148324	0.158739	0.150907	0.182829	0.178822	0.149238	0.154101	0.163996	0.155829	0.146466	0.171814	0.152261	0.156622	0.163045	0.189661	0.122567	0.184447	0.195937	0.162183	0.147458	0.140387	0.212311	0.197654	0.198793	0.182051	0.161534	0.13162	0.182095	0.167195	0.158145	0.173972	0.155775	0.1753	0.153571	0.152487	0.146954	0.147331	0.162647	0.187004	0.187031
cg13669804	0.912806	0.837936	0.906978	0.867178	0.883457	0.876527	0.880484	0.909073	0.873399	0.88685	0.868128	0.893897	0.864268	0.878704	0.909962	0.885063	0.896794	0.869437	0.847625	0.89228	0.840378	0.908942	0.901061	0.886139	0.875055	0.897463	0.851664	0.90933	0.896539	0.892111	0.829651	0.875735	0.864896	0.883627	0.875621	0.87349	0.906829	0.821038	0.845631	0.886851	0.854021	0.897883	0.876676	0.891522	0.809447	0.855668	0.907966	0.880451	0.856745
cg13670091	0.703775	0.74937	0.733105	0.756293	0.74763	0.757329	0.702505	0.723591	0.725183	0.736165	0.72477	0.746334	0.750986	0.75507	0.765199	0.76432	0.700367	0.712146	0.747327	0.724483	0.769605	0.74945	0.747774	0.7336	0.714663	0.771148	0.693544	0.696272	0.725185	0.794836	0.756646	0.705805	0.769288	0.735127	0.715309	0.737565	0.739987	0.74618	0.759818	0.73608	0.688858	0.715911	0.71688	0.774937	0.70205	0.710337	0.670946	0.660884	0.75431
cg13681800	0.783787	0.724601	0.72138	0.726935	0.791118	0.78181	0.735147	0.767446	0.770889	0.790607	0.797988	0.787266	0.777502	0.725465	0.774008	0.751206	0.800372	0.765099	0.741669	0.777637	0.626544	0.755008	0.799817	0.78563	0.728727	0.813138	0.745464	0.718624	0.78079	0.772567	0.758664	0.785364	0.7603	0.747514	0.766687	0.802316	0.73235	0.735178	0.750916	0.77676	0.682818	0.700157	0.775601	0.742522	0.719832	0.725416	0.75405	0.75404	0.738349
cg13691744	0.127944	0.135347	0.189249	0.167374	0.175677	0.151328	0.18193	0.157796	0.154155	0.160303	0.180679	0.165769	0.188681	0.15459	0.17186	0.213241	0.171183	0.169833	0.180752	0.200542	0.192838	0.176155	0.145705	0.14297	0.14296	0.135227	0.152904	0.157665	0.180914	0.179844	0.187737	0.16747	0.147955	0.186518	0.172908	0.191504	0.186818	0.184984	0.149323	0.164994	0.183919	0.199982	0.136385	0.150898	0.14276	0.176775	0.194006	0.183677	0.153515
cg13712518	0.844512	0.830615	0.817305	0.818778	0.862246	0.851241	0.853981	0.851106	0.854084	0.863503	0.862158	0.85711	0.872496	0.82292	0.865241	0.859259	0.865667	0.855814	0.848561	0.834922	0.854373	0.858646	0.853387	0.875637	0.865528	0.847246	0.836172	0.838289	0.853096	0.881573	0.838856	0.839295	0.843788	0.870163	0.873825	0.874136	0.855059	0.83015	0.864066	0.833165	0.783962	0.804839	0.810154	0.8295	0.830842	0.841082	0.850788	0.85157	0.814097
cg13716074	0.0747681	0.100271	0.0908091	0.0754104	0.0755148	0.0761134	0.0834149	0.0652392	0.0652186	0.068531	0.074213	0.0645851	0.0596593	0.105735	0.0690278	0.0969315	0.0620294	0.0712933	0.0749846	0.0654223	0.163604	0.0742136	0.0639596	0.0630108	0.0640842	0.0678248	0.0762897	0.0986191	0.0669138	0.0687831	0.0726028	0.0691106	0.0611068	0.0734693	0.0600189	0.0624952	0.088997	0.09668	0.0839037	0.0791277	0.119319	0.0779643	0.0654978	0.0661363	0.0719631	0.0656488	0.0829557	0.0539884	0.0597054
cg13720278	0.837268	0.75592	0.814666	0.841754	0.830836	0.815013	0.858435	0.873905	0.852605	0.847371	0.849622	0.825818	0.846626	0.818084	0.825702	0.808529	0.847958	0.892069	0.828716	0.807754	0.775879	0.828326	0.838102	0.8778	0.845853	0.845854	0.830145	0.845243	0.841053	0.793825	0.858268	0.832111	0.836747	0.832268	0.828262	0.820171	0.841287	0.838159	0.787626	0.793874	0.853156	0.824154	0.831488	0.848796	0.81582	0.820551	0.826392	0.865125	0.853206
cg13793507	0.844309	0.777762	0.809784	0.792478	0.775428	0.814008	0.810326	0.791252	0.832575	0.835066	0.817697	0.824435	0.815669	0.812425	0.800824	0.733373	0.820657	0.820849	0.768912	0.769286	0.636826	0.807512	0.8481	0.82145	0.80507	0.771341	0.733158	0.78824	0.793871	0.811899	0.804798	0.805691	0.777331	0.764608	0.77507	0.780827	0.720127	0.726672	0.738681	0.72642	0.771389	0.744006	0.776027	0.829727	0.747303	0.752234	0.745773	0.786995	0.780221
cg13803727	0.625416	0.591708	0.590864	0.641322	0.564194	0.565257	0.522007	0.550785	0.550207	0.539812	0.549546	0.552926	0.530936	0.609277	0.574033	0.569441	0.545699	0.524029	0.585551	0.576139	0.746893	0.59177	0.5646	0.579503	0.54603	0.559296	0.541741	0.549067	0.572133	0.635939	0.582625	0.596034	0.546626	0.560548	0.555047	0.541319	0.542316	0.532194	0.583204	0.540797	0.59787	0.606205	0.528944	0.568602	0.577077	0.575451	0.50993	0.465698	0.596766
cg13820205	0.794236	0.743651	0.77137	0.731007	0.748846	0.781551	0.753237	0.720584	0.726867	0.69461	0.751546	0.706548	0.741649	0.794295	0.757203	0.784587	0.724397	0.735973	0.775494	0.760243	0.83566	0.724648	0.742046	0.764267	0.722421	0.775222	0.728402	0.723113	0.738595	0.781783	0.730623	0.73379	0.751745	0.739924	0.722244	0.718095	0.717316	0.757187	0.76445	0.777603	0.808997	0.755846	0.676224	0.760992	0.757576	0.778332	0.666393	0.677377	0.7241
cg13823234	0.869628	0.85697	0.870747	0.861629	0.87864	0.884624	0.867274	0.855442	0.87971	0.874935	0.87938	0.88736	0.881739	0.891159	0.862228	0.852904	0.884477	0.885203	0.880289	0.868908	0.826312	0.869177	0.902648	0.874623	0.881456	0.875786	0.873652	0.883987	0.877565	0.842605	0.874002	0.863928	0.860231	0.874327	0.876009	0.853901	0.876468	0.840686	0.818979	0.855742	0.83007	0.851972	0.871959	0.875079	0.851708	0.867643	0.887246	0.887753	0.887613
cg13829041	0.828364	0.770704	0.760751	0.783928	0.761275	0.784158	0.719002	0.794455	0.808082	0.821502	0.85286	0.872217	0.827827	0.751326	0.84338	0.821623	0.83638	0.803853	0.771428	0.780515	0.604156	0.756895	0.821989	0.840627	0.839019	0.831323	0.827084	0.748685	0.840496	0.836502	0.798836	0.789073	0.775396	0.785892	0.816959	0.775031	0.751643	0.765506	0.720096	0.765502	0.739553	0.742506	0.8199	0.780709	0.763018	0.726266	0.778324	0.792823	0.782127
cg13848990	0.768517	0.827675	0.865502	0.777977	0.848044	0.806512	0.779994	0.829496	0.804552	0.821442	0.80664	0.822516	0.758731	0.754891	0.868357	0.800735	0.870792	0.812463	0.804711	0.780092	0.829754	0.85139	0.806094	0.749981	0.840731	0.82604	0.720988	0.79713	0.787729	0.81601	0.855905	0.843195	0.802571	0.810819	0.782342	0.818183	0.782627	0.79122	0.763982	0.795271	0.807739	0.728881	0.781332	0.773616	0.725747	0.785874	0.766545	0.726738	0.81383
cg13853198	0.107155	0.129184	0.178754	0.159311	0.0890076	0.100386	0.203876	0.151368	0.15736	0.120867	0.125468	0.138614	0.138716	0.0875757	0.0955253	0.110109	0.16631	0.172442	0.130618	0.106139	0.116611	0.124215	0.1403	0.12712	0.15762	0.127729	0.170526	0.0946805	0.169304	0.117434	0.136134	0.122427	0.14179	0.143836	0.158371	0.164457	0.181497	0.180263	0.120035	0.116101	0.171933	0.161388	0.184163	0.141528	0.156951	0.225174	0.177869	0.19904	0.178108
cg13855862	0.827685	0.750973	0.760707	0.771788	0.8252	0.75672	0.817165	0.754324	0.785123	0.785816	0.812905	0.766931	0.817023	0.803613	0.76584	0.765304	0.834488	0.81794	0.765292	0.759085	0.672402	0.783128	0.809287	0.806306	0.814614	0.795439	0.757099	0.746292	0.764147	0.78418	0.772732	0.786372	0.779785	0.758279	0.797215	0.780398	0.750834	0.740525	0.766522	0.773921	0.715171	0.737228	0.7981	0.786655	0.745877	0.786924	0.735887	0.804245	0.812393
cg13925975	0.544101	0.649165	0.553748	0.52676	0.448937	0.431549	0.472287	0.446729	0.472336	0.488221	0.461749	0.4699	0.373538	0.494605	0.413158	0.393414	0.455156	0.495115	0.514237	0.548054	0.398249	0.527427	0.491097	0.491618	0.490769	0.495019	0.534322	0.524942	0.486657	0.534095	0.483731	0.480155	0.536573	0.510299	0.452641	0.45058	0.500263	0.432283	0.515967	0.498138	0.483508	0.496704	0.478335	0.532987	0.499503	0.509129	0.484565	0.471454	0.426227
cg13955423	0.551961	0.588334	0.614009	0.609492	0.559151	0.535843	0.552948	0.500217	0.509514	0.500636	0.571102	0.49412	0.514898	0.60931	0.593926	0.558455	0.507034	0.528458	0.601586	0.573545	0.646997	0.544811	0.511018	0.460998	0.531954	0.545353	0.58301	0.609655	0.571948	0.577912	0.581595	0.583741	0.566628	0.575968	0.549787	0.554645	0.556486	0.635886	0.572853	0.559857	0.575356	0.620344	0.54983	0.563183	0.584799	0.56201	0.508498	0.503336	0.539059
cg13971574	0.073948	0.0706933	0.105303	0.0917255	0.0639647	0.0654719	0.0726564	0.0773934	0.0702464	0.0686908	0.0721528	0.0752312	0.0679479	0.0681662	0.0711538	0.0755479	0.063762	0.0705724	0.0690149	0.0648052	0.129678	0.0695888	0.0712804	0.0607884	0.0683206	0.0658134	0.08091	0.0865062	0.0608239	0.0721717	0.0615294	0.0805605	0.0667345	0.0715692	0.062441	0.0633757	0.077157	0.0691508	0.0727285	0.0696973	0.0635205	0.0792784	0.0607192	0.057847	0.0710319	0.0651237	0.0668926	0.062356	0.0648794
cg13985446	0.292282	0.439922	0.392233	0.397237	0.368817	0.350317	0.375632	0.380217	0.33156	0.329768	0.372452	0.365648	0.36794	0.408537	0.470819	0.440775	0.413117	0.394719	0.4168	0.434692	0.39462	0.380728	0.304505	0.322799	0.27375	0.266991	0.425515	0.388335	0.370005	0.362716	0.41688	0.401285	0.371845	0.440509	0.438633	0.468985	0.443544	0.405878	0.420473	0.37809	0.464393	0.474544	0.302021	0.336173	0.445706	0.366569	0.416374	0.460317	0.379529
cg13996617	0.12424	0.193483	0.143778	0.146185	0.113067	0.121092	0.134997	0.127225	0.11953	0.091028	0.11328	0.127649	0.1116	0.150432	0.171835	0.122365	0.0991146	0.130015	0.144223	0.146278	0.276337	0.123162	0.0991455	0.107033	0.102827	0.107794	0.158603	0.157542	0.128853	0.136582	0.129212	0.142626	0.111311	0.118437	0.106051	0.0965029	0.16563	0.134081	0.166605	0.159252	0.160293	0.144459	0.131812	0.0998058	0.190663	0.151686	0.140609	0.105541	0.110708
cg13998945	0.788826	0.786056	0.766228	0.809571	0.736555	0.706645	0.801789	0.767571	0.740449	0.777064	0.775668	0.741624	0.735818	0.813052	0.769317	0.736384	0.75723	0.767643	0.748044	0.739979	0.761008	0.778644	0.797333	0.771193	0.782162	0.814424	0.756477	0.765986	0.738818	0.770756	0.785942	0.768821	0.808521	0.77656	0.738267	0.757275	0.732183	0.735017	0.782822	0.763427	0.75728	0.755556	0.748595	0.751785	0.748776	0.766224	0.685494	0.747461	0.744444
cg14002185	0.774628	0.74217	0.746352	0.724281	0.779272	0.762039	0.795352	0.750003	0.80146	0.804166	0.785543	0.806745	0.780066	0.790037	0.753923	0.758948	0.791311	0.821267	0.752832	0.75832	0.623676	0.791255	0.789743	0.806948	0.790161	0.820217	0.744025	0.755603	0.763598	0.778019	0.813932	0.793605	0.752311	0.74417	0.762408	0.764558	0.701026	0.770512	0.714377	0.753368	0.681671	0.749451	0.747942	0.761836	0.728551	0.732572	0.727623	0.733824	0.74624
cg14032070	0.791435	0.766835	0.711954	0.7969	0.801417	0.774822	0.749727	0.82167	0.777204	0.78388	0.821554	0.814303	0.780064	0.742683	0.751974	0.778062	0.817472	0.812012	0.766739	0.758023	0.534249	0.791368	0.901211	0.77896	0.783123	0.848758	0.745603	0.64534	0.77317	0.690545	0.80063	0.770055	0.75037	0.796453	0.791116	0.841498	0.781621	0.788705	0.689048	0.754201	0.744903	0.79173	0.806333	0.846762	0.734469	0.70308	0.828431	0.79839	0.78033
cg14038731	0.754272	0.704123	0.710266	0.703819	0.742424	0.708067	0.683064	0.662098	0.716179	0.739541	0.698961	0.712635	0.71059	0.734836	0.743756	0.714527	0.667996	0.669343	0.71418	0.678595	0.682135	0.712873	0.738772	0.722811	0.706929	0.729335	0.672711	0.634309	0.679026	0.7257	0.712837	0.740213	0.712308	0.717228	0.648283	0.72806	0.6639	0.711428	0.699253	0.676212	0.668579	0.677963	0.65243	0.724816	0.68398	0.690654	0.629789	0.615436	0.690451
cg14063347	0.514753	0.540412	0.507165	0.487108	0.540916	0.514314	0.583661	0.595053	0.59665	0.533557	0.533298	0.554203	0.593966	0.533952	0.652647	0.468392	0.604315	0.631056	0.769258	0.625249	0.364884	0.461247	0.539787	0.512513	0.53348	0.517575	0.533422	0.535273	0.532309	0.500839	0.625746	0.551189	0.589403	0.623106	0.609011	0.627383	0.536607	0.456778	0.539181	0.561644	0.405413	0.501653	0.500986	0.475679	0.465543	0.459013	0.603046	0.729253	0.56224
cg14084456	0.0994363	0.134774	0.121801	0.10997	0.0682049	0.081484	0.099709	0.0917413	0.0864551	0.0897575	0.0805126	0.0899548	0.0904202	0.111794	0.0942469	0.108568	0.0675264	0.0820152	0.0928236	0.0801843	0.216502	0.102318	0.068724	0.0668908	0.0812291	0.076638	0.0913842	0.10368	0.0994755	0.104015	0.0705839	0.0794533	0.0795784	0.0750907	0.0675201	0.0620408	0.104182	0.11965	0.104601	0.0899629	0.15347	0.129177	0.0716845	0.0793917	0.111623	0.0840419	0.0741656	0.0674035	0.0791937
cg14118424	0.813112	0.699345	0.760657	0.734246	0.766109	0.786676	0.756006	0.774898	0.735305	0.757344	0.737429	0.787733	0.766302	0.643873	0.746111	0.723661	0.81853	0.788254	0.728454	0.689581	0.47691	0.734008	0.761449	0.754398	0.748429	0.760369	0.699582	0.658071	0.691071	0.75049	0.793361	0.737528	0.789749	0.778116	0.80291	0.75674	0.696031	0.796509	0.768134	0.712587	0.619108	0.650814	0.824114	0.811539	0.725786	0.726278	0.777064	0.744468	0.784533
cg14128068	0.826079	0.813918	0.799225	0.789149	0.839601	0.840486	0.844809	0.81263	0.853383	0.786912	0.841473	0.837792	0.819375	0.83627	0.852242	0.853408	0.861728	0.837471	0.848511	0.829267	0.829646	0.835315	0.857939	0.830718	0.851299	0.84333	0.837171	0.826861	0.831431	0.847665	0.839854	0.791364	0.816584	0.838677	0.845628	0.810087	0.846966	0.841951	0.810569	0.830676	0.805548	0.835715	0.873331	0.851812	0.824437	0.872227	0.826044	0.860061	0.838063
cg14130119	0.766956	0.653732	0.692464	0.675787	0.770687	0.784035	0.803743	0.762483	0.786662	0.782329	0.765169	0.720849	0.785985	0.741174	0.741024	0.733877	0.784734	0.736995	0.721391	0.715867	0.467376	0.782143	0.79621	0.778686	0.804865	0.768877	0.669749	0.737955	0.76943	0.767627	0.806012	0.829593	0.736833	0.786231	0.798474	0.742371	0.67394	0.649209	0.583292	0.692033	0.718497	0.712927	0.761835	0.75843	0.76346	0.721181	0.643329	0.749523	0.740868
cg14151440	0.886632	0.862488	0.884593	0.882959	0.884987	0.889595	0.887236	0.912911	0.878592	0.870497	0.88197	0.873787	0.87211	0.814342	0.887593	0.907056	0.9069	0.88525	0.887468	0.835863	0.733321	0.8706	0.884039	0.89875	0.866312	0.884938	0.801564	0.831389	0.854317	0.861214	0.91565	0.902742	0.911104	0.889736	0.900822	0.903872	0.874732	0.907829	0.853349	0.871883	0.85375	0.868949	0.853393	0.904196	0.863767	0.891823	0.85512	0.880852	0.889331
cg14163706	0.822624	0.796482	0.865421	0.820906	0.844739	0.845231	0.834356	0.824991	0.801208	0.795696	0.799628	0.807469	0.772311	0.74795	0.831049	0.896021	0.819257	0.824072	0.814006	0.843879	0.737744	0.784449	0.851566	0.831769	0.822163	0.830192	0.797187	0.811027	0.809766	0.865389	0.82331	0.81898	0.810133	0.827356	0.834182	0.788191	0.826941	0.819717	0.815347	0.785779	0.784881	0.757199	0.782405	0.801555	0.807654	0.824703	0.865467	0.833798	0.807107
cg14178364	0.794659	0.821756	0.801173	0.792205	0.785797	0.782344	0.785395	0.762373	0.769741	0.761585	0.774997	0.779128	0.766538	0.775872	0.764198	0.794002	0.760221	0.74542	0.759207	0.799398	0.828089	0.81403	0.77717	0.789258	0.795617	0.818085	0.752438	0.731432	0.794076	0.793585	0.786047	0.770424	0.78792	0.808412	0.734139	0.763252	0.742273	0.73331	0.757594	0.775535	0.770666	0.795037	0.778426	0.77777	0.76273	0.807595	0.722927	0.70322	0.753309
cg14198101	0.0396469	0.0569106	0.0574853	0.0541454	0.0454906	0.0465471	0.0531642	0.0540171	0.0476425	0.0470236	0.045391	0.0416123	0.0430116	0.0563319	0.0508264	0.0541014	0.04931	0.0486188	0.0557861	0.0524684	0.0924934	0.0490102	0.0406577	0.0507552	0.0442707	0.0479047	0.0513031	0.0531397	0.0503461	0.0641001	0.0448248	0.0438573	0.0506296	0.0484168	0.041196	0.0541624	0.0522647	0.0493731	0.0462134	0.0413952	0.0524694	0.0539049	0.0511589	0.0449917	0.0485812	0.0453946	0.04476	0.0466955	0.0448464
cg14214182	0.107461	0.107917	0.113623	0.112564	0.0839582	0.106159	0.102197	0.0871314	0.100344	0.105026	0.110178	0.120899	0.0970579	0.116965	0.138943	0.129427	0.112087	0.100539	0.114095	0.105083	0.0964771	0.117605	0.105444	0.0879036	0.10945	0.102801	0.0983763	0.0922358	0.109501	0.118854	0.110365	0.120101	0.107476	0.0974284	0.103274	0.0843242	0.124848	0.0969515	0.12549	0.107676	0.167377	0.0965028	0.0955602	0.103354	0.111609	0.114267	0.112596	0.0966268	0.087662
cg14214460	0.874146	0.858633	0.839556	0.897692	0.857978	0.809356	0.826274	0.83727	0.862715	0.873916	0.8714	0.848775	0.808686	0.786966	0.860226	0.871613	0.894975	0.893601	0.819264	0.845516	0.638575	0.877811	0.857194	0.880505	0.873991	0.858889	0.854776	0.810389	0.807465	0.861432	0.825544	0.841725	0.878584	0.818692	0.860262	0.840207	0.779027	0.733752	0.869686	0.814641	0.851163	0.827065	0.849969	0.848621	0.890476	0.815277	0.846415	0.857527	0.858421
cg14234112	0.0624984	0.0522434	0.0637067	0.0510872	0.0553464	0.0532555	0.0534125	0.0542798	0.0485216	0.046472	0.056728	0.0435335	0.0495352	0.050762	0.0446827	0.0521551	0.0485062	0.0537477	0.0520995	0.0557252	0.0880565	0.0479441	0.0509885	0.0533797	0.0434951	0.0548781	0.0486707	0.0585186	0.0544538	0.0559205	0.0424402	0.0406359	0.0466165	0.0532945	0.0487252	0.0531139	0.0553127	0.0554335	0.0576759	0.0607066	0.0622208	0.0705943	0.0423496	0.0445962	0.0545181	0.0488467	0.0492599	0.0484492	0.0445634
cg14287546	0.828085	0.849142	0.77684	0.850005	0.806629	0.80608	0.809782	0.727344	0.910679	0.843458	0.848095	0.824228	0.796286	0.830964	0.889389	0.828809	0.866301	0.829973	0.797944	0.838646	0.679384	0.843789	0.813503	0.809001	0.846396	0.857561	0.81745	0.804028	0.820969	0.854023	0.796376	0.807466	0.803447	0.77647	0.844044	0.835491	0.761103	0.800508	0.796561	0.855483	0.697914	0.830613	0.826817	0.84676	0.850507	0.800387	0.806586	0.809411	0.847511
cg14305943	0.784627	0.791807	0.772971	0.800316	0.777193	0.757614	0.798821	0.677558	0.734111	0.743684	0.73636	0.782141	0.799749	0.787811	0.768406	0.710463	0.814061	0.796261	0.735585	0.681945	0.667763	0.774931	0.762234	0.700397	0.77892	0.752359	0.77409	0.818018	0.744776	0.717229	0.792797	0.794288	0.73782	0.793918	0.738997	0.796363	0.737299	0.739051	0.659935	0.63879	0.708203	0.721023	0.77552	0.795449	0.635934	0.785787	0.821364	0.828197	0.771138
cg14333176	0.0861396	0.114395	0.0983264	0.103997	0.0887162	0.0723526	0.0908609	0.117195	0.0900247	0.0722446	0.0782048	0.0786744	0.0796795	0.0953164	0.0900458	0.0891473	0.0716836	0.0852677	0.0872236	0.0878508	0.169096	0.0824117	0.0801206	0.0758185	0.0815815	0.070416	0.0844884	0.104909	0.0770598	0.102898	0.0779258	0.076996	0.0793847	0.0892051	0.071328	0.0745474	0.0983034	0.0862855	0.0971418	0.0963333	0.125364	0.116901	0.080509	0.0788155	0.0877736	0.0791013	0.0573235	0.0744629	0.0783878
cg14338062	0.857917	0.8499	0.829262	0.859768	0.849934	0.868856	0.839809	0.842453	0.867428	0.858607	0.867372	0.853057	0.892258	0.841001	0.83955	0.839249	0.885113	0.878045	0.860936	0.863623	0.80769	0.866945	0.868763	0.863389	0.883626	0.882166	0.845313	0.847192	0.835528	0.856823	0.848201	0.871519	0.852905	0.828264	0.846266	0.843317	0.848173	0.828601	0.828776	0.8576	0.81587	0.853523	0.857535	0.868301	0.839707	0.837924	0.849979	0.849122	0.84883
cg14365100	0.0939547	0.143196	0.123106	0.138517	0.0950226	0.0987975	0.113135	0.117116	0.0834512	0.0823941	0.0903489	0.0903514	0.0883799	0.117372	0.118656	0.122319	0.0697217	0.0882317	0.105769	0.102883	0.228764	0.104214	0.0849292	0.0888381	0.0870841	0.0794543	0.107028	0.12235	0.100588	0.0971182	0.0909228	0.0873246	0.0882772	0.101643	0.0832415	0.0807806	0.120213	0.126962	0.126695	0.100268	0.155745	0.14796	0.0890936	0.0923515	0.126763	0.118417	0.106062	0.0883851	0.0938987
cg14366598	0.549183	0.588284	0.499525	0.549893	0.583928	0.560466	0.567125	0.545994	0.594079	0.526479	0.592617	0.536757	0.530698	0.614355	0.641334	0.644532	0.537357	0.508526	0.616579	0.534723	0.820607	0.565763	0.535912	0.554056	0.465069	0.522587	0.533404	0.581943	0.572403	0.61956	0.612494	0.619204	0.59169	0.597016	0.559351	0.586136	0.629801	0.570712	0.631554	0.609756	0.582462	0.642441	0.500035	0.554779	0.603759	0.604534	0.530298	0.531372	0.586702
cg14422906	0.8909	0.905482	0.900967	0.873988	0.893584	0.912486	0.889129	0.901675	0.892113	0.873295	0.876978	0.907374	0.855686	0.821391	0.869724	0.866338	0.909694	0.892084	0.888764	0.899056	0.830228	0.885723	0.875256	0.902645	0.895088	0.899414	0.884092	0.891614	0.887789	0.893032	0.892081	0.894955	0.886853	0.871149	0.877469	0.868931	0.877722	0.885914	0.869715	0.875898	0.917015	0.912069	0.8781	0.934197	0.858711	0.89061	0.888203	0.88596	0.877373
cg14485357	0.156271	0.180275	0.173837	0.153178	0.136411	0.134647	0.139798	0.170618	0.129255	0.118847	0.13822	0.14167	0.134768	0.14999	0.146146	0.141985	0.136378	0.149333	0.149351	0.145014	0.194883	0.123546	0.117344	0.122265	0.129304	0.130659	0.162367	0.157833	0.141596	0.129991	0.147839	0.134221	0.137334	0.156945	0.118622	0.13207	0.210008	0.194664	0.156367	0.167298	0.193349	0.190352	0.170373	0.134588	0.152817	0.151915	0.164742	0.141129	0.131234
cg14494854	0.872097	0.830106	0.813921	0.804933	0.872037	0.827636	0.828444	0.875713	0.847481	0.845669	0.829549	0.822182	0.868309	0.809813	0.872227	0.810007	0.853391	0.848641	0.817649	0.832839	0.711126	0.827991	0.852647	0.852476	0.851919	0.83054	0.836591	0.804655	0.852439	0.839855	0.863442	0.850501	0.841167	0.82254	0.844746	0.860061	0.82197	0.825566	0.808291	0.829329	0.776394	0.834036	0.87031	0.847982	0.835201	0.839936	0.823709	0.849882	0.81633
cg14549249	0.165865	0.228364	0.213503	0.209198	0.145037	0.193645	0.187456	0.164335	0.140811	0.148415	0.166988	0.179128	0.131502	0.185308	0.166256	0.205102	0.142436	0.144238	0.171472	0.173652	0.25279	0.166353	0.140245	0.139575	0.156293	0.155981	0.167039	0.204635	0.164625	0.174816	0.170702	0.156435	0.146882	0.156203	0.137615	0.127172	0.191021	0.169761	0.172363	0.189727	0.200574	0.206641	0.119286	0.158035	0.210022	0.184911	0.180419	0.139205	0.158744
cg14571714	0.839625	0.815808	0.855248	0.826261	0.846182	0.836276	0.846268	0.832742	0.859432	0.888567	0.880597	0.865889	0.85407	0.850593	0.848589	0.84573	0.855436	0.818896	0.860951	0.825011	0.762001	0.858886	0.882321	0.847765	0.855665	0.841035	0.855662	0.848227	0.858025	0.83573	0.834334	0.828943	0.845272	0.831296	0.841434	0.851938	0.833616	0.836529	0.856968	0.865566	0.794523	0.776212	0.821698	0.824386	0.825381	0.867944	0.853405	0.825947	0.826678
cg14575983	0.759185	0.565014	0.620936	0.535521	0.705314	0.647318	0.719878	0.704381	0.656736	0.692061	0.637666	0.737578	0.661879	0.562477	0.59574	0.741999	0.762596	0.759919	0.604293	0.584598	0.45541	0.581289	0.679921	0.605014	0.549281	0.588904	0.547542	0.539317	0.612644	0.551953	0.776376	0.64525	0.627553	0.590755	0.624186	0.668481	0.576362	0.600333	0.438929	0.494315	0.503715	0.585421	0.66822	0.755465	0.566674	0.58303	0.512728	0.590731	0.656901
cg14583550	0.690615	0.54066	0.583598	0.639362	0.658264	0.629535	0.674913	0.587109	0.675753	0.626588	0.678583	0.66929	0.748583	0.612872	0.647953	0.476065	0.809091	0.710134	0.666328	0.690123	0.465334	0.652132	0.734748	0.696884	0.724625	0.688101	0.62458	0.534085	0.658199	0.677504	0.669256	0.657388	0.670392	0.713286	0.681118	0.713282	0.620838	0.58349	0.681426	0.655177	0.626044	0.546329	0.700754	0.695155	0.553097	0.582392	0.672343	0.67066	0.636371
cg14592365	0.486229	0.511644	0.443065	0.462742	0.415605	0.435978	0.462116	0.431156	0.4389	0.437645	0.444949	0.451472	0.451075	0.496775	0.407003	0.365682	0.395416	0.372676	0.439132	0.406789	0.588247	0.500411	0.453596	0.443721	0.484024	0.49078	0.412842	0.481392	0.430101	0.399701	0.389037	0.453525	0.443228	0.388279	0.337205	0.29947	0.483875	0.4643	0.518971	0.463105	0.503849	0.466647	0.392968	0.430853	0.482334	0.46206	0.386234	0.361909	0.381908
cg14597598	0.630215	0.657214	0.615265	0.646933	0.535879	0.467837	0.604518	0.503317	0.579555	0.505971	0.629238	0.564707	0.541704	0.627163	0.684371	0.661192	0.564991	0.572821	0.583262	0.597993	0.680133	0.717264	0.516461	0.524107	0.568391	0.60057	0.615535	0.540409	0.526683	0.631181	0.600897	0.651919	0.597192	0.634787	0.58222	0.57955	0.64647	0.593402	0.645367	0.643562	0.691835	0.625539	0.570075	0.678206	0.722685	0.705195	0.61145	0.589634	0.601735
cg14605274	0.866235	0.785703	0.823787	0.85076	0.859882	0.83462	0.830569	0.859194	0.848785	0.836014	0.812953	0.86086	0.808445	0.870219	0.862969	0.875083	0.808515	0.819638	0.815431	0.850009	0.801986	0.834097	0.834166	0.822439	0.824686	0.843248	0.814359	0.862758	0.840105	0.863832	0.812758	0.822436	0.841892	0.859811	0.7947	0.846052	0.84378	0.80045	0.82035	0.84945	0.862974	0.834818	0.824826	0.812364	0.875989	0.8667	0.728919	0.783052	0.850399
cg14646983	0.572134	0.565685	0.520648	0.534626	0.537739	0.525506	0.473694	0.480471	0.533915	0.529538	0.562574	0.563131	0.532897	0.545635	0.560811	0.563043	0.530036	0.513654	0.533371	0.5558	0.479164	0.505689	0.518458	0.529793	0.509228	0.585017	0.510537	0.538711	0.526461	0.516274	0.583196	0.58088	0.552197	0.550315	0.527251	0.533134	0.514806	0.491101	0.558247	0.540146	0.594856	0.551821	0.515772	0.537137	0.546196	0.539106	0.501149	0.47424	0.511267
cg14655858	0.9021	0.848879	0.760928	0.827695	0.821139	0.785306	0.8356	0.8581	0.807759	0.858585	0.825262	0.84487	0.85751	0.804125	0.853569	0.771314	0.848735	0.844118	0.798531	0.808634	0.511857	0.81354	0.83152	0.837238	0.845312	0.82128	0.82193	0.779034	0.816068	0.817165	0.844957	0.81152	0.825742	0.780945	0.838827	0.852455	0.778404	0.773549	0.74446	0.802577	0.795223	0.809144	0.828392	0.815316	0.746922	0.797854	0.854133	0.837601	0.837556
cg14662009	0.625716	0.629859	0.609136	0.647138	0.598766	0.597363	0.575422	0.564264	0.619425	0.593103	0.600917	0.623411	0.638402	0.631641	0.642231	0.662781	0.616197	0.594715	0.595063	0.639341	0.447256	0.640241	0.593256	0.628895	0.584104	0.63264	0.598361	0.607827	0.589938	0.621828	0.639164	0.64078	0.625394	0.596925	0.601872	0.607592	0.610869	0.624825	0.667965	0.58419	0.714577	0.643711	0.568578	0.61242	0.623768	0.630394	0.638051	0.58434	0.623829
cg14714629	0.195611	0.3302	0.346718	0.2826	0.388445	0.343056	0.370129	0.306891	0.300549	0.289599	0.335696	0.349927	0.344631	0.270842	0.435799	0.371979	0.379183	0.345628	0.35413	0.36906	0.459337	0.30248	0.27293	0.290266	0.258446	0.216344	0.362008	0.353897	0.341263	0.315831	0.400044	0.326797	0.32182	0.426006	0.437307	0.495936	0.375603	0.371171	0.30921	0.303872	0.451055	0.42023	0.299075	0.293035	0.352778	0.365444	0.464197	0.477009	0.394852
cg14719804	0.0720924	0.0809228	0.0814306	0.0851101	0.0540128	0.0761225	0.0620758	0.0664411	0.0645182	0.0619394	0.0679301	0.061768	0.0713598	0.0627574	0.0557462	0.0661654	0.0573036	0.0620648	0.0669426	0.0661503	0.180175	0.0698284	0.063998	0.0554638	0.063327	0.0700441	0.0746995	0.0781187	0.055867	0.0662477	0.059677	0.0669842	0.0627163	0.0685318	0.0594603	0.063198	0.0783351	0.068788	0.0704612	0.0690101	0.110116	0.0769085	0.0511276	0.0643302	0.0723354	0.0768106	0.0648717	0.0668366	0.0610297
cg14732828	0.0617985	0.115416	0.104451	0.0853025	0.0557633	0.0659464	0.0732107	0.0935825	0.0585385	0.0648946	0.0611911	0.0584821	0.0563519	0.0789069	0.076623	0.097677	0.056177	0.0662386	0.07427	0.0624827	0.14486	0.0728293	0.0552251	0.0613505	0.0507504	0.0486436	0.065086	0.0721974	0.0710244	0.0658821	0.0601289	0.0616492	0.0586515	0.0606978	0.053826	0.0616158	0.0970731	0.0891808	0.0738364	0.0847859	0.0825327	0.0938586	0.0610925	0.0627217	0.0758837	0.0608091	0.0724789	0.061961	0.0557108
cg14751503	0.0931255	0.141496	0.118164	0.105555	0.117188	0.120721	0.13787	0.142991	0.112837	0.109667	0.12705	0.134805	0.112075	0.135347	0.129072	0.15908	0.102569	0.0941685	0.125074	0.132323	0.230719	0.128659	0.0963195	0.0993023	0.0842756	0.0949293	0.125703	0.135663	0.131133	0.125603	0.129314	0.113508	0.122422	0.136186	0.11208	0.109446	0.151425	0.146988	0.104186	0.109702	0.162285	0.154661	0.107531	0.103001	0.116409	0.121232	0.132419	0.127849	0.108754
cg14756265	0.828877	0.821638	0.823805	0.790816	0.867837	0.832366	0.859494	0.82502	0.841528	0.760485	0.819067	0.806419	0.859301	0.802403	0.775107	0.798763	0.861358	0.817772	0.820158	0.83031	0.491183	0.84634	0.846572	0.867986	0.849062	0.850366	0.834755	0.746884	0.847531	0.852189	0.824545	0.887695	0.783199	0.807463	0.829929	0.861479	0.757394	0.830085	0.76321	0.807939	0.755119	0.793778	0.843575	0.834324	0.850718	0.850611	0.836193	0.815948	0.871563
cg14798119	0.0964395	0.140004	0.112514	0.11751	0.0917253	0.0958372	0.0997769	0.107978	0.0838103	0.0883524	0.0986311	0.109008	0.084068	0.104235	0.099859	0.111937	0.0862355	0.0913739	0.09242	0.105945	0.210389	0.0963179	0.0967624	0.0958604	0.0976866	0.0961862	0.0779282	0.107247	0.0780873	0.10904	0.100907	0.0960187	0.0864601	0.0946924	0.0822577	0.0900155	0.116773	0.096581	0.130304	0.104829	0.10349	0.131305	0.0920435	0.102373	0.10851	0.0943585	0.0874904	0.0884649	0.0930601
cg14814323	0.817497	0.784503	0.784356	0.778732	0.81219	0.822153	0.822947	0.813493	0.807876	0.82464	0.790462	0.814846	0.832618	0.790715	0.803013	0.780278	0.834488	0.81228	0.807396	0.839527	0.836489	0.821303	0.837243	0.863437	0.816602	0.819474	0.821455	0.809106	0.829641	0.827699	0.806646	0.790129	0.826255	0.808756	0.792505	0.813113	0.828295	0.761163	0.8108	0.821214	0.778276	0.799094	0.808046	0.795729	0.797093	0.800891	0.793374	0.783071	0.795559
cg14836555	0.289273	0.407905	0.37571	0.242784	0.365509	0.330832	0.312536	0.27006	0.306008	0.333986	0.418737	0.338946	0.343146	0.360913	0.362003	0.403447	0.35566	0.321	0.31864	0.359883	0.109648	0.361796	0.279936	0.301026	0.238353	0.23975	0.389174	0.38284	0.315019	0.300149	0.319708	0.32137	0.348411	0.402907	0.431246	0.418732	0.357204	0.346204	0.314631	0.310185	0.427668	0.48663	0.296306	0.242466	0.426946	0.383202	0.417411	0.440241	0.385656
cg14849855	0.691364	0.635304	0.602855	0.736255	0.586701	0.624084	0.619846	0.633362	0.628702	0.611966	0.648798	0.613132	0.549895	0.653422	0.566665	0.591339	0.496009	0.512639	0.596836	0.534109	0.781793	0.650281	0.648777	0.633824	0.605185	0.686518	0.527993	0.581408	0.5771	0.63782	0.540791	0.652635	0.605537	0.58428	0.460992	0.419953	0.578308	0.588086	0.635306	0.630003	0.640588	0.595227	0.554772	0.645793	0.62063	0.598601	0.419414	0.373932	0.486043
cg14860494	0.0839195	0.118566	0.109277	0.10238	0.0792105	0.0802213	0.0833703	0.0873338	0.0688157	0.0674142	0.0783104	0.0789378	0.0665384	0.106152	0.0889928	0.107517	0.066765	0.0684519	0.0758004	0.0816768	0.203849	0.0779584	0.0626731	0.0774605	0.0716362	0.0705629	0.0858832	0.102783	0.0849021	0.08265	0.0812081	0.080753	0.0745768	0.0881513	0.0683736	0.0602688	0.112323	0.103534	0.0873281	0.0823181	0.14289	0.0915215	0.0823494	0.0688829	0.107927	0.0848961	0.0766856	0.0713872	0.0709474
cg14870461	0.113775	0.167837	0.154844	0.126669	0.1765	0.161021	0.16717	0.140029	0.110377	0.140832	0.140133	0.15476	0.144923	0.1881	0.204148	0.201573	0.142855	0.151777	0.181854	0.176164	0.19879	0.148186	0.112283	0.147853	0.130612	0.0874186	0.207769	0.204107	0.199615	0.167102	0.184966	0.167939	0.134833	0.1372	0.204554	0.175395	0.192471	0.18332	0.170523	0.166413	0.18829	0.212525	0.113133	0.118618	0.14831	0.187158	0.22285	0.193916	0.150895
cg14892058	0.0782476	0.108166	0.0808169	0.0920442	0.0725969	0.0758874	0.0880724	0.0914126	0.073373	0.0709261	0.070491	0.0743881	0.0752403	0.105005	0.0809478	0.0877605	0.0656156	0.0690516	0.0802514	0.0769314	0.138246	0.0809499	0.0644446	0.0684775	0.0620804	0.0635067	0.0751011	0.0948631	0.0719677	0.0825394	0.0771311	0.0743987	0.0701894	0.0818776	0.0611411	0.0605072	0.10651	0.0927819	0.0786252	0.0738821	0.104264	0.092531	0.0647784	0.0708546	0.0956214	0.0869947	0.082965	0.0638979	0.0693402
cg14894144	0.377784	0.399728	0.372952	0.390908	0.378818	0.314855	0.333471	0.342851	0.359736	0.388975	0.375973	0.364983	0.370204	0.394529	0.420805	0.375679	0.353248	0.396394	0.365966	0.363538	0.499192	0.35747	0.413989	0.414821	0.410124	0.319115	0.334259	0.393984	0.354349	0.359833	0.339892	0.3406	0.369453	0.353473	0.376945	0.372982	0.360832	0.407001	0.388991	0.360194	0.427937	0.40993	0.401051	0.365627	0.377651	0.375671	0.391391	0.37441	0.364243
cg14937059	0.666756	0.479511	0.596144	0.714144	0.684478	0.71465	0.64569	0.695303	0.533924	0.670439	0.849874	0.789199	0.704786	0.621775	0.638	0.732494	0.792707	0.799083	0.647481	0.628624	0.48391	0.687338	0.743038	0.689383	0.731326	0.748031	0.651819	0.596119	0.608673	0.602452	0.678988	0.744387	0.746493	0.753357	0.719807	0.674514	0.596602	0.538614	0.66644	0.605005	0.732584	0.739162	0.709371	0.701141	0.618317	0.65859	0.72951	0.777474	0.632386
cg14938410	0.0873131	0.114881	0.101822	0.0920622	0.0758324	0.079864	0.0853946	0.0934948	0.0674523	0.0670072	0.0674052	0.066634	0.0735489	0.104109	0.0926474	0.0905352	0.0751078	0.0807552	0.0892953	0.0772147	0.180488	0.0863182	0.0663615	0.0637648	0.0695978	0.0737655	0.0784202	0.0916048	0.0752508	0.0629161	0.0667712	0.0648471	0.0734362	0.0783454	0.0626857	0.0669727	0.0999209	0.0950491	0.0839665	0.0899994	0.108185	0.110817	0.0728639	0.0742629	0.0865213	0.0827837	0.0834943	0.0882728	0.0751088
cg15032960	0.678141	0.686042	0.64056	0.637062	0.739121	0.746958	0.67057	0.703031	0.638027	0.627864	0.744727	0.735367	0.75472	0.740241	0.667479	0.677671	0.674413	0.634126	0.649941	0.673978	0.70357	0.719981	0.717362	0.746414	0.607017	0.63253	0.645002	0.636773	0.72349	0.743032	0.716674	0.707569	0.691289	0.677844	0.695959	0.704667	0.691116	0.662468	0.680346	0.632666	0.704758	0.71376	0.686503	0.682945	0.712492	0.723081	0.631277	0.620637	0.694656
cg15059548	0.262953	0.350949	0.298581	0.307518	0.249454	0.249024	0.270727	0.307225	0.281185	0.293293	0.261287	0.292777	0.299279	0.319915	0.310415	0.324775	0.26214	0.318827	0.293761	0.269619	0.372302	0.259989	0.244642	0.259081	0.261229	0.229049	0.292119	0.334695	0.298731	0.253611	0.328302	0.26373	0.271959	0.315805	0.280718	0.253001	0.36965	0.318299	0.295774	0.278442	0.31457	0.340976	0.289669	0.273176	0.308398	0.282998	0.253934	0.299244	0.278305
cg15063951	0.837018	0.872108	0.838044	0.872028	0.860094	0.871868	0.856353	0.818038	0.857638	0.879646	0.848572	0.858137	0.887471	0.843947	0.864982	0.857255	0.870324	0.90508	0.859797	0.90166	0.700209	0.826113	0.873477	0.823355	0.871176	0.882674	0.871196	0.841097	0.839134	0.857871	0.854742	0.903823	0.837297	0.827599	0.845972	0.889437	0.860504	0.821128	0.850605	0.831235	0.836935	0.818068	0.830941	0.848218	0.85283	0.816887	0.850898	0.832853	0.837285
cg15087178	0.900841	0.888137	0.894723	0.896537	0.897304	0.903909	0.897574	0.900404	0.904362	0.905396	0.887757	0.923626	0.89012	0.885492	0.899267	0.878053	0.909371	0.909916	0.904891	0.899378	0.894981	0.887244	0.912308	0.925805	0.900495	0.922404	0.896338	0.909188	0.901379	0.886596	0.895532	0.903451	0.900061	0.902956	0.895924	0.900504	0.893389	0.875164	0.887347	0.9114	0.867627	0.917071	0.899451	0.892007	0.900238	0.88955	0.908839	0.912374	0.920717
cg15222563	0.0837319	0.124091	0.118165	0.105858	0.0712269	0.0854155	0.120605	0.0974411	0.0821002	0.0869923	0.098291	0.0891108	0.0779456	0.0988963	0.0979794	0.112124	0.0776547	0.0825665	0.0954253	0.106106	0.198275	0.101304	0.0712619	0.0778912	0.0732011	0.0732262	0.0979184	0.108036	0.0912489	0.104667	0.0933969	0.0841638	0.0823679	0.0934799	0.0729806	0.071425	0.0960181	0.1143	0.0981689	0.0927558	0.148224	0.117937	0.0933216	0.0916021	0.0998473	0.0927107	0.0995139	0.100538	0.0789831
cg15227911	0.424715	0.3092	0.274723	0.345217	0.274417	0.325343	0.253945	0.269654	0.251482	0.241725	0.252176	0.236985	0.236238	0.285702	0.250367	0.261967	0.206123	0.225336	0.262151	0.225145	0.220071	0.312535	0.287621	0.259859	0.223891	0.334979	0.162933	0.227613	0.208123	0.276025	0.207246	0.292682	0.218843	0.211317	0.176909	0.18202	0.251142	0.230166	0.277888	0.262019	0.25339	0.208531	0.219052	0.279832	0.237035	0.229362	0.167086	0.158119	0.201236
cg15232450	0.0969192	0.105831	0.112335	0.0951061	0.0751044	0.0829559	0.0911066	0.0852952	0.0878714	0.0803167	0.0674427	0.0856128	0.0859145	0.103079	0.0992719	0.10283	0.0791829	0.0764078	0.0875711	0.0753887	0.124394	0.0822911	0.0872868	0.0738036	0.0741867	0.0782766	0.0951421	0.0962857	0.0818057	0.0886654	0.0869394	0.0803442	0.0925343	0.0850979	0.0759191	0.0802129	0.0857781	0.0924165	0.0857808	0.0805268	0.100192	0.0851686	0.071232	0.0585566	0.107524	0.0889627	0.0705167	0.0858258	0.0865823
cg15275393	0.695583	0.707589	0.686591	0.714952	0.718709	0.732333	0.692912	0.683954	0.709338	0.732699	0.728568	0.661011	0.698486	0.708445	0.753578	0.728099	0.717696	0.688068	0.732148	0.748704	0.706346	0.767515	0.739174	0.776595	0.775646	0.778512	0.719108	0.69816	0.754517	0.762167	0.711294	0.742802	0.741606	0.722512	0.682746	0.664116	0.699974	0.628549	0.750401	0.7804	0.689776	0.650319	0.685676	0.697516	0.68742	0.706667	0.69038	0.711886	0.688108
cg15312323	0.846563	0.809101	0.813059	0.811441	0.844721	0.839275	0.82291	0.851025	0.795486	0.860846	0.790653	0.815111	0.829308	0.7283	0.815262	0.858908	0.870785	0.871455	0.858199	0.789218	0.714864	0.740227	0.848263	0.881583	0.811508	0.883588	0.802898	0.794249	0.875753	0.794363	0.861377	0.836823	0.869857	0.918439	0.830452	0.852348	0.805418	0.828948	0.749347	0.833111	0.765963	0.838964	0.862757	0.856908	0.746325	0.854427	0.825851	0.846583	0.821143
cg15346898	0.850703	0.816934	0.844022	0.840627	0.875097	0.855182	0.837153	0.852301	0.856684	0.837753	0.864285	0.8912	0.854212	0.8538	0.865349	0.841787	0.872697	0.883941	0.87218	0.880255	0.71436	0.847179	0.88356	0.868221	0.858457	0.867368	0.852654	0.864441	0.838683	0.866264	0.863234	0.869211	0.855579	0.840502	0.855849	0.86798	0.868413	0.796487	0.831812	0.859512	0.827056	0.841777	0.877883	0.863484	0.836062	0.861814	0.845024	0.86506	0.895878
cg15405121	0.802652	0.609466	0.621436	0.760132	0.726831	0.676425	0.698509	0.783945	0.747646	0.764742	0.716319	0.710673	0.727336	0.629907	0.749765	0.706475	0.795976	0.773901	0.67708	0.706079	0.589971	0.726462	0.721951	0.792661	0.730642	0.809431	0.696039	0.591015	0.681321	0.649783	0.662789	0.709533	0.644699	0.693225	0.705276	0.755383	0.576427	0.625037	0.675047	0.601966	0.6708	0.572622	0.638062	0.69276	0.569377	0.664509	0.642719	0.681434	0.752044
cg15452389	0.741436	0.738007	0.695163	0.689471	0.684958	0.671704	0.732461	0.723973	0.718349	0.734966	0.739281	0.77844	0.743965	0.691626	0.718572	0.729911	0.752601	0.718804	0.658933	0.679844	0.530341	0.721597	0.733962	0.739776	0.713694	0.718993	0.710899	0.673661	0.701993	0.700838	0.697013	0.707244	0.69184	0.70215	0.74049	0.731434	0.634071	0.653246	0.668741	0.675336	0.648858	0.669648	0.715623	0.713737	0.67588	0.68927	0.655086	0.707184	0.677382
cg15466245	0.84914	0.822607	0.809381	0.802188	0.836169	0.855951	0.822835	0.816625	0.850163	0.848705	0.840811	0.842714	0.856532	0.823733	0.827449	0.834245	0.855953	0.837658	0.835565	0.815164	0.755991	0.811384	0.86343	0.847761	0.840326	0.844673	0.832732	0.818783	0.828733	0.818273	0.831426	0.835621	0.826612	0.822514	0.849946	0.844673	0.850343	0.842657	0.812049	0.834206	0.782457	0.787549	0.827262	0.843387	0.816646	0.82305	0.794676	0.827259	0.831888
cg15485496	0.817251	0.740056	0.796594	0.761474	0.808061	0.804402	0.789001	0.869935	0.806367	0.796148	0.817886	0.83531	0.792088	0.805497	0.800854	0.73693	0.817053	0.812675	0.794038	0.757579	0.682099	0.818667	0.863786	0.803019	0.779119	0.807275	0.788392	0.797532	0.798941	0.76708	0.774929	0.820956	0.788282	0.773074	0.791724	0.779008	0.739355	0.795107	0.767163	0.76061	0.777252	0.829025	0.793337	0.767302	0.78589	0.782072	0.782256	0.822744	0.800468
cg15508749	0.760672	0.713183	0.700061	0.847959	0.77133	0.789327	0.676258	0.709897	0.853952	0.829214	0.780188	0.861976	0.859633	0.737692	0.784511	0.750974	0.818886	0.813722	0.813894	0.839736	0.494231	0.804498	0.794631	0.758909	0.777801	0.813954	0.846232	0.766563	0.818455	0.801714	0.804348	0.840403	0.749263	0.803652	0.773049	0.80159	0.750445	0.774599	0.702502	0.744481	0.627775	0.781661	0.766014	0.831981	0.700385	0.65987	0.812283	0.813819	0.839205
cg15521745	0.763981	0.701121	0.762305	0.715044	0.748561	0.75429	0.642096	0.677287	0.695438	0.710785	0.755897	0.666862	0.768865	0.73094	0.708498	0.731325	0.639825	0.681322	0.674299	0.705584	0.840512	0.700966	0.717667	0.721296	0.659137	0.719157	0.680839	0.70262	0.699288	0.717347	0.757029	0.721607	0.735563	0.723261	0.723551	0.743633	0.697804	0.660595	0.764858	0.672422	0.696489	0.721637	0.627025	0.681769	0.745359	0.664456	0.685036	0.63959	0.665357
cg15552493	0.359542	0.399669	0.446711	0.391593	0.426671	0.442127	0.376101	0.368259	0.39334	0.444884	0.386406	0.39218	0.417364	0.439452	0.473962	0.471513	0.375195	0.413263	0.456797	0.417464	0.360075	0.368457	0.33222	0.353012	0.327558	0.33325	0.447961	0.494165	0.428035	0.418143	0.465075	0.460564	0.408562	0.419157	0.433502	0.457472	0.435088	0.411812	0.388587	0.373971	0.436858	0.489825	0.332419	0.365389	0.467582	0.442129	0.449769	0.384925	0.378648
cg15584968	0.86203	0.85489	0.824216	0.864076	0.84164	0.849089	0.826898	0.879748	0.853027	0.859259	0.89197	0.85074	0.831304	0.814401	0.839205	0.856362	0.887891	0.866577	0.823501	0.790784	0.737973	0.787752	0.816975	0.898306	0.822366	0.815921	0.78663	0.758838	0.79028	0.770017	0.924108	0.84446	0.81891	0.810638	0.830593	0.872113	0.816247	0.787219	0.7527	0.774007	0.82822	0.784608	0.839332	0.845962	0.843285	0.82357	0.854851	0.839693	0.864714
cg15586341	0.838634	0.754635	0.653887	0.803307	0.843128	0.828414	0.693354	0.753733	0.824949	0.833015	0.807001	0.895829	0.818117	0.767549	0.812463	0.855012	0.821181	0.853764	0.825177	0.797124	0.578866	0.860953	0.865281	0.810108	0.831676	0.807523	0.819739	0.773188	0.772422	0.804377	0.744737	0.898172	0.821621	0.828126	0.899782	0.830768	0.721677	0.763883	0.711986	0.751359	0.770085	0.697308	0.860754	0.812885	0.71059	0.840757	0.709043	0.808828	0.815423
cg15597855	0.800924	0.769158	0.741742	0.790721	0.801143	0.782524	0.771543	0.790254	0.834009	0.797326	0.787166	0.82027	0.811648	0.756827	0.770633	0.779512	0.812166	0.811497	0.796029	0.793501	0.678048	0.785246	0.818148	0.798648	0.81812	0.79227	0.817251	0.768294	0.778247	0.765414	0.787463	0.807513	0.79902	0.798145	0.776014	0.812276	0.799598	0.747793	0.78895	0.800991	0.748053	0.766226	0.802161	0.795771	0.76272	0.787118	0.80645	0.801554	0.791489
cg15832577	0.353713	0.377113	0.446067	0.379576	0.509675	0.43242	0.38114	0.327279	0.404673	0.410216	0.497537	0.544698	0.420664	0.336313	0.357792	0.388653	0.515419	0.488198	0.372147	0.458859	0.280857	0.464928	0.507335	0.487326	0.458905	0.505587	0.397919	0.477437	0.464211	0.408667	0.381958	0.36716	0.440905	0.434972	0.543482	0.531142	0.360893	0.615114	0.366431	0.449463	0.349216	0.402549	0.379199	0.38118	0.272353	0.38645	0.57558	0.490974	0.467239
cg15893895	0.838779	0.78544	0.840162	0.844328	0.853666	0.83784	0.825033	0.850085	0.863351	0.863997	0.884277	0.86872	0.864162	0.84826	0.809308	0.818247	0.855203	0.878728	0.82766	0.83614	0.70681	0.855509	0.887019	0.850353	0.845959	0.860251	0.835327	0.828104	0.836328	0.825023	0.871709	0.824977	0.834652	0.813833	0.885416	0.846677	0.845805	0.791131	0.848476	0.805806	0.776969	0.837533	0.853271	0.885705	0.79952	0.81453	0.797478	0.838823	0.822268
cg15937191	0.77035	0.814175	0.772002	0.788324	0.794338	0.846336	0.82687	0.792587	0.768547	0.79641	0.782876	0.834432	0.812681	0.765898	0.832887	0.770055	0.815121	0.786543	0.758137	0.74109	0.708533	0.827357	0.887937	0.785028	0.771073	0.798514	0.751899	0.787155	0.771787	0.840676	0.764638	0.795805	0.788821	0.837031	0.748161	0.818775	0.765958	0.802553	0.702855	0.71951	0.673694	0.849274	0.785131	0.774319	0.837091	0.905625	0.830492	0.792536	0.802448
cg15969901	0.516696	0.53339	0.523426	0.509501	0.537519	0.527755	0.494448	0.500275	0.494254	0.513882	0.530437	0.49828	0.536184	0.547125	0.528733	0.545631	0.537125	0.520398	0.515095	0.545054	0.525288	0.533833	0.530493	0.537234	0.557953	0.556912	0.486398	0.512059	0.563655	0.565581	0.524829	0.538805	0.504864	0.529885	0.538611	0.568482	0.51823	0.490404	0.50709	0.444638	0.504213	0.547245	0.488687	0.500283	0.520371	0.5107	0.518073	0.497153	0.518626
cg15978017	0.6907	0.675863	0.663761	0.681334	0.687527	0.675237	0.63876	0.649311	0.683061	0.700151	0.683869	0.659756	0.689873	0.724768	0.69703	0.69446	0.663622	0.642614	0.681178	0.669323	0.701679	0.695753	0.681164	0.64915	0.661131	0.675998	0.662938	0.661666	0.69436	0.709468	0.711378	0.697748	0.709369	0.684418	0.643419	0.702345	0.662564	0.676676	0.663102	0.64	0.672806	0.685218	0.588839	0.634182	0.680833	0.641496	0.672016	0.653561	0.655633
cg15981982	0.382623	0.464916	0.416296	0.411691	0.441043	0.426362	0.410956	0.408605	0.405137	0.397138	0.461635	0.431209	0.429102	0.426055	0.488252	0.461261	0.438993	0.405024	0.430727	0.483605	0.466578	0.429733	0.380265	0.354427	0.335092	0.337076	0.409583	0.441299	0.445006	0.409053	0.456326	0.432734	0.405789	0.455371	0.495666	0.498913	0.455756	0.418435	0.369704	0.438428	0.57666	0.502416	0.386424	0.395354	0.457578	0.474424	0.470642	0.457581	0.469435
cg15990658	0.846967	0.832778	0.805239	0.830467	0.874008	0.829261	0.822508	0.82943	0.82721	0.83244	0.809106	0.871668	0.834031	0.832927	0.832101	0.81471	0.882212	0.840015	0.835838	0.801288	0.716544	0.810025	0.865153	0.794662	0.816182	0.817697	0.769591	0.819263	0.801177	0.750884	0.844336	0.851455	0.817933	0.835947	0.811051	0.836817	0.862848	0.807625	0.81462	0.757657	0.703997	0.777185	0.838419	0.889824	0.782398	0.812065	0.87435	0.835455	0.845921
cg16030538	0.0850801	0.125159	0.0947434	0.103405	0.0772038	0.079879	0.105262	0.0935919	0.07975	0.0811857	0.0910149	0.0815964	0.0805046	0.0923578	0.0986922	0.101683	0.0753225	0.0765691	0.0891041	0.0861183	0.177702	0.0875793	0.0777363	0.0778553	0.0815499	0.0855948	0.098628	0.110475	0.0877779	0.0892083	0.0863366	0.0863405	0.083106	0.0869777	0.0715832	0.0731461	0.111694	0.103883	0.0849953	0.0767771	0.126163	0.11327	0.0765547	0.0788311	0.110199	0.0909528	0.0859726	0.0788286	0.0802101
cg16077493	0.660957	0.657158	0.685907	0.717022	0.746244	0.723521	0.729396	0.74341	0.774424	0.711107	0.727608	0.782663	0.690367	0.630628	0.738938	0.730874	0.706436	0.722619	0.732792	0.690772	0.455594	0.746805	0.801673	0.760202	0.804784	0.753734	0.692282	0.69856	0.675572	0.715814	0.726655	0.760384	0.718114	0.745078	0.689177	0.734002	0.653807	0.507791	0.757007	0.753226	0.645416	0.629614	0.725928	0.624622	0.614162	0.689785	0.696711	0.722742	0.72117
cg16107640	0.848654	0.830844	0.806658	0.830068	0.847385	0.849772	0.83808	0.844588	0.846943	0.861502	0.857182	0.866428	0.864412	0.822153	0.861686	0.815657	0.869635	0.861367	0.833232	0.858274	0.700212	0.828536	0.851166	0.828854	0.854096	0.868246	0.840367	0.837816	0.847135	0.843411	0.859125	0.846853	0.836683	0.84258	0.833046	0.840512	0.850788	0.800182	0.826887	0.818232	0.763595	0.809981	0.840894	0.829301	0.849024	0.828955	0.850437	0.850423	0.857723
cg16160493	0.816485	0.800795	0.817339	0.835501	0.835247	0.836804	0.810206	0.780966	0.852135	0.836348	0.786626	0.846731	0.776385	0.740459	0.820078	0.761599	0.857238	0.864805	0.807971	0.817506	0.765096	0.834719	0.811769	0.804979	0.782044	0.746894	0.817782	0.788651	0.794428	0.798074	0.819492	0.836301	0.851496	0.773454	0.801276	0.775394	0.791032	0.784436	0.782344	0.790537	0.78452	0.75235	0.807268	0.80215	0.812233	0.817208	0.779563	0.780533	0.790331
cg16167166	0.82085	0.750872	0.76738	0.791134	0.794852	0.7647	0.757091	0.732796	0.738911	0.723342	0.784922	0.7512	0.787459	0.745867	0.722501	0.795339	0.788608	0.758319	0.761856	0.797812	0.74555	0.803095	0.809645	0.738748	0.763787	0.778766	0.796937	0.769662	0.797042	0.711846	0.817544	0.79815	0.747342	0.73509	0.813801	0.739028	0.735598	0.785743	0.712305	0.73746	0.795437	0.757835	0.784181	0.784314	0.821672	0.792431	0.704989	0.77067	0.781939
cg16197879	0.893757	0.868695	0.870998	0.861827	0.892702	0.912767	0.912993	0.920073	0.903455	0.909436	0.890364	0.863131	0.908201	0.917416	0.881111	0.855243	0.893371	0.868812	0.898324	0.897967	0.812263	0.914869	0.903186	0.899954	0.927604	0.892282	0.909157	0.890008	0.905956	0.876374	0.872772	0.868906	0.892833	0.887091	0.909746	0.899284	0.859705	0.859999	0.886532	0.917834	0.87916	0.858422	0.855786	0.887068	0.909186	0.900386	0.900858	0.908538	0.877455
cg16218204	0.0660876	0.0734802	0.0694892	0.0729629	0.0754138	0.068775	0.0705605	0.0542811	0.0649987	0.0768606	0.069524	0.061205	0.0618502	0.086621	0.0856732	0.0611092	0.0621641	0.0605152	0.0700375	0.0654285	0.115555	0.0733225	0.0646341	0.0599048	0.0567858	0.0659475	0.0740949	0.0713189	0.0696967	0.0706892	0.0803278	0.0687928	0.0596371	0.0661949	0.0662955	0.0673062	0.0712136	0.0520648	0.0774138	0.0585808	0.0825068	0.0559368	0.0484183	0.0660148	0.0636267	0.0623444	0.0794481	0.0593023	0.0612641
cg16225773	0.519026	0.524046	0.474211	0.497511	0.428685	0.46056	0.426849	0.436002	0.458155	0.481178	0.475113	0.462019	0.385166	0.527532	0.467942	0.487919	0.37237	0.412	0.424358	0.435164	0.510019	0.475429	0.4688	0.426432	0.438726	0.500218	0.431472	0.474275	0.427615	0.426135	0.429756	0.476148	0.439132	0.4098	0.394701	0.386982	0.462761	0.452487	0.49394	0.466181	0.481869	0.469556	0.434878	0.456336	0.451156	0.413416	0.363911	0.332526	0.390535
cg16228380	0.733338	0.671343	0.687676	0.679827	0.737646	0.718883	0.743742	0.761173	0.757965	0.769334	0.725673	0.725559	0.706551	0.682618	0.722352	0.743222	0.714155	0.713451	0.700409	0.696351	0.575142	0.727378	0.751232	0.741285	0.671282	0.729643	0.626971	0.656693	0.692708	0.676896	0.79455	0.725163	0.701044	0.694808	0.693626	0.704888	0.728007	0.689125	0.652002	0.6647	0.689867	0.675864	0.710134	0.765546	0.639652	0.690012	0.695373	0.710061	0.659717
cg16253551	0.0791366	0.103903	0.0934641	0.103791	0.0719794	0.0727481	0.0804001	0.0923385	0.0771394	0.0689563	0.0788378	0.0799635	0.0758368	0.0997194	0.0830814	0.0894247	0.0632302	0.0759795	0.0828676	0.0798546	0.194971	0.0803561	0.0703953	0.0669576	0.0656923	0.0724094	0.0967233	0.0965058	0.0684265	0.0805618	0.0737236	0.0648931	0.0651659	0.0698091	0.0622432	0.0581924	0.0998711	0.091114	0.0848	0.0792407	0.131247	0.118831	0.0707933	0.0671954	0.101438	0.0826562	0.0732886	0.0707933	0.072669
cg16270819	0.112199	0.153608	0.169347	0.194834	0.134122	0.120905	0.149703	0.138963	0.0943652	0.141703	0.113141	0.139777	0.127804	0.143504	0.12615	0.115125	0.0953778	0.102235	0.130357	0.119459	0.261011	0.112705	0.121383	0.0879845	0.121771	0.1059	0.126723	0.136168	0.120649	0.160264	0.100242	0.100648	0.146827	0.168886	0.146597	0.134421	0.16038	0.19093	0.178742	0.16641	0.21875	0.174406	0.121846	0.123295	0.205561	0.178959	0.167724	0.162201	0.156146
cg16292851	0.874722	0.777962	0.707533	0.744095	0.780814	0.797777	0.787282	0.831278	0.761131	0.64457	0.822551	0.8049	0.753343	0.704646	0.746735	0.794874	0.824772	0.777397	0.707004	0.683579	0.639386	0.768291	0.780322	0.721471	0.731491	0.718305	0.686364	0.729197	0.714608	0.694886	0.82643	0.832851	0.701785	0.765048	0.774615	0.82503	0.690861	0.56452	0.637543	0.667728	0.680328	0.738822	0.730715	0.729875	0.782474	0.685277	0.70419	0.72391	0.738198
cg16297993	0.206906	0.277548	0.280852	0.245293	0.22843	0.236125	0.247681	0.231427	0.208894	0.196024	0.240833	0.223158	0.236177	0.241884	0.267689	0.260272	0.237035	0.226648	0.243835	0.247828	0.402538	0.251833	0.195366	0.192193	0.210228	0.188888	0.258378	0.268452	0.235296	0.234015	0.265738	0.23613	0.258521	0.280337	0.270295	0.28172	0.285732	0.255146	0.221427	0.212798	0.290353	0.288125	0.225836	0.216151	0.257706	0.260387	0.30626	0.279453	0.237548
cg16314369	0.08343	0.105488	0.0903684	0.116647	0.0685269	0.0835922	0.0778068	0.073242	0.0705821	0.0649141	0.0723244	0.0726205	0.0726117	0.1043	0.083655	0.0889373	0.0699534	0.0777889	0.0842641	0.0882856	0.177228	0.0875949	0.0664849	0.0793759	0.0807764	0.07916	0.0851382	0.100297	0.0889416	0.0790815	0.0801209	0.0816703	0.0924689	0.0876757	0.0836347	0.0741417	0.104086	0.090557	0.0905813	0.0865718	0.113242	0.0685472	0.0652426	0.0731076	0.10585	0.107432	0.0930044	0.0933544	0.0882753
cg16322014	0.894584	0.883749	0.853667	0.896483	0.888308	0.90283	0.891061	0.871432	0.898166	0.887925	0.908401	0.896616	0.896273	0.852304	0.872998	0.876688	0.901438	0.902416	0.883559	0.872514	0.85527	0.902928	0.902523	0.901203	0.908863	0.928436	0.900363	0.874878	0.884097	0.882465	0.890918	0.880217	0.894974	0.873977	0.898935	0.884315	0.89664	0.863917	0.86794	0.886356	0.879376	0.847989	0.908306	0.86483	0.869018	0.88562	0.890323	0.909739	0.884764
cg16416152	0.140647	0.153559	0.168504	0.165611	0.136749	0.164767	0.152815	0.154701	0.137373	0.136095	0.136266	0.140943	0.135828	0.184898	0.142806	0.156629	0.125419	0.13434	0.15932	0.156319	0.264622	0.127697	0.131187	0.120781	0.139238	0.139574	0.155002	0.173873	0.143829	0.153664	0.1369	0.139887	0.171779	0.175793	0.13438	0.133624	0.189603	0.154377	0.159296	0.169772	0.172329	0.184628	0.148419	0.131675	0.172633	0.155521	0.149415	0.137506	0.137691
cg16481008	0.075963	0.111767	0.0687331	0.082727	0.0577616	0.0697704	0.0685784	0.070157	0.0719129	0.0695427	0.0681341	0.0663488	0.0687085	0.0683025	0.0798835	0.079803	0.064168	0.0682536	0.063354	0.0686391	0.0929583	0.0656923	0.068219	0.0545906	0.0669352	0.0654218	0.0629475	0.0721613	0.0654258	0.0729136	0.0628781	0.0709513	0.0547283	0.0686452	0.0596008	0.0572735	0.0724031	0.0663215	0.0686365	0.0724324	0.0726074	0.0784373	0.0491066	0.0601519	0.0641833	0.0733291	0.059811	0.0550637	0.0729118
cg16489360	0.54549	0.576837	0.605501	0.587445	0.58305	0.563611	0.599416	0.586928	0.633661	0.623707	0.551015	0.571605	0.596027	0.628261	0.521365	0.543593	0.566659	0.556043	0.588511	0.569856	0.467202	0.648012	0.565658	0.583446	0.549764	0.583467	0.633038	0.644111	0.599229	0.5713	0.577656	0.562351	0.633136	0.583605	0.551368	0.554334	0.631894	0.613931	0.596589	0.604927	0.624643	0.547993	0.589262	0.584443	0.614545	0.628185	0.607919	0.586888	0.554531
cg16506072	0.0579828	0.0655218	0.0611253	0.0568069	0.0689926	0.0539289	0.0632189	0.0689807	0.0654546	0.057438	0.052716	0.0667108	0.0596461	0.0595052	0.0738609	0.0601431	0.0665633	0.0687558	0.0655411	0.0565844	0.0582166	0.0656818	0.0583556	0.0449696	0.0506057	0.0503882	0.0625262	0.0602423	0.0679307	0.0468206	0.0470352	0.0586103	0.0611271	0.0531717	0.0574813	0.0628671	0.0666994	0.0465639	0.0661273	0.0544417	0.0532683	0.0715186	0.0520371	0.0569566	0.0694838	0.0613855	0.0669346	0.0594519	0.0473022
cg16549994	0.760072	0.7051	0.673468	0.755336	0.794483	0.760742	0.765321	0.7564	0.781396	0.784351	0.772757	0.759073	0.729428	0.699597	0.749617	0.718432	0.794068	0.788345	0.758153	0.733377	0.653817	0.722819	0.779094	0.765921	0.774814	0.773124	0.728216	0.682452	0.754968	0.733453	0.748146	0.756481	0.771263	0.70359	0.79279	0.734587	0.735146	0.738618	0.750142	0.738987	0.687354	0.691489	0.780632	0.746321	0.705342	0.747652	0.746797	0.765245	0.761995
cg16587006	0.835326	0.839872	0.80096	0.828278	0.851639	0.835007	0.863088	0.855347	0.853521	0.863676	0.863737	0.877832	0.863564	0.829794	0.808799	0.840306	0.854408	0.853265	0.828448	0.824414	0.639365	0.867217	0.852583	0.872848	0.848802	0.831354	0.857252	0.808513	0.864538	0.795791	0.848804	0.835425	0.818141	0.840649	0.843154	0.847637	0.78323	0.797299	0.811185	0.837745	0.771069	0.787275	0.84023	0.839485	0.819634	0.803336	0.833927	0.846935	0.833757
cg16589545	0.883138	0.863177	0.892056	0.878356	0.927869	0.903363	0.89212	0.823565	0.852272	0.908758	0.873171	0.890807	0.912459	0.82791	0.881702	0.895455	0.903877	0.915996	0.854286	0.87797	0.881074	0.892616	0.899851	0.878845	0.878671	0.877238	0.877791	0.838084	0.859727	0.890284	0.84595	0.896655	0.900245	0.91003	0.8595	0.880981	0.867764	0.911916	0.888282	0.889225	0.842985	0.856532	0.877264	0.86872	0.89631	0.86495	0.864151	0.898966	0.870714
cg16590991	0.129867	0.18331	0.163611	0.175734	0.137616	0.143628	0.132155	0.152151	0.127194	0.132673	0.1414	0.15041	0.131364	0.166331	0.160748	0.150728	0.131408	0.129572	0.160293	0.135997	0.184528	0.144759	0.129384	0.126072	0.140197	0.143263	0.14916	0.149761	0.124518	0.141376	0.137604	0.143558	0.155553	0.150851	0.129156	0.138835	0.16986	0.17407	0.130199	0.112481	0.163286	0.158569	0.116855	0.136589	0.191996	0.160803	0.144761	0.134561	0.154957
cg16634901	0.775359	0.786296	0.729348	0.774617	0.784558	0.77628	0.775444	0.782556	0.772372	0.801107	0.767859	0.792022	0.794435	0.770503	0.823848	0.797628	0.79738	0.78965	0.74872	0.741408	0.670422	0.791931	0.766601	0.782385	0.786949	0.807105	0.768761	0.777507	0.758766	0.770578	0.77877	0.776975	0.75487	0.762423	0.756672	0.761387	0.716587	0.777551	0.770802	0.778066	0.745667	0.770636	0.802068	0.783884	0.752109	0.739264	0.756148	0.787847	0.76216
cg16639691	0.397967	0.447786	0.502341	0.479772	0.496456	0.474653	0.483921	0.473302	0.420097	0.445082	0.454754	0.496688	0.467248	0.550796	0.542228	0.530617	0.465813	0.489332	0.488799	0.508586	0.597198	0.42257	0.421548	0.467787	0.41327	0.408389	0.486412	0.505781	0.483021	0.483014	0.540177	0.481835	0.491284	0.539678	0.54215	0.55135	0.590893	0.533483	0.483346	0.519157	0.584597	0.565133	0.444975	0.458344	0.461835	0.469324	0.535513	0.562459	0.498033
cg16651895	0.683843	0.728387	0.689045	0.704789	0.680422	0.667326	0.623639	0.673944	0.637108	0.606503	0.680674	0.648496	0.687499	0.721791	0.666929	0.701708	0.6297	0.600543	0.648133	0.625571	0.75401	0.678414	0.698062	0.722642	0.64821	0.691679	0.651042	0.697487	0.654632	0.625056	0.681071	0.679133	0.650448	0.686168	0.659547	0.658496	0.67339	0.657134	0.685066	0.679461	0.672159	0.690666	0.588871	0.665167	0.679319	0.658334	0.637953	0.610825	0.588475
cg16659470	0.542487	0.526062	0.506241	0.493735	0.562479	0.535423	0.561421	0.574072	0.553816	0.545963	0.583775	0.603043	0.572911	0.507741	0.559919	0.544143	0.59961	0.608559	0.482072	0.456214	0.426562	0.505521	0.583642	0.562075	0.491431	0.528303	0.418267	0.445349	0.480375	0.447477	0.60199	0.559087	0.496332	0.539201	0.539597	0.547974	0.463973	0.491437	0.393082	0.3868	0.445103	0.464367	0.568105	0.590423	0.439165	0.506255	0.474089	0.458833	0.503925
cg16671238	0.246552	0.345969	0.329846	0.285515	0.321531	0.316328	0.322529	0.312245	0.309256	0.298947	0.304953	0.315494	0.282831	0.29421	0.345159	0.360907	0.350401	0.325535	0.322292	0.341374	0.322382	0.305957	0.274961	0.273559	0.250732	0.206945	0.327654	0.364728	0.266839	0.244536	0.350852	0.285506	0.328763	0.347138	0.370151	0.342268	0.355592	0.337781	0.282103	0.302448	0.389144	0.390706	0.318308	0.287175	0.341418	0.32692	0.353212	0.342383	0.323443
cg16704703	0.469612	0.524251	0.518997	0.504566	0.485007	0.449396	0.546709	0.547303	0.522425	0.529873	0.504214	0.551522	0.426511	0.529015	0.543008	0.546042	0.461468	0.479398	0.481046	0.470387	0.651254	0.547411	0.491721	0.508576	0.486645	0.547273	0.532751	0.622182	0.523999	0.540647	0.520679	0.510057	0.447933	0.466614	0.509662	0.451193	0.541616	0.53289	0.54215	0.543191	0.5502	0.517967	0.526719	0.505914	0.556954	0.489286	0.462645	0.431365	0.522815
cg16707262	0.819024	0.823602	0.849228	0.797262	0.853462	0.856702	0.848527	0.844081	0.858443	0.868688	0.850833	0.848619	0.857292	0.821759	0.857163	0.895147	0.879732	0.876688	0.824635	0.865601	0.823875	0.839818	0.836183	0.888477	0.826251	0.854321	0.808336	0.861528	0.819677	0.803213	0.866035	0.856496	0.84778	0.854953	0.857352	0.900774	0.858917	0.835347	0.848369	0.853486	0.819498	0.840023	0.868237	0.860928	0.819899	0.839128	0.839112	0.835076	0.878143
cg16719845	0.0985726	0.11481	0.128328	0.111444	0.0923678	0.0939035	0.111587	0.10688	0.086926	0.0887511	0.0903662	0.107497	0.0778864	0.0993795	0.11104	0.118545	0.0931481	0.0929371	0.1154	0.0902141	0.238935	0.0980041	0.0896281	0.0775348	0.0891341	0.0957561	0.0941088	0.119889	0.103502	0.113318	0.0984416	0.0986161	0.087685	0.0938406	0.0823079	0.0793394	0.117595	0.113686	0.110697	0.117472	0.150899	0.129353	0.0969075	0.0841936	0.10999	0.103723	0.0968278	0.0845924	0.0946353
cg16734795	0.393556	0.46244	0.415692	0.384016	0.463732	0.442586	0.428811	0.426683	0.38718	0.41659	0.46888	0.549814	0.486947	0.494893	0.512014	0.486998	0.437	0.44581	0.406764	0.460056	0.434752	0.418276	0.401847	0.451247	0.398923	0.40271	0.514048	0.455882	0.451707	0.479629	0.537152	0.454056	0.440529	0.458597	0.520418	0.534409	0.512383	0.516438	0.437273	0.377364	0.519392	0.480138	0.392135	0.379257	0.469624	0.433015	0.54846	0.487473	0.435208
cg16758800	0.19493	0.229967	0.322753	0.309848	0.224847	0.208286	0.247404	0.251995	0.220527	0.219701	0.228683	0.215866	0.230485	0.231395	0.268487	0.284143	0.235336	0.256852	0.256842	0.251994	0.300798	0.277993	0.197916	0.205083	0.214044	0.219252	0.262795	0.254023	0.245445	0.202755	0.223264	0.241175	0.254754	0.251787	0.216334	0.193303	0.27364	0.268609	0.213219	0.195749	0.294431	0.265164	0.286776	0.276415	0.255241	0.259796	0.273009	0.237855	0.24779
cg16780562	0.783576	0.789004	0.748313	0.796391	0.803119	0.789536	0.762632	0.757117	0.770786	0.726754	0.822617	0.774141	0.788441	0.78953	0.794146	0.806098	0.763263	0.719069	0.770954	0.781838	0.800808	0.801815	0.787627	0.771497	0.759349	0.819275	0.736119	0.744982	0.762027	0.813919	0.810392	0.812334	0.768308	0.776538	0.76831	0.784897	0.762642	0.723788	0.759304	0.766205	0.793505	0.806086	0.723965	0.7514	0.707083	0.747145	0.683425	0.703853	0.76031
cg16795184	0.418977	0.525012	0.614251	0.526928	0.527859	0.514248	0.545535	0.542375	0.560659	0.516848	0.574485	0.510208	0.533261	0.537821	0.562151	0.534739	0.60018	0.600767	0.534153	0.565949	0.50786	0.492645	0.453296	0.490366	0.462825	0.395494	0.60023	0.601775	0.514079	0.504347	0.578257	0.552274	0.539927	0.608244	0.629193	0.612532	0.604245	0.61123	0.50771	0.565986	0.63361	0.640309	0.521444	0.486155	0.60807	0.550097	0.662481	0.678614	0.584778
cg16809457	0.429059	0.587648	0.620974	0.531012	0.551655	0.514498	0.59806	0.592218	0.515438	0.56387	0.555079	0.570818	0.599456	0.579492	0.611444	0.583694	0.623648	0.60482	0.569836	0.598573	0.679844	0.602832	0.473493	0.538496	0.476674	0.41478	0.629191	0.603192	0.653776	0.591803	0.584938	0.554808	0.531778	0.600593	0.655071	0.661768	0.658486	0.633883	0.54582	0.526597	0.643795	0.660745	0.575278	0.5798	0.602513	0.611611	0.687429	0.665532	0.617242
cg16843994	0.823322	0.816474	0.773941	0.788433	0.815577	0.7937	0.796295	0.850949	0.789932	0.796851	0.791431	0.833395	0.832092	0.773807	0.813843	0.826281	0.82264	0.813264	0.783675	0.765299	0.588944	0.781588	0.796768	0.80512	0.792306	0.786583	0.742337	0.757755	0.74306	0.728631	0.871928	0.845834	0.803004	0.789854	0.827033	0.770276	0.750957	0.804151	0.670923	0.731112	0.730633	0.766551	0.784077	0.77265	0.737364	0.764106	0.795628	0.759272	0.785374
cg16961536	0.825086	0.841931	0.830089	0.805469	0.83475	0.820826	0.845664	0.802233	0.860694	0.84482	0.848979	0.861539	0.833716	0.844106	0.849474	0.851798	0.843408	0.852022	0.798674	0.833539	0.813775	0.836176	0.835633	0.863061	0.890896	0.836344	0.812163	0.804369	0.776624	0.853038	0.856216	0.895855	0.862022	0.857724	0.872748	0.818138	0.862686	0.824032	0.842494	0.833155	0.817494	0.772714	0.841117	0.840026	0.78811	0.860601	0.845608	0.859359	0.856482
cg16983759	0.0606297	0.0670396	0.0582417	0.067512	0.051249	0.0612089	0.0539084	0.0486254	0.0468221	0.0439577	0.0506116	0.0495162	0.0496124	0.058799	0.0551226	0.0621789	0.0501872	0.042679	0.0642808	0.0595624	0.134349	0.0536634	0.0466276	0.0485904	0.0524656	0.0487814	0.0611085	0.0652171	0.0495646	0.0569539	0.0549064	0.0566624	0.0665586	0.0638802	0.0562823	0.052498	0.0562405	0.0567131	0.0608683	0.0664457	0.0792905	0.0489011	0.0516898	0.0584066	0.0761035	0.0717374	0.0516658	0.0612816	0.0511762
cg17028218	0.792953	0.735338	0.71567	0.750303	0.767826	0.756706	0.754656	0.738526	0.778698	0.780717	0.748246	0.790605	0.776069	0.734838	0.732341	0.718832	0.792933	0.785442	0.757415	0.736089	0.590449	0.765114	0.787823	0.762849	0.772172	0.8203	0.735344	0.729487	0.741331	0.764021	0.765967	0.781839	0.739529	0.686814	0.758182	0.776982	0.714566	0.702601	0.757231	0.747768	0.704864	0.701663	0.778607	0.755605	0.712473	0.741404	0.692377	0.751784	0.782977
cg17071855	0.0590819	0.0739012	0.0935926	0.060354	0.0497542	0.0512893	0.0632538	0.0402183	0.0412593	0.0567126	0.066076	0.0449974	0.0632311	0.0682822	0.0665909	0.0550692	0.0564598	0.0542657	0.0607901	0.0532042	0.0817579	0.0560388	0.0536817	0.0458104	0.0521409	0.0626545	0.0550326	0.071023	0.0643823	0.0644825	0.0526299	0.0603794	0.0553849	0.0533105	0.061385	0.0538413	0.0588576	0.0507907	0.0566162	0.0593372	0.0794169	0.0583262	0.0556066	0.0571719	0.0533115	0.0578792	0.0446013	0.0562384	0.0618643
cg17130518	0.765545	0.556567	0.631879	0.667534	0.763402	0.69815	0.680025	0.753877	0.641604	0.76649	0.816816	0.746254	0.808257	0.711138	0.706533	0.715188	0.79249	0.769248	0.775053	0.662101	0.505732	0.744529	0.738127	0.756297	0.773359	0.799092	0.741698	0.631246	0.75873	0.619628	0.81578	0.774018	0.736676	0.637834	0.740974	0.76814	0.699211	0.667229	0.612992	0.619464	0.733003	0.627349	0.720149	0.777777	0.678743	0.774142	0.753651	0.802727	0.686688
cg17159537	0.064277	0.0553309	0.0859683	0.061102	0.0611935	0.0565732	0.0672053	0.0616661	0.0468581	0.0575679	0.0571126	0.0587297	0.0590786	0.0657824	0.0581024	0.0467052	0.0532085	0.0509808	0.0638303	0.0726021	0.144168	0.0580825	0.059673	0.0570348	0.0539972	0.0567815	0.0682799	0.0665784	0.0573082	0.074245	0.059092	0.0575851	0.0583607	0.0631657	0.0575891	0.0538024	0.062427	0.0655377	0.0602424	0.0623507	0.0735211	0.0852946	0.059466	0.062415	0.0804018	0.0732775	0.0627375	0.0553394	0.0582715
cg17166812	0.174245	0.27129	0.24729	0.201136	0.257491	0.20321	0.263422	0.246245	0.210323	0.222728	0.24687	0.262745	0.231443	0.226317	0.278291	0.295822	0.242599	0.239819	0.267212	0.279119	0.204175	0.216475	0.203309	0.214463	0.190649	0.156799	0.284507	0.288172	0.272085	0.230632	0.295302	0.242153	0.23864	0.24894	0.300026	0.305267	0.280122	0.2818	0.230611	0.246442	0.305503	0.297101	0.246681	0.244105	0.250177	0.243927	0.313637	0.287218	0.264771
cg17187439	0.778639	0.653727	0.728953	0.684438	0.743291	0.800462	0.764876	0.661114	0.713879	0.750217	0.718363	0.751748	0.664632	0.665566	0.747844	0.723286	0.771521	0.782695	0.701299	0.751391	0.577979	0.628049	0.721977	0.713298	0.708256	0.778256	0.723313	0.678394	0.755709	0.721561	0.76406	0.718372	0.692342	0.729169	0.732086	0.767955	0.777331	0.672568	0.694586	0.722228	0.687074	0.637612	0.753223	0.760902	0.626771	0.725337	0.730004	0.666926	0.739529
cg17237603	0.845157	0.800848	0.805927	0.790588	0.80412	0.819664	0.800809	0.789759	0.847508	0.836629	0.805209	0.846606	0.82905	0.807298	0.823389	0.834725	0.868651	0.843175	0.831089	0.837945	0.720024	0.828208	0.861024	0.855596	0.848453	0.866714	0.82925	0.801759	0.840105	0.813691	0.81773	0.834234	0.822047	0.821961	0.845397	0.83865	0.803614	0.793921	0.844615	0.839755	0.795072	0.748359	0.841857	0.804852	0.800678	0.812908	0.82477	0.845742	0.823964
cg17245754	0.874475	0.798319	0.769026	0.823944	0.838091	0.867209	0.828086	0.833086	0.855594	0.876498	0.797418	0.811305	0.78694	0.725912	0.866415	0.785634	0.866668	0.888366	0.700822	0.741946	0.746814	0.866027	0.827805	0.783631	0.834479	0.874466	0.812498	0.814955	0.843656	0.847256	0.85512	0.916276	0.873102	0.849749	0.877785	0.904274	0.843379	0.810732	0.809525	0.822958	0.80239	0.816722	0.796219	0.847812	0.783452	0.798609	0.820004	0.844024	0.829135
cg17248540	0.826712	0.786423	0.764216	0.74784	0.818433	0.806706	0.795344	0.797246	0.825401	0.860178	0.803561	0.844508	0.782278	0.802829	0.798539	0.774865	0.848278	0.827672	0.810312	0.819681	0.668408	0.817012	0.836526	0.797861	0.819665	0.843242	0.812089	0.807468	0.78055	0.803016	0.816153	0.825	0.815774	0.772306	0.80262	0.832971	0.775348	0.780817	0.770547	0.820169	0.727226	0.729187	0.827369	0.818781	0.819831	0.788261	0.778394	0.815205	0.802988
cg17249170	0.294649	0.301113	0.301646	0.274609	0.315178	0.295053	0.292386	0.30223	0.269926	0.281987	0.26371	0.267895	0.272726	0.289706	0.308331	0.31632	0.25114	0.282097	0.306328	0.304752	0.324598	0.282727	0.284708	0.29504	0.272709	0.271356	0.27528	0.279245	0.277137	0.286284	0.294491	0.280027	0.293058	0.278401	0.280148	0.282515	0.326687	0.320587	0.295439	0.284318	0.324131	0.320329	0.297622	0.319901	0.307243	0.28793	0.30301	0.270776	0.266165
cg17251713	0.70887	0.66624	0.679527	0.708723	0.654747	0.666374	0.629769	0.652475	0.670098	0.610313	0.59318	0.60841	0.626896	0.764394	0.688955	0.738018	0.633447	0.603389	0.699755	0.716156	0.730168	0.668406	0.643369	0.645714	0.625466	0.716412	0.630297	0.680589	0.625201	0.679294	0.689724	0.721073	0.696937	0.659783	0.649	0.65262	0.65602	0.71252	0.69612	0.696048	0.803557	0.737449	0.577721	0.686936	0.689766	0.66508	0.649926	0.569116	0.622443
cg17296053	0.912656	0.902054	0.876493	0.943144	0.879519	0.903035	0.884651	0.887984	0.851513	0.867394	0.901921	0.873318	0.888273	0.905734	0.877202	0.910483	0.93258	0.890167	0.889311	0.850239	0.813405	0.876019	0.87899	0.915421	0.893688	0.897439	0.86356	0.875467	0.885132	0.935397	0.887981	0.892505	0.869598	0.876932	0.857524	0.867951	0.855038	0.89292	0.876779	0.885967	0.877613	0.939215	0.889623	0.88761	0.907694	0.89898	0.885193	0.910386	0.856929
cg17327171	0.266373	0.365824	0.324987	0.31738	0.297616	0.283626	0.298171	0.301192	0.259007	0.275933	0.311911	0.315423	0.295904	0.319519	0.378433	0.341444	0.368244	0.343006	0.348257	0.344452	0.413819	0.32635	0.245938	0.271328	0.235659	0.23651	0.326629	0.316979	0.295803	0.275245	0.326158	0.338332	0.276476	0.313114	0.369254	0.340672	0.354111	0.341169	0.340105	0.312441	0.403819	0.37849	0.316038	0.316415	0.349465	0.294354	0.352134	0.361541	0.324254
cg17372806	0.475161	0.558338	0.547373	0.537291	0.543127	0.532273	0.475441	0.515342	0.554505	0.506834	0.549007	0.539869	0.563404	0.580442	0.52199	0.541453	0.49265	0.463231	0.510558	0.560539	0.667246	0.508146	0.506743	0.495534	0.427948	0.45884	0.502991	0.537185	0.531897	0.530988	0.509327	0.451126	0.51419	0.527377	0.522598	0.566997	0.571663	0.521162	0.576141	0.495739	0.547182	0.575529	0.505732	0.476933	0.514457	0.510351	0.551706	0.497761	0.543655
cg17404760	0.697624	0.706453	0.818474	0.795661	0.812941	0.749402	0.805166	0.701381	0.698341	0.740232	0.704854	0.740544	0.761091	0.733689	0.674248	0.853588	0.793233	0.754948	0.750664	0.635281	0.733439	0.763015	0.759099	0.792403	0.788575	0.77467	0.691961	0.699876	0.733729	0.730008	0.713817	0.775868	0.690292	0.75666	0.686762	0.708766	0.639929	0.774134	0.670616	0.743599	0.781587	0.720968	0.728821	0.767014	0.741104	0.72583	0.811045	0.760144	0.716339
cg17411681	0.0691421	0.0670203	0.0782385	0.0931458	0.06024	0.0619051	0.0623734	0.0619323	0.0612742	0.0632784	0.0511268	0.0623848	0.0673427	0.0919124	0.0620203	0.0742151	0.0552719	0.0545893	0.0704185	0.0630756	0.141092	0.0641089	0.0626349	0.0501494	0.0622034	0.0592675	0.0881248	0.0700016	0.0771161	0.0680762	0.0635667	0.0663584	0.077595	0.0904893	0.0666251	0.0574408	0.0801103	0.0639649	0.0575822	0.0572528	0.0698204	0.08372	0.0671774	0.0588837	0.103802	0.0918342	0.0866003	0.0679389	0.0549815
cg17425351	0.747964	0.74858	0.714167	0.750304	0.762724	0.750598	0.706185	0.716342	0.72049	0.723464	0.752495	0.721996	0.724123	0.757865	0.762578	0.795658	0.68336	0.66675	0.706195	0.754559	0.789043	0.734415	0.731337	0.713742	0.725996	0.736641	0.7052	0.70028	0.728215	0.732669	0.772928	0.731283	0.726986	0.750056	0.746059	0.754727	0.712226	0.731718	0.727955	0.728733	0.800665	0.771939	0.665051	0.730976	0.763749	0.756439	0.729059	0.637289	0.718441
cg17452625	0.851638	0.833526	0.786655	0.788676	0.816447	0.840155	0.80025	0.859444	0.834811	0.834121	0.829258	0.827782	0.810013	0.763714	0.805146	0.804045	0.822987	0.865391	0.780998	0.792329	0.653575	0.815236	0.861481	0.840055	0.831284	0.806922	0.751312	0.743471	0.825585	0.759811	0.911215	0.847251	0.777709	0.784083	0.84427	0.802476	0.737129	0.726412	0.724169	0.75054	0.771245	0.765576	0.831856	0.827682	0.659613	0.757243	0.824226	0.842152	0.81925
cg17454509	0.878605	0.812311	0.869744	0.868677	0.889493	0.841627	0.815902	0.806021	0.849659	0.866249	0.868061	0.896613	0.896173	0.830001	0.794137	0.888217	0.895238	0.857865	0.864913	0.875061	0.816819	0.878791	0.85987	0.884552	0.880876	0.851294	0.892825	0.853508	0.852988	0.878974	0.870289	0.861446	0.860215	0.890469	0.885871	0.884532	0.794027	0.773752	0.823965	0.865214	0.768095	0.838883	0.837632	0.851983	0.807293	0.870014	0.839991	0.880568	0.810308
cg17493391	0.767849	0.659959	0.753195	0.739104	0.753506	0.761766	0.77445	0.786475	0.72923	0.749373	0.787773	0.827285	0.757834	0.721102	0.751808	0.748394	0.82684	0.813685	0.691892	0.75797	0.604357	0.729692	0.792655	0.767683	0.749687	0.792632	0.668286	0.672552	0.757759	0.744606	0.813311	0.844038	0.740134	0.745384	0.729122	0.735866	0.687693	0.675829	0.669261	0.642467	0.645734	0.748512	0.778375	0.737194	0.657054	0.742419	0.806324	0.733893	0.773372
cg17498615	0.0679777	0.0586016	0.0663512	0.0589315	0.0542067	0.0587197	0.0560747	0.0643098	0.0517523	0.0455226	0.0648272	0.0577784	0.0587491	0.0491225	0.0602501	0.064466	0.054574	0.0561345	0.0702679	0.0648648	0.0691494	0.062081	0.0506301	0.0531287	0.0491086	0.0590373	0.058769	0.0619095	0.0549059	0.0464204	0.0519453	0.0820228	0.0455702	0.0556954	0.0550156	0.0546773	0.0776252	0.0697399	0.0616163	0.0699046	0.0607688	0.0804108	0.0602326	0.0559181	0.0538259	0.0630114	0.0523633	0.0437071	0.053327
cg17501792	0.234743	0.272452	0.270617	0.343618	0.188858	0.195427	0.201467	0.297174	0.197792	0.177801	0.202879	0.177819	0.190996	0.228954	0.185453	0.157513	0.152004	0.199088	0.203961	0.223992	0.308796	0.212215	0.168069	0.175354	0.218982	0.150987	0.249051	0.165856	0.173354	0.194297	0.21239	0.173184	0.226747	0.274471	0.182137	0.227419	0.245714	0.312946	0.247513	0.204245	0.274338	0.331214	0.173138	0.218664	0.36898	0.272271	0.270675	0.249916	0.246015
cg17515456	0.180075	0.166425	0.212252	0.202778	0.157141	0.131325	0.178682	0.162458	0.128918	0.137038	0.0997342	0.113263	0.154688	0.165559	0.112555	0.150229	0.127451	0.156797	0.11522	0.12589	0.250999	0.15456	0.126012	0.120702	0.151529	0.186979	0.196819	0.160485	0.153152	0.133139	0.156604	0.155371	0.159737	0.167415	0.146832	0.127593	0.177402	0.170287	0.184993	0.17814	0.184294	0.189935	0.14024	0.136483	0.199788	0.203433	0.170291	0.162997	0.17619
cg17540496	0.822964	0.767073	0.774971	0.847319	0.836619	0.811225	0.809378	0.832078	0.828379	0.819962	0.819072	0.804434	0.792082	0.817943	0.782786	0.804089	0.82962	0.807102	0.790156	0.815543	0.663135	0.814371	0.804401	0.83325	0.824279	0.80761	0.768045	0.80098	0.831352	0.821775	0.802514	0.806834	0.777265	0.78058	0.79446	0.847122	0.815057	0.760403	0.765464	0.74327	0.801913	0.786569	0.786343	0.831289	0.746892	0.768421	0.799383	0.759235	0.792312
cg17592292	0.0762587	0.123621	0.101366	0.0988309	0.0691253	0.076476	0.085849	0.0917685	0.074602	0.0689044	0.0798811	0.0672861	0.0729254	0.112697	0.0818377	0.0894685	0.0717005	0.0772395	0.0810823	0.0717166	0.188694	0.0785745	0.0647628	0.0680178	0.0690757	0.0693769	0.0756996	0.103237	0.084709	0.0868691	0.0782437	0.0806048	0.0705703	0.0695796	0.0591546	0.0634959	0.0941042	0.107007	0.0921565	0.0874014	0.0995814	0.105395	0.0794031	0.0703554	0.0839646	0.0803641	0.0859743	0.0750707	0.0620997
cg17594003	0.473823	0.492854	0.42995	0.379216	0.526428	0.47885	0.546452	0.571091	0.624755	0.598014	0.52253	0.511546	0.578315	0.487743	0.558363	0.615594	0.598345	0.657161	0.545812	0.591257	0.330348	0.448346	0.542348	0.520044	0.564273	0.431153	0.599329	0.475704	0.523848	0.497654	0.523235	0.512876	0.554184	0.572191	0.651234	0.603408	0.501262	0.568258	0.52606	0.502936	0.524711	0.540299	0.45293	0.387171	0.4525	0.415048	0.613239	0.659557	0.535792
cg17598574	0.602072	0.573847	0.575814	0.601414	0.565699	0.541641	0.5951	0.562267	0.609201	0.609266	0.574894	0.559205	0.568454	0.607392	0.568882	0.55896	0.562375	0.562822	0.58063	0.593842	0.612216	0.648361	0.565574	0.553522	0.588954	0.591272	0.566899	0.612641	0.565439	0.538863	0.521835	0.552592	0.504825	0.531592	0.540519	0.552747	0.600921	0.618523	0.609456	0.589888	0.570843	0.589855	0.565611	0.552443	0.55858	0.565321	0.535212	0.561298	0.544569
cg17640485	0.455373	0.507243	0.540688	0.49928	0.496686	0.463804	0.55959	0.562808	0.594373	0.613722	0.572564	0.577059	0.574768	0.504939	0.533342	0.476446	0.564493	0.577515	0.496165	0.504476	0.397103	0.476296	0.466197	0.535599	0.533257	0.497827	0.586297	0.566377	0.484021	0.416612	0.600482	0.569837	0.527133	0.558957	0.626138	0.647282	0.500303	0.558462	0.551239	0.471015	0.485238	0.493368	0.532904	0.500197	0.503687	0.491134	0.634538	0.611231	0.630521
cg17643729	0.814774	0.770392	0.787197	0.833591	0.805528	0.780158	0.773831	0.805981	0.872328	0.873155	0.816769	0.812113	0.783666	0.664268	0.815044	0.749149	0.794496	0.827311	0.79718	0.757376	0.712358	0.809348	0.889843	0.819643	0.830944	0.856418	0.761376	0.790304	0.770537	0.784804	0.827073	0.838953	0.923254	0.7826	0.799606	0.787601	0.755414	0.757651	0.753687	0.835937	0.801191	0.874102	0.835881	0.774984	0.746962	0.793293	0.787246	0.857204	0.797282
cg17666418	0.0989226	0.190334	0.408395	0.151554	0.232354	0.188705	0.107522	0.160702	0.158529	0.172404	0.20189	0.183311	0.244519	0.227597	0.278497	0.265897	0.200057	0.189484	0.25431	0.252402	0.252755	0.134508	0.173466	0.171908	0.157212	0.123007	0.19377	0.18973	0.243432	0.229466	0.314563	0.211507	0.262063	0.352363	0.333106	0.371722	0.208302	0.273007	0.163574	0.201944	0.389378	0.297755	0.12793	0.180785	0.28808	0.289598	0.398568	0.362817	0.297597
cg17680696	0.884072	0.849461	0.890305	0.878039	0.846996	0.868822	0.855843	0.830392	0.901933	0.865302	0.845265	0.854959	0.854072	0.836484	0.834353	0.901771	0.848586	0.894783	0.883186	0.870434	0.787718	0.870607	0.874272	0.895554	0.863647	0.851134	0.891733	0.864013	0.871912	0.86854	0.88004	0.922625	0.884971	0.830159	0.856668	0.853106	0.859903	0.868264	0.848407	0.839523	0.809289	0.834526	0.857365	0.901807	0.840627	0.870579	0.889282	0.895348	0.889823
cg17694130	0.722348	0.768883	0.608324	0.731386	0.712402	0.699427	0.645163	0.67726	0.605305	0.642768	0.66461	0.665925	0.589247	0.778897	0.683001	0.711493	0.6209	0.59612	0.693844	0.682425	0.867703	0.691457	0.671448	0.620707	0.645755	0.689579	0.593345	0.637239	0.682417	0.803414	0.68494	0.684316	0.665217	0.645871	0.597519	0.623954	0.649585	0.577497	0.632978	0.635635	0.713896	0.743653	0.657557	0.663432	0.719828	0.70931	0.525154	0.489673	0.648617
cg17751684	0.832124	0.796153	0.798457	0.794497	0.831634	0.823172	0.808001	0.826853	0.837683	0.848581	0.822818	0.837545	0.856337	0.813452	0.837714	0.807331	0.869925	0.844194	0.791095	0.809756	0.688034	0.816742	0.824319	0.840595	0.855859	0.843884	0.865503	0.78947	0.817695	0.816854	0.825103	0.831704	0.831637	0.796923	0.821371	0.832108	0.790642	0.791509	0.811853	0.829689	0.761504	0.783759	0.82516	0.843005	0.81038	0.837759	0.797109	0.837237	0.819066
cg17802220	0.847724	0.719997	0.828774	0.728801	0.839986	0.839531	0.785961	0.812335	0.861506	0.85684	0.830088	0.824022	0.863849	0.731182	0.81961	0.838142	0.854144	0.852841	0.854557	0.809712	0.76868	0.854008	0.816661	0.84811	0.838436	0.838816	0.789122	0.666186	0.851555	0.864006	0.846006	0.823879	0.797233	0.80791	0.794113	0.831065	0.81639	0.77695	0.793148	0.798128	0.748418	0.826374	0.861404	0.839484	0.755872	0.841983	0.772141	0.779828	0.832151
cg17813874	0.705298	0.681865	0.674101	0.771281	0.704841	0.697155	0.692806	0.669865	0.739342	0.724762	0.693513	0.666204	0.692903	0.822194	0.70439	0.743798	0.663639	0.699971	0.716538	0.698597	0.696759	0.676938	0.744345	0.702468	0.657142	0.710809	0.634636	0.730154	0.66464	0.718617	0.763365	0.680387	0.696223	0.689944	0.667267	0.697935	0.682581	0.702498	0.707667	0.690989	0.711483	0.723237	0.627079	0.677551	0.772637	0.728137	0.671443	0.650013	0.66431
cg17824939	0.645447	0.558087	0.695675	0.618526	0.611498	0.613087	0.610921	0.694491	0.628831	0.61859	0.676466	0.637388	0.676172	0.5742	0.666771	0.663683	0.705898	0.674811	0.584076	0.650426	0.418596	0.613061	0.745868	0.708698	0.651551	0.683165	0.482177	0.490594	0.620601	0.641025	0.611955	0.681901	0.637575	0.622251	0.644036	0.696144	0.469709	0.542308	0.396879	0.444548	0.500165	0.610036	0.653807	0.657559	0.436939	0.514407	0.558486	0.651188	0.642373
cg17829914	0.695592	0.646912	0.696594	0.696649	0.717075	0.701596	0.704276	0.731079	0.782233	0.743135	0.696171	0.70135	0.791635	0.645622	0.72132	0.805811	0.722414	0.743596	0.733073	0.709561	0.606846	0.745001	0.720948	0.710735	0.705331	0.708665	0.660422	0.620116	0.670293	0.642851	0.680009	0.702333	0.711582	0.707514	0.709542	0.731044	0.58819	0.760386	0.647622	0.627127	0.577077	0.633796	0.724996	0.72389	0.590982	0.705059	0.749515	0.719537	0.688771
cg17844898	0.831897	0.816568	0.854753	0.833583	0.865275	0.855426	0.862029	0.828137	0.868853	0.862233	0.87123	0.851168	0.857244	0.817396	0.859731	0.837065	0.888895	0.890796	0.826465	0.81724	0.727422	0.871262	0.888039	0.864308	0.868203	0.882055	0.837394	0.835472	0.834049	0.82974	0.857567	0.863529	0.844415	0.83525	0.848316	0.853563	0.80045	0.816759	0.835889	0.811694	0.771267	0.837924	0.818644	0.851904	0.791954	0.769072	0.822132	0.846701	0.831158
cg17852482	0.293738	0.418424	0.535396	0.472355	0.425307	0.41829	0.448952	0.387209	0.368992	0.408901	0.419152	0.424795	0.400915	0.342832	0.467464	0.431527	0.52296	0.498665	0.415731	0.466848	0.400707	0.372192	0.341265	0.364412	0.324112	0.266927	0.484835	0.490653	0.413499	0.339638	0.439455	0.386789	0.456215	0.587871	0.574947	0.564916	0.506459	0.539461	0.454039	0.465403	0.538629	0.577156	0.435212	0.394429	0.488952	0.475749	0.622575	0.664932	0.501656
cg17858486	0.5509	0.490237	0.471147	0.436558	0.54217	0.591127	0.524251	0.636849	0.697978	0.635778	0.619987	0.569105	0.554904	0.482474	0.538192	0.464631	0.602494	0.487339	0.520325	0.496308	0.40415	0.567659	0.651498	0.608653	0.5456	0.574912	0.544395	0.494682	0.521058	0.552252	0.575077	0.59544	0.461317	0.417106	0.500664	0.603932	0.41233	0.440312	0.454277	0.46202	0.379602	0.428435	0.555549	0.544852	0.420229	0.404605	0.383902	0.496408	0.451375
cg17902290	0.683536	0.735749	0.749865	0.741126	0.678476	0.675171	0.703594	0.679421	0.704368	0.706213	0.686018	0.687494	0.739518	0.782295	0.723479	0.769331	0.691047	0.668807	0.721405	0.736148	0.849414	0.734446	0.721667	0.774275	0.674323	0.729002	0.700707	0.719857	0.722836	0.66394	0.734807	0.743923	0.678626	0.728164	0.728361	0.731186	0.692511	0.686159	0.747101	0.725814	0.733104	0.619152	0.690653	0.670055	0.751142	0.701404	0.669672	0.640895	0.732649
cg17980786	0.436211	0.473872	0.423338	0.450377	0.45674	0.455901	0.405346	0.439171	0.401211	0.399681	0.444015	0.478427	0.406646	0.482653	0.479178	0.485394	0.40422	0.399169	0.373904	0.416842	0.497298	0.518499	0.400589	0.400358	0.431565	0.426959	0.411356	0.435369	0.3991	0.407357	0.421179	0.469544	0.405207	0.401289	0.411985	0.396686	0.500488	0.463188	0.47919	0.430411	0.485522	0.426443	0.451715	0.415527	0.453577	0.42127	0.399339	0.372471	0.415991
cg18007641	0.676308	0.523393	0.480921	0.450103	0.546586	0.529632	0.557364	0.555492	0.612058	0.554763	0.658809	0.631683	0.589744	0.412512	0.568774	0.475943	0.555224	0.524483	0.522109	0.485978	0.220169	0.649848	0.655243	0.540427	0.524401	0.61257	0.373658	0.401054	0.586331	0.487796	0.609923	0.607559	0.599483	0.593664	0.603419	0.606061	0.469324	0.44154	0.449518	0.435089	0.382387	0.486691	0.523615	0.522342	0.426464	0.487615	0.490383	0.614676	0.560886
cg18103031	0.899251	0.873546	0.890468	0.872957	0.892545	0.912854	0.891079	0.858608	0.88098	0.893297	0.889132	0.878623	0.889407	0.912313	0.875815	0.853519	0.909093	0.896313	0.887105	0.902032	0.83473	0.900765	0.887638	0.896053	0.907042	0.89927	0.881902	0.865018	0.885351	0.889205	0.85798	0.88551	0.891489	0.898379	0.874819	0.878666	0.863139	0.877023	0.870166	0.887425	0.875539	0.834331	0.901177	0.866158	0.892628	0.888385	0.884971	0.913472	0.910333
cg18143792	0.353546	0.393965	0.424235	0.409167	0.333673	0.35389	0.370299	0.385302	0.420952	0.397621	0.343216	0.350509	0.328609	0.426846	0.325195	0.314768	0.356024	0.396574	0.377444	0.382071	0.321556	0.386533	0.361519	0.372484	0.365615	0.384973	0.359883	0.430765	0.369594	0.364901	0.340017	0.34414	0.379944	0.407582	0.314111	0.280541	0.405097	0.405511	0.503594	0.470355	0.431976	0.411529	0.417848	0.418864	0.426818	0.383338	0.366926	0.405628	0.325899
cg18169800	0.816746	0.744385	0.658279	0.734484	0.798957	0.79762	0.768064	0.767361	0.735997	0.882638	0.777127	0.798696	0.761018	0.770784	0.715662	0.792795	0.770833	0.794097	0.76942	0.749667	0.576373	0.730103	0.798544	0.722306	0.783238	0.830465	0.803637	0.682195	0.880987	0.75681	0.797432	0.823457	0.780146	0.78902	0.797189	0.76043	0.691409	0.756435	0.709061	0.660663	0.65816	0.686624	0.783991	0.78365	0.694724	0.72588	0.81045	0.729986	0.811948
cg18217136	0.628198	0.663918	0.589267	0.568527	0.640283	0.643208	0.599162	0.601446	0.658378	0.652752	0.655224	0.677026	0.658032	0.644511	0.630168	0.629808	0.66942	0.655913	0.607881	0.639401	0.617563	0.657594	0.640225	0.644149	0.65524	0.627721	0.644029	0.624327	0.630923	0.602065	0.63589	0.643753	0.626615	0.619182	0.663661	0.68193	0.627769	0.619741	0.665553	0.644677	0.647086	0.630643	0.63281	0.630278	0.58398	0.590873	0.621565	0.648225	0.651102
cg18234973	0.899401	0.865407	0.879513	0.894963	0.914818	0.904377	0.886675	0.879605	0.894833	0.919885	0.89961	0.88845	0.918014	0.886178	0.901313	0.889828	0.915379	0.887803	0.854989	0.892407	0.839375	0.903122	0.871622	0.887178	0.907398	0.903341	0.905055	0.909339	0.882003	0.915697	0.905853	0.901202	0.887373	0.880718	0.900016	0.886405	0.887027	0.903601	0.890139	0.837534	0.899796	0.848517	0.881086	0.936055	0.916088	0.861955	0.912475	0.902572	0.889558
cg18258151	0.0443487	0.046061	0.0381485	0.0572173	0.0495989	0.0425604	0.0545488	0.0510531	0.0430635	0.0517158	0.0375892	0.0495044	0.0477365	0.0581539	0.0460865	0.0584312	0.0455077	0.0454019	0.0639195	0.0699599	0.0821915	0.0468049	0.0522437	0.0442839	0.0489431	0.0498778	0.0487936	0.0470674	0.0426918	0.0501237	0.0483848	0.0457716	0.0471211	0.0472526	0.045607	0.0504499	0.0534174	0.0521278	0.0468298	0.0575462	0.0545062	0.0740312	0.0448322	0.0439132	0.0544199	0.0523584	0.0589607	0.048186	0.0405461
cg18260919	0.785016	0.520308	0.68977	0.677747	0.723149	0.824411	0.690727	0.86878	0.775165	0.737099	0.774061	0.828524	0.678012	0.553079	0.634438	0.725325	0.740069	0.737595	0.764724	0.753458	0.74632	0.778835	0.860271	0.799164	0.762022	0.77495	0.700591	0.651668	0.673484	0.837267	0.790491	0.842784	0.752684	0.644581	0.763814	0.772254	0.688371	0.794701	0.744274	0.640594	0.648019	0.5656	0.759425	0.682076	0.773047	0.721228	0.607859	0.697715	0.752224
cg18354203	0.768314	0.814918	0.744347	0.786617	0.753173	0.792677	0.876297	0.827506	0.829819	0.822395	0.795297	0.783519	0.85737	0.787337	0.76774	0.762398	0.773451	0.810222	0.820275	0.76019	0.503831	0.797412	0.819181	0.782039	0.886127	0.838982	0.747248	0.836457	0.772363	0.731788	0.803791	0.802701	0.739608	0.856659	0.856813	0.784361	0.71977	0.709309	0.765846	0.746382	0.751946	0.76212	0.753982	0.803506	0.679446	0.758565	0.776612	0.81101	0.796718
cg18371284	0.0640137	0.0795134	0.0836182	0.0734613	0.0632635	0.0699235	0.0720168	0.0671894	0.0599139	0.0615036	0.0690275	0.0630377	0.0645927	0.0683334	0.062567	0.0771844	0.067234	0.0717611	0.0676768	0.0638658	0.108071	0.067267	0.0755646	0.0551275	0.0645177	0.053561	0.0715173	0.0627976	0.0675865	0.0721179	0.0676183	0.0715714	0.0622541	0.0667596	0.0595034	0.0636984	0.066475	0.0714813	0.0707119	0.0734652	0.0835813	0.0816761	0.0452276	0.0702845	0.0706676	0.0686959	0.0662772	0.0611093	0.0663208
cg18446044	0.0718106	0.0771877	0.0751555	0.0819339	0.0770175	0.0742355	0.0704716	0.0756803	0.0614531	0.0612232	0.0728842	0.0656694	0.0706777	0.092067	0.0784701	0.082928	0.0677181	0.0666696	0.0718507	0.0739935	0.137706	0.0701391	0.0768383	0.0585334	0.0639993	0.0656955	0.073919	0.0699155	0.0712583	0.0816057	0.0673059	0.0750338	0.0633242	0.0630644	0.0547982	0.0605432	0.066756	0.0687169	0.0668355	0.0563374	0.0813402	0.0666002	0.0639896	0.0715923	0.0750378	0.0699984	0.064745	0.06555	0.0657657
cg18518074	0.366603	0.446075	0.510107	0.466266	0.457701	0.444241	0.417192	0.357153	0.421949	0.445982	0.393797	0.389809	0.422986	0.412915	0.485883	0.475086	0.513506	0.521364	0.460489	0.478606	0.482071	0.436362	0.382054	0.392219	0.310855	0.290986	0.483925	0.477139	0.411773	0.435692	0.499903	0.470519	0.448207	0.603841	0.605475	0.585817	0.524351	0.578155	0.448499	0.429717	0.545803	0.587177	0.384311	0.347874	0.483327	0.491835	0.568352	0.621855	0.480365
cg18522102	0.07215	0.0864857	0.0866152	0.0962741	0.0753429	0.077975	0.0913115	0.0964692	0.0737597	0.0811767	0.0655878	0.0692775	0.075714	0.0909397	0.0917041	0.0689097	0.0915339	0.0877965	0.0819222	0.0738356	0.138248	0.0897726	0.0892469	0.0784757	0.0781104	0.0771494	0.0893791	0.0806413	0.082678	0.0934859	0.0702699	0.0640502	0.0833258	0.0869669	0.0764093	0.073762	0.0891868	0.0697939	0.0889873	0.076268	0.100677	0.0887209	0.0618444	0.0903184	0.100113	0.0746901	0.0732162	0.0776192	0.0796203
cg18569070	0.822528	0.696358	0.793367	0.753853	0.783598	0.838065	0.776969	0.72244	0.816432	0.818736	0.783112	0.821601	0.824398	0.769667	0.738124	0.762169	0.866506	0.809526	0.821117	0.815549	0.644847	0.844647	0.816438	0.804754	0.825183	0.804449	0.801631	0.751057	0.825735	0.783791	0.775318	0.805469	0.747646	0.736155	0.82727	0.820359	0.620408	0.74457	0.758448	0.787389	0.718824	0.791028	0.753544	0.799997	0.714153	0.814409	0.646495	0.811896	0.770611
cg18659028	0.877416	0.832212	0.909507	0.852564	0.84102	0.881495	0.825566	0.83483	0.866333	0.911657	0.85407	0.848656	0.892142	0.8376	0.850299	0.853287	0.82564	0.857805	0.887591	0.847513	0.539982	0.796433	0.874925	0.830333	0.851757	0.866576	0.873123	0.830071	0.85137	0.853973	0.855635	0.86866	0.874857	0.848918	0.870907	0.856293	0.837663	0.823877	0.835918	0.898919	0.784067	0.806873	0.826009	0.878858	0.873924	0.849668	0.875028	0.830318	0.832862
cg18675847	0.890213	0.809104	0.837952	0.842133	0.893026	0.893099	0.846397	0.853463	0.870565	0.906461	0.888987	0.890198	0.885631	0.874891	0.858348	0.841223	0.884063	0.910869	0.857169	0.883451	0.624549	0.879235	0.899301	0.872227	0.900934	0.886521	0.895462	0.839271	0.867541	0.848763	0.871735	0.881879	0.902029	0.830585	0.847045	0.88137	0.840916	0.844599	0.82096	0.851591	0.771085	0.783962	0.86886	0.864274	0.829906	0.803743	0.880746	0.882159	0.877549
cg18700744	0.554497	0.528513	0.550527	0.571186	0.537265	0.530817	0.489412	0.497918	0.556516	0.503252	0.539613	0.499104	0.533543	0.639864	0.555366	0.559723	0.444268	0.448019	0.552225	0.584438	0.551435	0.542757	0.504046	0.505685	0.496261	0.536378	0.558216	0.476283	0.511592	0.62115	0.565328	0.519124	0.486895	0.548527	0.494793	0.492114	0.557292	0.413046	0.570856	0.48882	0.476936	0.558472	0.487967	0.511758	0.578818	0.558141	0.51296	0.465628	0.507973
[truncated: 352 more rows]
[truncated: 149 more columns]
