# Supplementary material for: An integrated genetic-epigenetic analysis of schizophrenia: evidence for co-localization of genetic associations and differential DNA methylation
Source: Genome Biol. 2016 Aug 30;17(1):176. doi: 10.1186/s13059-016-1041-x (PMC5004279; doi:10.1186/s13059-016-1041-x)
Supplement: Additional file 6: — The phenotype data for the samples used in the MZ twin replication analysis. (XLSX 16 kb) [file 13059_2016_1041_MOESM6_ESM.xlsx]

## Sheet: AdditionalFile6
	Chip	location	Sentrix_ID	Twin.ID	Age
9647450015_R03C02	9647450015	R03C02	9647450015_R03C02	1	45
9647450015_R04C02	9647450015	R04C02	9647450015_R04C02	1	45
9647450017_R02C02	9647450017	R02C02	9647450017_R02C02	2	28
9647450017_R01C02	9647450017	R01C02	9647450017_R01C02	2	28
9647450017_R02C01	9647450017	R02C01	9647450017_R02C01	3	50
9647450017_R01C01	9647450017	R01C01	9647450017_R01C01	3	50
9647450015_R05C02	9647450015	R05C02	9647450015_R05C02	4	36
9647450015_R06C02	9647450015	R06C02	9647450015_R06C02	4	36
9647450015_R04C01	9647450015	R04C01	9647450015_R04C01	5	32
9647450015_R03C01	9647450015	R03C01	9647450015_R03C01	5	31
9647450015_R02C02	9647450015	R02C02	9647450015_R02C02	6	33
9647450015_R01C02	9647450015	R01C02	9647450015_R01C02	6	33
9647450015_R02C01	9647450015	R02C01	9647450015_R02C01	7	44
9647450015_R01C01	9647450015	R01C01	9647450015_R01C01	7	39
9647450017_R05C01	9647450017	R05C01	9647450017_R05C01	8	42
9647450017_R06C01	9647450017	R06C01	9647450017_R06C01	8	42
9647450017_R04C01	9647450017	R04C01	9647450017_R04C01	9	33
9647450017_R03C01	9647450017	R03C01	9647450017_R03C01	9	33
9647450018_R04C01	9647450018	R04C01	9647450018_R04C01	10	40
9647450018_R03C01	9647450018	R03C01	9647450018_R03C01	10	30
9647450017_R03C02	9647450017	R03C02	9647450017_R03C02	11	57
9647450017_R04C02	9647450017	R04C02	9647450017_R04C02	11	67
9647450017_R05C02	9647450017	R05C02	9647450017_R05C02	12	44
9647450017_R06C02	9647450017	R06C02	9647450017_R06C02	12	44
9647450018_R01C02	9647450018	R01C02	9647450018_R01C02	13	48
9647450018_R02C02	9647450018	R02C02	9647450018_R02C02	13	41
9647450018_R01C01	9647450018	R01C01	9647450018_R01C01	14	38
9647450018_R02C01	9647450018	R02C01	9647450018_R02C01	14	38
9647450018_R05C01	9647450018	R05C01	9647450018_R05C01	15	56
9647450018_R06C01	9647450018	R06C01	9647450018_R06C01	15	56
9647450015_R06C01	9647450015	R06C01	9647450015_R06C01	16	28
9647450015_R05C01	9647450015	R05C01	9647450015_R05C01	16	28
9647450020_R01C01	9647450020	R01C01	9647450020_R01C01	17	30.0472
9647450020_R02C01	9647450020	R02C01	9647450020_R02C01	17	29.2581
9647450020_R03C01	9647450020	R03C01	9647450020_R03C01	18	32.1403
9647450020_R04C01	9647450020	R04C01	9647450020_R04C01	18	32.1403
9647450020_R05C01	9647450020	R05C01	9647450020_R05C01	19	42.3977
9647450020_R06C01	9647450020	R06C01	9647450020_R06C01	19	42.3977
9647450021_R03C01	9647450021	R03C01	9647450021_R03C01	21	38.8364
9647450021_R04C01	9647450021	R04C01	9647450021_R04C01	21	38.8364
9647450018_R03C02	9647450018	R03C02	9647450018_R03C02	23	45.2252
9647450018_R04C02	9647450018	R04C02	9647450018_R04C02	23	45.2252
9647450020_R01C02	9647450020	R01C02	9647450020_R01C02	24	25.0472
9647450020_R02C02	9647450020	R02C02	9647450020_R02C02	24	25.0472
9647450020_R03C02	9647450020	R03C02	9647450020_R03C02	25	34.7023
9647450020_R04C02	9647450020	R04C02	9647450020_R04C02	25	34.525
9647450026_R01C01	9647450026	R01C01	9647450026_R01C01	26	31.5243
9647450026_R02C01	9647450026	R02C01	9647450026_R02C01	26	31.3737
9647450026_R03C01	9647450026	R03C01	9647450026_R03C01	27	22.3278
9647450026_R04C01	9647450026	R04C01	9647450026_R04C01	27	22.3667
9647450021_R01C02	9647450021	R01C02	9647450021_R01C02	28	40.0609
9647450021_R02C02	9647450021	R02C02	9647450021_R02C02	28	40.0609
9647450020_R05C02	9647450020	R05C02	9647450020_R05C02	29	32.8306
9647450020_R06C02	9647450020	R06C02	9647450020_R06C02	29	33.3667
9647450018_R05C02	9647450018	R05C02	9647450018_R05C02	30	25.4167
9647450018_R06C02	9647450018	R06C02	9647450018_R06C02	30	25.1056
9647450026_R05C01	9647450026	R05C01	9647450026_R05C01	31	24.7153
9647450026_R06C01	9647450026	R06C01	9647450026_R06C01	31	24.7153
9647450026_R05C02	9647450026	R05C02	9647450026_R05C02	32	24.3079
9647450026_R06C02	9647450026	R06C02	9647450026_R06C02	32	24.3271
9647450026_R01C02	9647450026	R01C02	9647450026_R01C02	33	23.6694
9647450026_R02C02	9647450026	R02C02	9647450026_R02C02	33	23.6694
9647450026_R03C02	9647450026	R03C02	9647450026_R03C02	34	21.1266
9647450026_R04C02	9647450026	R04C02	9647450026_R04C02	34	21.3264
9647450021_R05C02	9647450021	R05C02	9647450021_R05C02	35	27.4667
9647450021_R06C02	9647450021	R06C02	9647450021_R06C02	35	27.464
9647450021_R03C02	9647450021	R03C02	9647450021_R03C02	36	33.195
9647450021_R04C02	9647450021	R04C02	9647450021_R04C02	36	33.195
3999875004_R06C02	3999875004	R06C02	3999875004_R06C02	37	NA
3999875004_R05C02	3999875004	R05C02	3999875004_R05C02	37	NA
3999875043_R06C02	3999875043	R06C02	3999875043_R06C02	38	NA
3999875043_R05C02	3999875043	R05C02	3999875043_R05C02	38	NA
9704031020_R01C01	9704031020	R01C01	9704031020_R01C01	39	34
9704031020_R02C01	9704031020	R02C01	9704031020_R02C01	39	34
9704031020_R03C01	9704031020	R03C01	9704031020_R03C01	40	37
9704031020_R04C01	9704031020	R04C01	9704031020_R04C01	40	37
9704031020_R05C01	9704031020	R05C01	9704031020_R05C01	41	26
9704031020_R06C01	9704031020	R06C01	9704031020_R06C01	41	26
9704031020_R01C02	9704031020	R01C02	9704031020_R01C02	42	37
9704031020_R02C02	9704031020	R02C02	9704031020_R02C02	42	37
9704031020_R05C02	9704031020	R05C02	9704031020_R05C02	43	28
9704031020_R06C02	9704031020	R06C02	9704031020_R06C02	43	28
9704031072_R01C01	9704031072	R01C01	9704031072_R01C01	44	47
9704031072_R02C01	9704031072	R02C01	9704031072_R02C01	44	47
9704031072_R03C01	9704031072	R03C01	9704031072_R03C01	45	26
9704031072_R04C01	9704031072	R04C01	9704031072_R04C01	45	26
9704031072_R05C01	9704031072	R05C01	9704031072_R05C01	46	20
9704031072_R06C01	9704031072	R06C01	9704031072_R06C01	46	20
9704031072_R01C02	9704031072	R01C02	9704031072_R01C02	47	53
9704031072_R02C02	9704031072	R02C02	9704031072_R02C02	47	53
9704031072_R03C02	9704031072	R03C02	9704031072_R03C02	48	35
9704031072_R04C02	9704031072	R04C02	9704031072_R04C02	48	35
9741779047_R01C01	9741779047	R01C01	9741779047_R01C01	49	27
9741779047_R02C01	9741779047	R02C01	9741779047_R02C01	49	27
9980092104_R05C01	9980092104	R05C01	9980092104_R05C01	50	21
9980092104_R06C01	9980092104	R06C01	9980092104_R06C01	50	21
9980092104_R01C02	9980092104	R01C02	9980092104_R01C02	51	23
9980092104_R02C02	9980092104	R02C02	9980092104_R02C02	51	23
9741779047_R01C02	9741779047	R01C02	9741779047_R01C02	52	48
9741779047_R02C02	9741779047	R02C02	9741779047_R02C02	52	48
9980092104_R05C02	9980092104	R05C02	9980092104_R05C02	54	38
9980092104_R06C02	9980092104	R06C02	9980092104_R06C02	54	38
9741779160_R01C01	9741779160	R01C01	9741779160_R01C01	55	26
9741779160_R02C01	9741779160	R02C01	9741779160_R02C01	55	26
9741779160_R03C01	9741779160	R03C01	9741779160_R03C01	56	38
9741779160_R04C01	9741779160	R04C01	9741779160_R04C01	56	38
9741779061_R05C02	9741779061	R05C02	9741779061_R05C02	57	70
9741779061_R06C02	9741779061	R06C02	9741779061_R06C02	57	70
3999875032_R01C01	3999875032	R01C01	3999875032_R01C01	58	NA
3999875032_R02C01	3999875032	R02C01	3999875032_R02C01	58	NA
3999875032_R03C01	3999875032	R03C01	3999875032_R03C01	59	NA
3999875032_R04C01	3999875032	R04C01	3999875032_R04C01	59	NA
3999875032_R05C01	3999875032	R05C01	3999875032_R05C01	60	NA
3999875032_R06C01	3999875032	R06C01	3999875032_R06C01	60	NA
3999875032_R01C02	3999875032	R01C02	3999875032_R01C02	61	NA
3999875032_R02C02	3999875032	R02C02	3999875032_R02C02	61	NA
3999875032_R05C02	3999875032	R05C02	3999875032_R05C02	62	NA
3999875032_R06C02	3999875032	R06C02	3999875032_R06C02	62	NA
3999875077_R01C01	3999875077	R01C01	3999875077_R01C01	63	NA
3999875077_R02C01	3999875077	R02C01	3999875077_R02C01	63	NA
3999875077_R03C01	3999875077	R03C01	3999875077_R03C01	64	NA
3999875077_R04C01	3999875077	R04C01	3999875077_R04C01	64	NA
3999875077_R05C01	3999875077	R05C01	3999875077_R05C01	65	NA
3999875077_R06C01	3999875077	R06C01	3999875077_R06C01	65	NA
3999875077_R01C02	3999875077	R01C02	3999875077_R01C02	66	NA
3999875077_R02C02	3999875077	R02C02	3999875077_R02C02	66	NA
3999875077_R03C02	3999875077	R03C02	3999875077_R03C02	67	NA
3999875077_R04C02	3999875077	R04C02	3999875077_R04C02	67	NA
3999875077_R05C02	3999875077	R05C02	3999875077_R05C02	68	NA
3999875077_R06C02	3999875077	R06C02	3999875077_R06C02	68	NA
3999875027_R01C01	3999875027	R01C01	3999875027_R01C01	69	NA
3999875027_R02C01	3999875027	R02C01	3999875027_R02C01	69	NA
3999875027_R03C01	3999875027	R03C01	3999875027_R03C01	70	NA
3999875027_R04C01	3999875027	R04C01	3999875027_R04C01	70	NA
3999875027_R05C01	3999875027	R05C01	3999875027_R05C01	71	NA
3999875027_R06C01	3999875027	R06C01	3999875027_R06C01	71	NA
3999875027_R01C02	3999875027	R01C02	3999875027_R01C02	72	NA
3999875027_R02C02	3999875027	R02C02	3999875027_R02C02	72	NA
3999875027_R03C02	3999875027	R03C02	3999875027_R03C02	73	NA
3999875027_R04C02	3999875027	R04C02	3999875027_R04C02	73	NA
3999875027_R05C02	3999875027	R05C02	3999875027_R05C02	74	NA
3999875027_R06C02	3999875027	R06C02	3999875027_R06C02	74	NA
3999875042_R01C01	3999875042	R01C01	3999875042_R01C01	75	NA
3999875042_R02C01	3999875042	R02C01	3999875042_R02C01	75	NA
3999875042_R03C01	3999875042	R03C01	3999875042_R03C01	76	NA
3999875042_R04C01	3999875042	R04C01	3999875042_R04C01	76	NA
3999875042_R05C01	3999875042	R05C01	3999875042_R05C01	77	NA
3999875042_R06C01	3999875042	R06C01	3999875042_R06C01	77	NA
3999875042_R01C02	3999875042	R01C02	3999875042_R01C02	78	NA
3999875042_R02C02	3999875042	R02C02	3999875042_R02C02	78	NA
3999875042_R03C02	3999875042	R03C02	3999875042_R03C02	79	NA
3999875042_R04C02	3999875042	R04C02	3999875042_R04C02	79	NA
3999875042_R05C02	3999875042	R05C02	3999875042_R05C02	80	NA
3999875042_R06C02	3999875042	R06C02	3999875042_R06C02	80	NA
3998998160_R02C01	3998998160	R02C01	3998998160_R02C01	81	NA
3998998160_R03C01	3998998160	R03C01	3998998160_R03C01	81	NA
3998998115_R01C01	3998998115	R01C01	3998998115_R01C01	82	NA
3998998115_R02C01	3998998115	R02C01	3998998115_R02C01	82	NA
3998998115_R03C01	3998998115	R03C01	3998998115_R03C01	83	NA
3998998115_R04C01	3998998115	R04C01	3998998115_R04C01	83	NA
3998998115_R05C01	3998998115	R05C01	3998998115_R05C01	84	NA
3998998115_R06C01	3998998115	R06C01	3998998115_R06C01	84	NA
3998998115_R01C02	3998998115	R01C02	3998998115_R01C02	85	NA
3998998115_R02C02	3998998115	R02C02	3998998115_R02C02	85	NA
3998998115_R03C02	3998998115	R03C02	3998998115_R03C02	86	NA
3998998115_R04C02	3998998115	R04C02	3998998115_R04C02	86	NA
3998998115_R05C02	3998998115	R05C02	3998998115_R05C02	87	NA
3998998115_R06C02	3998998115	R06C02	3998998115_R06C02	87	NA
3998998148_R01C01	3998998148	R01C01	3998998148_R01C01	88	NA
3998998148_R02C01	3998998148	R02C01	3998998148_R02C01	88	NA
3998998148_R03C01	3998998148	R03C01	3998998148_R03C01	89	NA
3998998148_R04C01	3998998148	R04C01	3998998148_R04C01	89	NA
3998998148_R05C01	3998998148	R05C01	3998998148_R05C01	90	NA
3998998148_R06C01	3998998148	R06C01	3998998148_R06C01	90	NA
3998998148_R01C02	3998998148	R01C02	3998998148_R01C02	91	NA
3998998148_R02C02	3998998148	R02C02	3998998148_R02C02	91	NA
3998998148_R03C02	3998998148	R03C02	3998998148_R03C02	92	NA
3998998148_R04C02	3998998148	R04C02	3998998148_R04C02	92	NA
3998998148_R05C02	3998998148	R05C02	3998998148_R05C02	93	NA
3998998148_R06C02	3998998148	R06C02	3998998148_R06C02	93	NA
3998998152_R01C01	3998998152	R01C01	3998998152_R01C01	94	NA
3998998152_R02C01	3998998152	R02C01	3998998152_R02C01	94	NA
3998998152_R03C01	3998998152	R03C01	3998998152_R03C01	95	NA
3998998152_R04C01	3998998152	R04C01	3998998152_R04C01	95	NA
3998998152_R05C01	3998998152	R05C01	3998998152_R05C01	96	NA
3998998152_R06C01	3998998152	R06C01	3998998152_R06C01	96	NA
3998998152_R01C02	3998998152	R01C02	3998998152_R01C02	97	NA
3998998152_R02C02	3998998152	R02C02	3998998152_R02C02	97	NA
3998998152_R03C02	3998998152	R03C02	3998998152_R03C02	98	NA
3998998152_R04C02	3998998152	R04C02	3998998152_R04C02	98	NA
3998998152_R05C02	3998998152	R05C02	3998998152_R05C02	99	NA
3998998152_R06C02	3998998152	R06C02	3998998152_R06C02	99	NA
